# Supplementary material for: Crystal structure of (S)-5,7-diphenyl-4,7-di­hydro­tetra­zolo[1,5-a]pyrimidine
Source: Acta Crystallogr E Crystallogr Commun. 2015 Mar 4;71(Pt 4):o220–1. doi: 10.1107/S2056989015002996 (PMC4438826; doi:10.1107/S2056989015002996)
Supplement: Supplementary file 1 [file e-71-0o220-sup1.cif]

##############################################################################
#                                                                            #
# This CIF contains the data in a paper accepted for publication in          #
# Acta Crystallographica Section E. It conforms to the requirements of       #
# Notes for Authors for Acta Crystallographica Section E, and has been       #
# peer reviewed under the auspices of the IUCr Commission on Journals.       #
#                                                                            #
# Full details of the Crystallographic Information File format               #
# are given in the paper "The Crystallographic Information File (CIF):       #
# a New Standard Archive File for Crystallography" by S. R. Hall, F. H.      #
# Allen and I. D. Brown [Acta Cryst. (1991), A47, 655-685].                  #
#                                                                            #
# The current version of the core CIF dictionary is obtainable from          #
# ftp://ftp.iucr.org/pub/cif_core.dic.                                       #
#                                                                            #
# Software is freely available for graphical display of the structure(s)     #
# in this CIF. For information consult the CIF software page                 #
# http://www.iucr.org/resources/cif/software.                                #
#                                                                            #
# This file may be used for bona fide research purposes within the           #
# scientific community so long as proper attribution is given to the journal # 
# article from which it was obtained.                                        #
#                                                                            #
##############################################################################
data_I
_audit_creation_method
;
Olex2 1.2-beta
(compiled 2014.05.21 svn.r2940 for OlexSys, GUI svn.r4846)
;
_journal_date_recd_electronic     2014-12-25
_journal_date_accepted     2015-02-11
_journal_name_full     'Acta Crystallographica, Section E'
_journal_year     2015
_journal_volume     71
_journal_issue      4
_journal_page_first     o220
_journal_page_last     o221
_journal_paper_category     HO
_journal_paper_doi     10.1107/S2056989015002996
_journal_coeditor_code     HB7347
_publ_contact_author_name     'Jason E. Hein'
_publ_contact_author_address
;
Chemistry and Chemical Biology
University of California, Merced
5200 North Lake Road, Merced
CA 95343,
USA
;
_publ_contact_author_email     'jhein2@ucmerced.edu'
_publ_contact_author_fax     ?
_publ_contact_author_phone     '209-683-4650'
_publ_section_title
;
Crystal structure of
(<i>S</i>)-5,7-diphenyl-4,7-dihydrotetrazolo[1,5-<i>a</i>]pyrimidine
;
loop_
    _publ_author_name
    _publ_author_footnote
    _publ_author_address
    'Price, Ivy K.' .
;
Chemistry and Chemical Biology
University of California, Merced
5200 North Lake Road, Merced
CA 95343,
USA
;
    'Rougeot, Celine' .
;
Chemistry and Chemical Biology
University of California, Merced
5200 North Lake Road, Merced
CA 95343,
USA
;
    'Hein, Jason E.' .
;
Chemistry and Chemical Biology
University of California, Merced
5200 North Lake Road, Merced
CA 95343,
USA
;
_database_code_depnum_ccdc_archive     'CCDC 1048927'
_chemical_name_systematic
;
(<i>S</i>)-5,7-Diphenyl-4,7-dihydrotetrazolo[1,5-<i>a</i>]pyrimidine
;
_chemical_name_common     ?
_chemical_formula_moiety     'C16 H13 N5'
_chemical_formula_sum     'C16 H13 N5'
_chemical_formula_iupac     'C16 H13 N5'
_chemical_formula_weight     275.31
_chemical_melting_point     ?
_shelx_space_group_comment
;
The symmetry employed for this shelxl refinement is uniquely defined
by the following loop, which should always be used as a source of
symmetry information in preference to the above space-group names.
They are only intended as comments.
;
_space_group_crystal_system     monoclinic
_space_group_name_H-M_alt     'P 21'
_space_group_name_Hall     'P 2yb'
loop_
    _space_group_symop_operation_xyz
    'x, y, z'
    '-x, y+1/2, -z'
_cell_length_a     8.7736(2)
_cell_length_b     8.8396(2)
_cell_length_c     17.6810(4)
_cell_angle_alpha     90
_cell_angle_beta     98.8220(9)
_cell_angle_gamma     90
_cell_volume     1355.03(5)
_cell_formula_units_Z     4
_cell_measurement_reflns_used     9874
_cell_measurement_theta_min     2.529
_cell_measurement_theta_max     68.244
_cell_measurement_temperature     100
_exptl_crystal_description     block
_exptl_crystal_colour     'Clear colorless'
_exptl_crystal_size_max     0.35
_exptl_crystal_size_mid     0.20
_exptl_crystal_size_min     0.14
_exptl_crystal_density_diffrn     1.350
_exptl_crystal_density_meas     ?
_exptl_crystal_density_method     'Not measured'
_exptl_crystal_F_000     576
_exptl_absorpt_coefficient_mu     0.682
_exptl_absorpt_correction_type     multi-scan
_exptl_absorpt_process_details
;
(SADABS; Bruker, 2013)
;
_shelx_estimated_absorpt_T_min     ?
_shelx_estimated_absorpt_T_max     ?
_exptl_absorpt_correction_T_min     0.108
_exptl_absorpt_correction_T_max     0.818
_exptl_special_details
;
Absorption correction: SADABS-2012/1 (Bruker, 2013) was used for absorption
correction. wR2(int) was 0.0856 before and 0.0465 after correction. The Ratio
of minimum to maximum transmission is 0.1320. The \l/2 correction factor is
0.0015.
;
_diffrn_ambient_temperature     100.0
_diffrn_radiation_type     CuK\a
_diffrn_radiation_wavelength     1.54178
_diffrn_radiation_monochromator     'Multilayer Mirrors'
_diffrn_measurement_device_type     'Bruker D8 APEX Cu'
_diffrn_measurement_device     'Fixed Chi Three-Circle Diffractometer'
_diffrn_measurement_method     '\f and \w scans'
_diffrn_detector_area_resol_mean     8.0
_diffrn_reflns_number     21873
_diffrn_reflns_av_R_equivalents     0.0345
_diffrn_reflns_theta_min     2.529
_diffrn_reflns_theta_max     68.238
_diffrn_reflns_theta_full     68.000
_diffrn_measured_fraction_theta_max     1.000
_diffrn_measured_fraction_theta_full     1.000
_diffrn_reflns_limit_h_min     -10
_diffrn_reflns_limit_h_max     10
_diffrn_reflns_limit_k_min     -10
_diffrn_reflns_limit_k_max     10
_diffrn_reflns_limit_l_min     -21
_diffrn_reflns_limit_l_max     21
_diffrn_standards_number     0
_refine_special_details     ?
_reflns_number_total     4926
_reflns_number_gt     4822
_reflns_threshold_expression     I>2\s(I)
_refine_ls_structure_factor_coef     Fsqd
_refine_ls_matrix_type     full
_refine_ls_R_factor_all     0.0548
_refine_ls_R_factor_gt     0.0542
_refine_ls_wR_factor_gt     0.1193
_refine_ls_wR_factor_ref     0.1205
_refine_ls_goodness_of_fit_ref     1.077
_refine_ls_restrained_S_all     1.077
_refine_ls_number_reflns     4926
_refine_ls_number_parameters     387
_refine_ls_number_restraints     1
_refine_ls_hydrogen_treatment     mixed
_refine_ls_weighting_scheme     calc
_refine_ls_weighting_details
              'w=1/[\s^2^(Fo^2^)+(0.0990P)^2^+0.0265P] where P=(Fo^2^+2Fc^2^)/3'
_atom_sites_solution_hydrogens     mixed
_atom_sites_solution_primary     direct
_atom_sites_solution_secondary     difmap
_refine_ls_shift/su_max     0.000
_refine_ls_shift/su_mean     0.000
_refine_diff_density_max     0.369
_refine_diff_density_min     -0.162
_refine_ls_extinction_method     none
_refine_ls_extinction_coef     .
_refine_ls_abs_structure_details
;
Flack <i>x</i> determined using 2194 quotients
[(<i>I</i>^+^)-(<i>I</i>^-^)]/[(<i>I</i>^+^)+(<i>I</i>^-^)]
(Parsons & Flack, 2004)
;
_refine_ls_abs_structure_Flack     0.04(13)
loop_
    _atom_type_symbol
    _atom_type_description
    _atom_type_scat_dispersion_real
    _atom_type_scat_dispersion_imag
    _atom_type_scat_source
    'C' 'C' 0.0181 0.0091
                         'International Tables Vol C Tables 4.2.6.8 and 6.1.1.4'
    'H' 'H' 0.0000 0.0000
                         'International Tables Vol C Tables 4.2.6.8 and 6.1.1.4'
    'N' 'N' 0.0311 0.0180
                         'International Tables Vol C Tables 4.2.6.8 and 6.1.1.4'
_computing_data_collection
;
APEX2 (Bruker, 2013)
;
_computing_cell_refinement
;
SAINT (Bruker, 2013)
;
_computing_data_reduction
;
SAINT (Bruker, 2013)
;
_computing_structure_solution
;
SHELXS97 (Sheldrick, 2008)
;
_computing_structure_refinement
;
SHELXL2013 (Sheldrick, 2015)
;
_computing_molecular_graphics
;
OLEX2 (Dolomanov <i>et al.</i>,  2009)
;
_computing_publication_material
;
OLEX2 (Dolomanov <i>et al.</i>,  2009)
;
loop_
    _atom_site_type_symbol
    _atom_site_label
    _atom_site_fract_x
    _atom_site_fract_y
    _atom_site_fract_z
    _atom_site_U_iso_or_equiv
    _atom_site_adp_type
    _atom_site_calc_flag
    _atom_site_occupancy
    _atom_site_disorder_assembly
    _atom_site_disorder_group
    N N1 0.1241(2) 0.7357(3) 0.20818(12) 0.0437(4) Uani d 1 . .
    H H1 0.128(4) 0.690(4) 0.250(2) 0.054(9) Uiso d 1 . .
    N N2 0.1544(2) 0.7090(2) 0.07940(12) 0.0433(4) Uani d 1 . .
    N N3 0.2314(2) 0.6164(3) 0.03696(12) 0.0467(5) Uani d 1 . .
    N N4 0.3068(3) 0.5225(3) 0.08421(12) 0.0476(5) Uani d 1 . .
    N N5 0.2824(2) 0.5492(3) 0.15778(12) 0.0458(5) Uani d 1 . .
    C C1 -0.0730(3) 1.0885(3) 0.24985(15) 0.0468(5) Uani d 1 . .
    H H1A -0.0506 1.1491 0.2085 0.056 Uiso calc 1 . .
    C C2 -0.1410(3) 1.1537(3) 0.30742(15) 0.0499(6) Uani d 1 . .
    H H2 -0.1652 1.2585 0.3052 0.060 Uiso calc 1 . .
    C C3 -0.1741(3) 1.0677(4) 0.36812(15) 0.0508(6) Uani d 1 . .
    H H3 -0.2212 1.1131 0.4074 0.061 Uiso calc 1 . .
    C C4 -0.1382(3) 0.9151(4) 0.37142(15) 0.0530(6) Uani d 1 . .
    H H4 -0.1598 0.8557 0.4133 0.064 Uiso calc 1 . .
    C C5 -0.0705(3) 0.8486(3) 0.31339(15) 0.0489(6) Uani d 1 . .
    H H5 -0.0469 0.7436 0.3157 0.059 Uiso calc 1 . .
    C C6 -0.0369(3) 0.9346(3) 0.25178(14) 0.0432(5) Uani d 1 . .
    C C7 0.0289(3) 0.8631(3) 0.18799(14) 0.0424(5) Uani d 1 . .
    C C8 -0.0012(3) 0.9102(3) 0.11511(14) 0.0431(5) Uani d 1 . .
    H H8 -0.0540 1.0037 0.1054 0.052 Uiso calc 1 . .
    C C9 0.0427(3) 0.8252(3) 0.04719(13) 0.0423(5) Uani d 1 . .
    H H9 -0.0515 0.7721 0.0211 0.051 Uiso calc 1 . .
    C C10 0.1090(3) 0.9162(3) -0.01272(14) 0.0416(5) Uani d 1 . .
    C C11 0.2279(3) 1.0198(3) 0.00668(13) 0.0438(5) Uani d 1 . .
    H H11 0.2646 1.0408 0.0590 0.053 Uiso calc 1 . .
    C C12 0.2929(3) 1.0926(3) -0.05011(15) 0.0472(5) Uani d 1 . .
    H H12 0.3754 1.1619 -0.0367 0.057 Uiso calc 1 . .
    C C13 0.2374(3) 1.0641(3) -0.12674(15) 0.0476(5) Uani d 1 . .
    H H13 0.2808 1.1151 -0.1656 0.057 Uiso calc 1 . .
    C C14 0.1189(3) 0.9613(3) -0.14640(14) 0.0465(5) Uani d 1 . .
    H H14 0.0813 0.9415 -0.1988 0.056 Uiso calc 1 . .
    C C15 0.0552(3) 0.8874(3) -0.08959(14) 0.0436(5) Uani d 1 . .
    H H15 -0.0258 0.8165 -0.1032 0.052 Uiso calc 1 . .
    C C16 0.1852(3) 0.6651(3) 0.15244(13) 0.0418(5) Uani d 1 . .
    N N1A 0.2796(3) 0.3097(3) 0.27062(12) 0.0457(5) Uani d 1 . .
    H H1AA 0.287(4) 0.364(5) 0.232(2) 0.054(9) Uiso d 1 . .
    N N2A 0.1962(2) 0.2931(3) 0.39031(12) 0.0440(5) Uani d 1 . .
    N N3A 0.1134(3) 0.3784(3) 0.43317(12) 0.0479(5) Uani d 1 . .
    N N4A 0.0776(3) 0.5003(3) 0.39495(12) 0.0477(5) Uani d 1 . .
    N N5A 0.1334(2) 0.4997(3) 0.32690(11) 0.0448(5) Uani d 1 . .
    C C1A 0.4542(3) -0.0403(3) 0.21227(15) 0.0455(5) Uani d 1 . .
    H H1AB 0.4120 -0.1095 0.2446 0.055 Uiso calc 1 . .
    C C2A 0.5287(3) -0.0939(3) 0.15462(15) 0.0480(5) Uani d 1 . .
    H H2A 0.5370 -0.1999 0.1474 0.058 Uiso calc 1 . .
    C C3A 0.5921(3) 0.0054(3) 0.10666(14) 0.0463(5) Uani d 1 . .
    H H3A 0.6431 -0.0322 0.0669 0.056 Uiso calc 1 . .
    C C4A 0.5795(3) 0.1605(3) 0.11792(14) 0.0465(5) Uani d 1 . .
    H H4A 0.6229 0.2292 0.0858 0.056 Uiso calc 1 . .
    C C5A 0.5040(3) 0.2156(3) 0.17564(14) 0.0441(5) Uani d 1 . .
    H H5A 0.4956 0.3217 0.1826 0.053 Uiso calc 1 . .
    C C6A 0.4401(3) 0.1156(3) 0.22367(13) 0.0436(5) Uani d 1 . .
    C C7A 0.3557(3) 0.1710(3) 0.28455(13) 0.0433(5) Uani d 1 . .
    C C8A 0.3471(3) 0.0932(3) 0.34915(14) 0.0449(5) Uani d 1 . .
    H H8A 0.4061 0.0030 0.3576 0.054 Uiso calc 1 . .
    C C9A 0.2507(3) 0.1381(3) 0.40930(13) 0.0443(5) Uani d 1 . .
    H H9A 0.1593 0.0693 0.4054 0.053 Uiso calc 1 . .
    C C10A 0.3383(3) 0.1305(3) 0.49058(13) 0.0446(5) Uani d 1 . .
    C C11A 0.4812(3) 0.1996(3) 0.50895(15) 0.0494(6) Uani d 1 . .
    H H11A 0.5249 0.2526 0.4708 0.059 Uiso calc 1 . .
    C C12A 0.5608(3) 0.1912(3) 0.58352(17) 0.0545(6) Uani d 1 . .
    H H12A 0.6589 0.2379 0.5961 0.065 Uiso calc 1 . .
    C C13A 0.4957(3) 0.1140(4) 0.63933(15) 0.0555(6) Uani d 1 . .
    H H13A 0.5492 0.1086 0.6902 0.067 Uiso calc 1 . .
    C C14A 0.3542(3) 0.0456(4) 0.62091(16) 0.0557(6) Uani d 1 . .
    H H14A 0.3104 -0.0069 0.6592 0.067 Uiso calc 1 . .
    C C15A 0.2745(3) 0.0526(3) 0.54644(15) 0.0505(6) Uani d 1 . .
    H H15A 0.1771 0.0044 0.5340 0.061 Uiso calc 1 . .
    C C16A 0.2063(3) 0.3686(3) 0.32569(13) 0.0423(5) Uani d 1 . .
loop_
    _atom_site_aniso_label
    _atom_site_aniso_U_11
    _atom_site_aniso_U_22
    _atom_site_aniso_U_33
    _atom_site_aniso_U_12
    _atom_site_aniso_U_13
    _atom_site_aniso_U_23
    N1 0.0488(10) 0.0444(11) 0.0386(10) 0.0017(9) 0.0090(8) 0.0034(9)
    N2 0.0474(10) 0.0416(10) 0.0422(9) 0.0005(8) 0.0110(8) 0.0017(8)
    N3 0.0517(10) 0.0450(11) 0.0454(10) 0.0021(9) 0.0143(8) 0.0024(9)
    N4 0.0543(11) 0.0452(11) 0.0461(10) 0.0046(9) 0.0169(9) 0.0037(9)
    N5 0.0493(10) 0.0453(11) 0.0442(10) 0.0046(9) 0.0119(8) 0.0039(9)
    C1 0.0497(12) 0.0459(14) 0.0443(12) 0.0005(10) 0.0059(10) 0.0010(9)
    C2 0.0516(12) 0.0467(14) 0.0510(12) 0.0061(11) 0.0065(10) -0.0033(11)
    C3 0.0506(12) 0.0575(15) 0.0458(12) 0.0035(11) 0.0125(9) -0.0067(11)
    C4 0.0601(14) 0.0559(15) 0.0450(12) 0.0009(12) 0.0146(11) 0.0026(11)
    C5 0.0540(13) 0.0473(14) 0.0460(12) 0.0029(11) 0.0101(10) 0.0013(10)
    C6 0.0420(11) 0.0447(13) 0.0424(11) -0.0005(10) 0.0049(9) -0.0017(9)
    C7 0.0407(10) 0.0424(12) 0.0446(11) -0.0009(10) 0.0084(9) -0.0004(9)
    C8 0.0432(10) 0.0421(12) 0.0448(12) 0.0010(10) 0.0092(9) 0.0013(9)
    C9 0.0423(11) 0.0438(12) 0.0407(11) 0.0003(9) 0.0062(9) 0.0000(9)
    C10 0.0423(11) 0.0408(12) 0.0423(11) 0.0044(9) 0.0084(9) 0.0018(9)
    C11 0.0450(11) 0.0454(13) 0.0406(11) 0.0026(10) 0.0049(9) -0.0001(9)
    C12 0.0465(11) 0.0457(13) 0.0499(13) -0.0021(10) 0.0086(9) 0.0016(10)
    C13 0.0505(12) 0.0488(13) 0.0451(12) 0.0025(11) 0.0127(9) 0.0067(10)
    C14 0.0523(12) 0.0476(13) 0.0394(11) 0.0048(11) 0.0064(9) 0.0008(10)
    C15 0.0456(11) 0.0406(11) 0.0445(12) 0.0021(10) 0.0068(9) -0.0007(9)
    C16 0.0439(11) 0.0405(12) 0.0415(11) -0.0031(9) 0.0081(9) 0.0016(9)
    N1A 0.0532(11) 0.0447(11) 0.0408(10) 0.0035(9) 0.0128(8) 0.0032(9)
    N2A 0.0453(10) 0.0466(12) 0.0406(10) 0.0033(9) 0.0083(8) 0.0014(8)
    N3A 0.0518(11) 0.0496(11) 0.0437(10) 0.0050(9) 0.0114(8) 0.0004(9)
    N4A 0.0513(10) 0.0500(12) 0.0428(10) 0.0055(9) 0.0102(8) 0.0018(9)
    N5A 0.0471(10) 0.0465(11) 0.0414(10) 0.0034(9) 0.0090(8) 0.0018(8)
    C1A 0.0479(12) 0.0451(12) 0.0440(11) 0.0001(10) 0.0087(9) 0.0042(10)
    C2A 0.0483(12) 0.0465(13) 0.0491(12) 0.0060(11) 0.0068(10) -0.0004(10)
    C3A 0.0410(11) 0.0537(14) 0.0448(12) 0.0037(10) 0.0086(9) -0.0024(10)
    C4A 0.0425(11) 0.0522(14) 0.0448(11) -0.0022(10) 0.0066(9) 0.0007(11)
    C5A 0.0442(11) 0.0431(13) 0.0449(11) -0.0010(9) 0.0062(9) -0.0001(10)
    C6A 0.0417(10) 0.0476(12) 0.0407(11) 0.0013(10) 0.0041(9) 0.0009(10)
    C7A 0.0435(11) 0.0433(12) 0.0429(11) -0.0009(10) 0.0058(9) -0.0017(9)
    C8A 0.0494(11) 0.0435(13) 0.0422(12) 0.0031(10) 0.0086(9) -0.0002(9)
    C9A 0.0468(11) 0.0441(13) 0.0426(11) 0.0010(10) 0.0089(9) 0.0013(10)
    C10A 0.0488(11) 0.0433(12) 0.0426(12) 0.0062(10) 0.0099(9) 0.0009(10)
    C11A 0.0539(13) 0.0469(13) 0.0482(13) 0.0008(11) 0.0110(10) 0.0030(10)
    C12A 0.0533(13) 0.0503(14) 0.0578(14) 0.0013(12) 0.0018(11) -0.0025(12)
    C13A 0.0658(15) 0.0560(15) 0.0433(12) 0.0136(13) 0.0033(11) -0.0002(11)
    C14A 0.0652(15) 0.0591(15) 0.0444(12) 0.0069(14) 0.0132(11) 0.0086(12)
    C15A 0.0514(12) 0.0529(14) 0.0484(13) 0.0023(12) 0.0114(10) 0.0032(11)
    C16A 0.0421(11) 0.0437(13) 0.0409(11) -0.0006(10) 0.0055(9) 0.0002(10)
_geom_special_details
;
All e.s.d.'s (except the e.s.d. in the dihedral angle between two l.s. planes)
are estimated using the full covariance matrix. The cell e.s.d.'s are taken
into account individually in the estimation of e.s.d.'s in distances, angles
and torsion angles; correlations between e.s.d.'s in cell parameters are only
used when they are defined by crystal symmetry. An approximate (isotropic)
treatment of cell e.s.d.'s is used for estimating e.s.d.'s involving l.s.
planes.
;
loop_
    _geom_bond_atom_site_label_1
    _geom_bond_atom_site_label_2
    _geom_bond_site_symmetry_2
    _geom_bond_distance
    _geom_bond_publ_flag
    N1 H1 . 0.84(4) ?
    N1 C7 . 1.414(3) ?
    N1 C16 . 1.346(3) ?
    N2 N3 . 1.357(3) ?
    N2 C9 . 1.473(3) ?
    N2 C16 . 1.336(3) ?
    N3 N4 . 1.287(3) ?
    N4 N5 . 1.371(3) ?
    N5 C16 . 1.326(3) ?
    C1 H1A . 0.9500 ?
    C1 C2 . 1.382(4) ?
    C1 C6 . 1.396(4) ?
    C2 H2 . 0.9500 ?
    C2 C3 . 1.382(4) ?
    C3 H3 . 0.9500 ?
    C3 C4 . 1.385(4) ?
    C4 H4 . 0.9500 ?
    C4 C5 . 1.392(4) ?
    C5 H5 . 0.9500 ?
    C5 C6 . 1.396(4) ?
    C6 C7 . 1.485(3) ?
    C7 C8 . 1.341(4) ?
    C8 H8 . 0.9500 ?
    C8 C9 . 1.516(3) ?
    C9 H9 . 1.0000 ?
    C9 C10 . 1.515(3) ?
    C10 C11 . 1.391(4) ?
    C10 C15 . 1.392(3) ?
    C11 H11 . 0.9500 ?
    C11 C12 . 1.387(3) ?
    C12 H12 . 0.9500 ?
    C12 C13 . 1.391(4) ?
    C13 H13 . 0.9500 ?
    C13 C14 . 1.384(4) ?
    C14 H14 . 0.9500 ?
    C14 C15 . 1.386(4) ?
    C15 H15 . 0.9500 ?
    N1A H1AA . 0.84(4) ?
    N1A C7A . 1.399(4) ?
    N1A C16A . 1.351(3) ?
    N2A N3A . 1.356(3) ?
    N2A C9A . 1.473(3) ?
    N2A C16A . 1.338(3) ?
    N3A N4A . 1.285(3) ?
    N4A N5A . 1.367(3) ?
    N5A C16A . 1.326(4) ?
    C1A H1AB . 0.9500 ?
    C1A C2A . 1.377(4) ?
    C1A C6A . 1.401(4) ?
    C2A H2A . 0.9500 ?
    C2A C3A . 1.394(4) ?
    C3A H3A . 0.9500 ?
    C3A C4A . 1.392(4) ?
    C4A H4A . 0.9500 ?
    C4A C5A . 1.387(4) ?
    C5A H5A . 0.9500 ?
    C5A C6A . 1.401(3) ?
    C6A C7A . 1.480(3) ?
    C7A C8A . 1.345(4) ?
    C8A H8A . 0.9500 ?
    C8A C9A . 1.510(3) ?
    C9A H9A . 1.0000 ?
    C9A C10A . 1.524(3) ?
    C10A C11A . 1.388(4) ?
    C10A C15A . 1.390(3) ?
    C11A H11A . 0.9500 ?
    C11A C12A . 1.396(4) ?
    C12A H12A . 0.9500 ?
    C12A C13A . 1.392(4) ?
    C13A H13A . 0.9500 ?
    C13A C14A . 1.374(5) ?
    C14A H14A . 0.9500 ?
    C14A C15A . 1.394(4) ?
    C15A H15A . 0.9500 ?
loop_
    _geom_angle_atom_site_label_1
    _geom_angle_atom_site_label_2
    _geom_angle_atom_site_label_3
    _geom_angle_site_symmetry_1
    _geom_angle_site_symmetry_3
    _geom_angle
    _geom_angle_publ_flag
    C7 N1 H1 . . 123(2) ?
    C16 N1 H1 . . 117(3) ?
    C16 N1 C7 . . 118.1(2) ?
    N3 N2 C9 . . 124.36(19) ?
    C16 N2 N3 . . 108.4(2) ?
    C16 N2 C9 . . 126.9(2) ?
    N4 N3 N2 . . 106.25(19) ?
    N3 N4 N5 . . 111.4(2) ?
    C16 N5 N4 . . 104.9(2) ?
    C2 C1 H1A . . 119.7 ?
    C2 C1 C6 . . 120.7(2) ?
    C6 C1 H1A . . 119.7 ?
    C1 C2 H2 . . 119.7 ?
    C3 C2 C1 . . 120.6(2) ?
    C3 C2 H2 . . 119.7 ?
    C2 C3 H3 . . 120.2 ?
    C2 C3 C4 . . 119.7(2) ?
    C4 C3 H3 . . 120.2 ?
    C3 C4 H4 . . 120.0 ?
    C3 C4 C5 . . 120.0(3) ?
    C5 C4 H4 . . 120.0 ?
    C4 C5 H5 . . 119.7 ?
    C4 C5 C6 . . 120.7(3) ?
    C6 C5 H5 . . 119.7 ?
    C1 C6 C5 . . 118.4(2) ?
    C1 C6 C7 . . 120.6(2) ?
    C5 C6 C7 . . 120.9(2) ?
    N1 C7 C6 . . 115.5(2) ?
    C8 C7 N1 . . 120.8(2) ?
    C8 C7 C6 . . 123.7(2) ?
    C7 C8 H8 . . 117.6 ?
    C7 C8 C9 . . 124.8(2) ?
    C9 C8 H8 . . 117.6 ?
    N2 C9 C8 . . 105.94(18) ?
    N2 C9 H9 . . 107.8 ?
    N2 C9 C10 . . 109.68(18) ?
    C8 C9 H9 . . 107.8 ?
    C10 C9 C8 . . 117.5(2) ?
    C10 C9 H9 . . 107.8 ?
    C11 C10 C9 . . 122.1(2) ?
    C11 C10 C15 . . 119.4(2) ?
    C15 C10 C9 . . 118.4(2) ?
    C10 C11 H11 . . 119.9 ?
    C12 C11 C10 . . 120.2(2) ?
    C12 C11 H11 . . 119.9 ?
    C11 C12 H12 . . 120.0 ?
    C11 C12 C13 . . 120.0(2) ?
    C13 C12 H12 . . 120.0 ?
    C12 C13 H13 . . 120.0 ?
    C14 C13 C12 . . 120.1(2) ?
    C14 C13 H13 . . 120.0 ?
    C13 C14 H14 . . 120.1 ?
    C13 C14 C15 . . 119.9(2) ?
    C15 C14 H14 . . 120.1 ?
    C10 C15 H15 . . 119.8 ?
    C14 C15 C10 . . 120.5(2) ?
    C14 C15 H15 . . 119.8 ?
    N2 C16 N1 . . 121.9(2) ?
    N5 C16 N1 . . 129.1(2) ?
    N5 C16 N2 . . 109.0(2) ?
    C7A N1A H1AA . . 123(3) ?
    C16A N1A H1AA . . 118(3) ?
    C16A N1A C7A . . 118.5(2) ?
    N3A N2A C9A . . 124.9(2) ?
    C16A N2A N3A . . 108.1(2) ?
    C16A N2A C9A . . 126.6(2) ?
    N4A N3A N2A . . 106.32(19) ?
    N3A N4A N5A . . 111.6(2) ?
    C16A N5A N4A . . 104.9(2) ?
    C2A C1A H1AB . . 119.7 ?
    C2A C1A C6A . . 120.5(2) ?
    C6A C1A H1AB . . 119.7 ?
    C1A C2A H2A . . 119.6 ?
    C1A C2A C3A . . 120.8(2) ?
    C3A C2A H2A . . 119.6 ?
    C2A C3A H3A . . 120.5 ?
    C4A C3A C2A . . 119.0(2) ?
    C4A C3A H3A . . 120.5 ?
    C3A C4A H4A . . 119.7 ?
    C5A C4A C3A . . 120.6(2) ?
    C5A C4A H4A . . 119.7 ?
    C4A C5A H5A . . 119.9 ?
    C4A C5A C6A . . 120.3(2) ?
    C6A C5A H5A . . 119.8 ?
    C1A C6A C5A . . 118.8(2) ?
    C1A C6A C7A . . 119.7(2) ?
    C5A C6A C7A . . 121.5(2) ?
    N1A C7A C6A . . 116.1(2) ?
    C8A C7A N1A . . 120.7(2) ?
    C8A C7A C6A . . 123.2(2) ?
    C7A C8A H8A . . 117.5 ?
    C7A C8A C9A . . 125.0(2) ?
    C9A C8A H8A . . 117.5 ?
    N2A C9A C8A . . 106.3(2) ?
    N2A C9A H9A . . 108.7 ?
    N2A C9A C10A . . 110.8(2) ?
    C8A C9A H9A . . 108.7 ?
    C8A C9A C10A . . 113.40(19) ?
    C10A C9A H9A . . 108.7 ?
    C11A C10A C9A . . 120.5(2) ?
    C11A C10A C15A . . 120.0(2) ?
    C15A C10A C9A . . 119.5(2) ?
    C10A C11A H11A . . 120.0 ?
    C10A C11A C12A . . 120.1(2) ?
    C12A C11A H11A . . 120.0 ?
    C11A C12A H12A . . 120.2 ?
    C13A C12A C11A . . 119.7(3) ?
    C13A C12A H12A . . 120.2 ?
    C12A C13A H13A . . 120.0 ?
    C14A C13A C12A . . 120.1(2) ?
    C14A C13A H13A . . 120.0 ?
    C13A C14A H14A . . 119.7 ?
    C13A C14A C15A . . 120.6(3) ?
    C15A C14A H14A . . 119.7 ?
    C10A C15A C14A . . 119.6(2) ?
    C10A C15A H15A . . 120.2 ?
    C14A C15A H15A . . 120.2 ?
    N2A C16A N1A . . 121.6(2) ?
    N5A C16A N1A . . 129.3(2) ?
    N5A C16A N2A . . 109.1(2) ?
loop_
    _geom_torsion_atom_site_label_1
    _geom_torsion_atom_site_label_2
    _geom_torsion_atom_site_label_3
    _geom_torsion_atom_site_label_4
    _geom_torsion_site_symmetry_1
    _geom_torsion_site_symmetry_2
    _geom_torsion_site_symmetry_3
    _geom_torsion_site_symmetry_4
    _geom_torsion
    _geom_torsion_publ_flag
    N1 C7 C8 C9 . . . . 8.3(4) ?
    N2 N3 N4 N5 . . . . 0.1(3) ?
    N2 C9 C10 C11 . . . . -72.2(3) ?
    N2 C9 C10 C15 . . . . 103.6(2) ?
    N3 N2 C9 C8 . . . . -174.5(2) ?
    N3 N2 C9 C10 . . . . -46.7(3) ?
    N3 N2 C16 N1 . . . . -179.7(2) ?
    N3 N2 C16 N5 . . . . 1.4(3) ?
    N3 N4 N5 C16 . . . . 0.7(3) ?
    N4 N5 C16 N1 . . . . 179.9(2) ?
    N4 N5 C16 N2 . . . . -1.3(3) ?
    C1 C2 C3 C4 . . . . 0.3(4) ?
    C1 C6 C7 N1 . . . . 151.9(2) ?
    C1 C6 C7 C8 . . . . -30.0(4) ?
    C2 C1 C6 C5 . . . . -0.3(4) ?
    C2 C1 C6 C7 . . . . 176.9(2) ?
    C2 C3 C4 C5 . . . . -0.6(4) ?
    C3 C4 C5 C6 . . . . 0.5(4) ?
    C4 C5 C6 C1 . . . . -0.1(4) ?
    C4 C5 C6 C7 . . . . -177.2(2) ?
    C5 C6 C7 N1 . . . . -31.0(3) ?
    C5 C6 C7 C8 . . . . 147.1(3) ?
    C6 C1 C2 C3 . . . . 0.2(4) ?
    C6 C7 C8 C9 . . . . -169.7(2) ?
    C7 N1 C16 N2 . . . . -2.1(3) ?
    C7 N1 C16 N5 . . . . 176.6(2) ?
    C7 C8 C9 N2 . . . . -14.0(3) ?
    C7 C8 C9 C10 . . . . -137.0(3) ?
    C8 C9 C10 C11 . . . . 48.8(3) ?
    C8 C9 C10 C15 . . . . -135.3(2) ?
    C9 N2 N3 N4 . . . . -174.4(2) ?
    C9 N2 C16 N1 . . . . -6.4(4) ?
    C9 N2 C16 N5 . . . . 174.7(2) ?
    C9 C10 C11 C12 . . . . 175.2(2) ?
    C9 C10 C15 C14 . . . . -176.1(2) ?
    C10 C11 C12 C13 . . . . 1.2(4) ?
    C11 C10 C15 C14 . . . . -0.2(4) ?
    C11 C12 C13 C14 . . . . -1.0(4) ?
    C12 C13 C14 C15 . . . . 0.3(4) ?
    C13 C14 C15 C10 . . . . 0.3(4) ?
    C15 C10 C11 C12 . . . . -0.6(3) ?
    C16 N1 C7 C6 . . . . 179.1(2) ?
    C16 N1 C7 C8 . . . . 1.0(3) ?
    C16 N2 N3 N4 . . . . -0.9(3) ?
    C16 N2 C9 C8 . . . . 13.2(3) ?
    C16 N2 C9 C10 . . . . 141.0(2) ?
    N1A C7A C8A C9A . . . . 4.0(4) ?
    N2A N3A N4A N5A . . . . 0.3(3) ?
    N2A C9A C10A C11A . . . . -69.2(3) ?
    N2A C9A C10A C15A . . . . 111.3(3) ?
    N3A N2A C9A C8A . . . . -175.8(2) ?
    N3A N2A C9A C10A . . . . -52.2(3) ?
    N3A N2A C16A N1A . . . . -178.4(2) ?
    N3A N2A C16A N5A . . . . 0.6(3) ?
    N3A N4A N5A C16A . . . . 0.0(3) ?
    N4A N5A C16A N1A . . . . 178.5(2) ?
    N4A N5A C16A N2A . . . . -0.4(3) ?
    C1A C2A C3A C4A . . . . 0.2(4) ?
    C1A C6A C7A N1A . . . . -149.0(2) ?
    C1A C6A C7A C8A . . . . 29.2(4) ?
    C2A C1A C6A C5A . . . . -0.4(4) ?
    C2A C1A C6A C7A . . . . 178.3(2) ?
    C2A C3A C4A C5A . . . . -0.5(4) ?
    C3A C4A C5A C6A . . . . 0.3(4) ?
    C4A C5A C6A C1A . . . . 0.1(4) ?
    C4A C5A C6A C7A . . . . -178.5(2) ?
    C5A C6A C7A N1A . . . . 29.6(3) ?
    C5A C6A C7A C8A . . . . -152.2(2) ?
    C6A C1A C2A C3A . . . . 0.2(4) ?
    C6A C7A C8A C9A . . . . -174.1(2) ?
    C7A N1A C16A N2A . . . . -4.6(3) ?
    C7A N1A C16A N5A . . . . 176.6(2) ?
    C7A C8A C9A N2A . . . . -10.7(3) ?
    C7A C8A C9A C10A . . . . -132.7(3) ?
    C8A C9A C10A C11A . . . . 50.3(3) ?
    C8A C9A C10A C15A . . . . -129.2(2) ?
    C9A N2A N3A N4A . . . . -174.9(2) ?
    C9A N2A C16A N1A . . . . -4.2(4) ?
    C9A N2A C16A N5A . . . . 174.8(2) ?
    C9A C10A C11A C12A . . . . -179.6(2) ?
    C9A C10A C15A C14A . . . . -179.9(3) ?
    C10A C11A C12A C13A . . . . -0.3(4) ?
    C11A C10A C15A C14A . . . . 0.6(4) ?
    C11A C12A C13A C14A . . . . 0.4(4) ?
    C12A C13A C14A C15A . . . . 0.0(5) ?
    C13A C14A C15A C10A . . . . -0.5(4) ?
    C15A C10A C11A C12A . . . . -0.2(4) ?
    C16A N1A C7A C6A . . . . -177.2(2) ?
    C16A N1A C7A C8A . . . . 4.5(3) ?
    C16A N2A N3A N4A . . . . -0.5(3) ?
    C16A N2A C9A C8A . . . . 10.9(3) ?
    C16A N2A C9A C10A . . . . 134.5(2) ?
loop_
    _geom_hbond_atom_site_label_D
    _geom_hbond_atom_site_label_H
    _geom_hbond_atom_site_label_A
    _geom_hbond_site_symmetry_A
    _geom_hbond_distance_DH
    _geom_hbond_distance_HA
    _geom_hbond_distance_DA
    _geom_hbond_angle_DHA
    N1 H1 N5A . 0.84(4) 2.16(4) 2.952(3) 157(3)
    N1A H1AA N5 . 0.84(4) 2.10(4) 2.912(3) 163(4)
_shelx_hkl_file
;
   1   0   0  737.73   28.30
  -1   0   0  720.23   24.30
   1   0   0  682.33   28.20
  -1   0   0  697.53   26.50
   1   0   0  652.23   26.50
  -1   0   0  693.13   25.20
  -2   0   0    0.00    0.60
   2   0   0    3.00    1.00
   2   0   0    8.20    1.70
  -3   0   0  390.36   15.90
   3   0   0  486.25   18.90
  -3   0   0  421.86   15.50
   3   0   0  383.86   18.10
  -3   0   0  385.16   15.90
  -3   0   0  420.36   16.50
   4   0   0   12.00    2.10
   4   0   0    9.60    2.00
  -4   0   0   10.60    2.00
  -4   0   0   10.60    1.50
  -4   0   0   12.70    1.40
  -5   0   0  154.38    6.70
   5   0   0  167.28    9.20
  -5   0   0  168.78    7.30
  -5   0   0  172.58    8.50
  -5   0   0  169.58    7.40
   5   0   0  160.48    8.70
  -6   0   0    1.10    0.60
   6   0   0    1.80    1.30
  -6   0   0    0.40    0.50
   6   0   0    0.60    0.90
  -6   0   0    1.80    1.10
  -6   0   0    0.80    0.90
  -7   0   0    1.90    0.70
  -7   0   0    1.80    0.30
   7   0   0    2.00    0.50
   7   0   0    1.30    0.30
   7   0   0    1.60    0.40
   7   0   0    1.90    0.40
   7   0   0    1.40    0.40
   8   0   0    0.30    0.30
  -8   0   0    0.60    0.60
   8   0   0    0.50    0.30
   8   0   0    0.70    0.20
   8   0   0    1.00    0.30
  -8   0   0    0.90    0.20
  -8   0   0    0.60    0.50
   8   0   0    1.10    0.30
   9   0   0    0.60    0.20
  -9   0   0    0.30    0.10
   9   0   0    0.40    0.20
   9   0   0    0.40    0.20
   9   0   0    0.30    0.20
  10   0   0    2.00    0.20
 -10   0   0    1.90    0.20
 -10   0   0    2.20    0.30
  10   0   0    2.40    0.30
   0  -1   0   -3.90    0.30
   0  -1   0   -3.80    0.40
   0  -1   0   -4.00    0.20
   0   1   0   -3.70    0.40
   0   1   0   -4.00    0.30
  -1  -1   0  323.27   13.70
   1  -1   0  329.07   14.40
   1  -1   0  340.87   13.70
   1  -1   0  372.06   14.60
  -1  -1   0  336.57   12.70
  -1  -1   0  325.77   12.90
   1   1   0  334.67   14.00
   1   1   0  302.77   13.90
   2  -1   0 2527.05   97.09
  -2  -1   0 2398.96   84.99
  -2  -1   0 2470.05   87.09
  -2  -1   0 2523.05   93.49
   2  -1   0 2377.16   97.49
   2   1   0 2337.57   94.29
   2   1   0 2363.66   95.09
  -2   1   0 2449.85   82.09
   3  -1   0  647.24   27.50
  -3  -1   0  583.74   24.70
  -3  -1   0  655.33   24.70
   3  -1   0  682.83   27.30
  -3  -1   0  643.84   25.20
  -3  -1   0  658.93   23.70
  -3   1   0  673.63   24.70
  -3   1   0  647.94   23.10
  -3   1   0  613.74   24.60
   3   1   0  673.53   27.60
   3   1   0  603.14   27.40
   4  -1   0  107.19    6.70
  -4  -1   0  118.49    5.50
  -4  -1   0  121.19    6.30
   4  -1   0  106.39    6.30
  -4  -1   0  112.99    5.60
  -4   1   0  114.99    5.20
   4   1   0  104.89    6.60
   4   1   0  111.69    6.80
  -4   1   0  115.99    6.10
  -4   1   0  108.19    4.80
  -5  -1   0    9.40    2.00
   5  -1   0    9.30    2.10
  -5  -1   0    9.10    1.20
  -5  -1   0    8.20    1.50
   5  -1   0   11.00    2.00
  -5   1   0    8.50    1.10
   5   1   0    9.20    2.00
   5   1   0   11.80    2.20
  -5   1   0    9.50    1.40
  -5   1   0    9.80    2.00
  -6  -1   0    7.40    0.50
  -6  -1   0    7.10    1.80
   6  -1   0    4.80    1.40
  -6  -1   0    8.80    1.30
  -6  -1   0    6.90    1.50
   6  -1   0    6.30    1.80
  -6  -1   0    8.20    1.30
   6   1   0    4.50    1.70
   6   1   0    7.90    2.00
  -6   1   0    7.90    1.00
  -6   1   0    7.10    1.80
  -6   1   0    8.60    1.30
  -7  -1   0    1.40    0.60
   7  -1   0    1.10    0.30
   7  -1   0    1.40    0.40
   7  -1   0    0.60    0.30
   7  -1   0    0.90    0.30
   7  -1   0    1.30    0.30
  -7  -1   0    2.00    0.80
  -7  -1   0    1.30    0.30
   7  -1   0    1.10    0.30
  -7   1   0    1.20    0.60
   7   1   0    1.00    0.30
   7   1   0    0.90    0.30
  -7   1   0    1.40    0.60
   7   1   0    1.00    0.30
   7   1   0    1.30    0.30
   8  -1   0   50.79    2.20
   8  -1   0   50.69    2.00
  -8  -1   0   50.29    1.70
   8  -1   0   49.00    1.80
   8  -1   0   48.60    2.00
   8  -1   0   47.70    2.00
  -8   1   0   49.70    2.70
   8   1   0   51.79    2.00
   8   1   0   51.79    1.90
   8   1   0   51.19    2.10
  -8   1   0   52.79    1.80
  -8   1   0   46.70    3.00
   9  -1   0   21.80    0.90
   9  -1   0   21.60    1.10
  -9  -1   0   20.20    1.40
   9  -1   0   21.80    1.00
   9  -1   0   21.30    1.00
   9  -1   0   23.30    1.00
  -9  -1   0   21.30    0.80
  -9   1   0   21.70    0.80
   9   1   0   21.70    1.00
  -9   1   0   20.90    1.40
   9   1   0   21.40    0.90
  10  -1   0    6.80    0.40
 -10  -1   0    6.50    0.40
  10  -1   0    6.60    0.40
  10  -1   0    6.40    0.40
  10  -1   0    6.90    0.40
 -10   1   0    6.60    0.30
  10   1   0    6.50    0.40
  10   1   0    6.30    0.40
   0  -2   0 2366.86   83.39
   0  -2   0 2449.66   84.99
   0  -2   0 2432.26   92.49
   0   2   0 2352.46   92.59
   1  -2   0 4319.57  142.39
  -1  -2   0 4081.79  157.58
  -1  -2   0 3955.70  145.19
  -1  -2   0 4403.36  142.49
   1  -2   0 3763.12  157.28
   1  -2   0 4351.86  163.38
   1   2   0 3706.03  150.98
   1   2   0 4014.80  152.78
  -2  -2   0 1791.52   65.39
   2  -2   0 1856.31   72.89
   2  -2   0 1788.32   73.19
  -2  -2   0 1795.22   63.99
  -2  -2   0 1923.41   70.49
   2   2   0 1729.03   70.99
   2   2   0 1820.72   71.89
  -3  -2   0  307.87   12.40
  -3  -2   0  299.97   11.90
  -3  -2   0  280.07   11.90
   3  -2   0  285.07   13.20
   3  -2   0  274.97   13.70
  -3  -2   0  306.87   12.50
  -3   2   0  291.07   12.30
  -3   2   0  292.87   11.10
   3   2   0  292.77   14.00
   3   2   0  285.57   13.80
  -4  -2   0    3.20    1.00
  -4  -2   0    4.90    1.00
  -4  -2   0    4.30    1.30
   4  -2   0    1.80    1.20
   4  -2   0    4.10    1.20
  -4  -2   0    4.30    1.00
   4   2   0    4.60    1.60
  -4   2   0    4.50    0.90
   4   2   0    5.30    1.60
  -4   2   0    4.00    1.20
  -5  -2   0   25.80    3.10
  -5  -2   0   26.50    1.90
   5  -2   0   25.60    2.60
  -5  -2   0   25.10    2.10
  -5  -2   0   26.60    2.80
   5  -2   0   28.40    3.60
   5   2   0   24.40    3.40
  -5   2   0   25.40    3.10
   5   2   0   29.50    3.60
  -5   2   0   27.20    1.60
  -6  -2   0   46.00    3.40
  -6  -2   0   45.00    1.60
   6  -2   0   46.80    2.20
  -6  -2   0   50.59    3.10
   6  -2   0   44.10    2.00
  -6  -2   0   42.70    3.70
  -6  -2   0   45.00    2.60
   6  -2   0   44.90    2.00
   6  -2   0   45.60    2.00
  -6   2   0   45.70    2.50
   6   2   0   41.10    1.70
   6   2   0   43.30    3.90
   6   2   0   41.20    3.70
   7  -2   0    5.50    0.60
  -7  -2   0    4.80    0.40
   7  -2   0    4.40    0.60
   7  -2   0    5.00    0.50
  -7  -2   0    4.90    0.90
   7  -2   0    5.20    0.60
   7  -2   0    5.20    0.60
   7  -2   0    5.90    0.60
  -7   2   0    5.80    1.00
   7   2   0    4.90    0.50
   7   2   0    5.30    0.60
   7   2   0    4.60    0.50
  -7   2   0    4.50    0.90
  -8  -2   0   -0.10    0.10
   8  -2   0    0.20    0.20
   8  -2   0    0.30    0.20
   8  -2   0    0.10    0.20
   8  -2   0    0.10    0.20
   8  -2   0   -0.20    0.20
   8   2   0   -0.10    0.20
  -8   2   0   -0.20    0.30
   8   2   0    0.00    0.20
   8   2   0   -0.10    0.20
   9  -2   0    5.00    0.50
   9  -2   0    3.70    0.40
   9  -2   0    4.90    0.50
  -9  -2   0    5.80    0.50
   9  -2   0    5.00    0.50
   9  -2   0    4.80    0.40
  -9   2   0    5.10    0.30
  -9   2   0    4.80    0.70
   9   2   0    5.30    0.40
   9   2   0    5.00    0.40
  10  -2   0    5.10    0.30
 -10  -2   0    5.70    0.40
  10  -2   0    5.30    0.30
  10  -2   0    4.80    0.30
  10   2   0    5.40    0.30
   0  -3   0   -0.40    0.50
   0  -3   0    0.00    0.50
   0  -3   0    0.00    0.50
   0   3   0   -0.20    0.60
   0   3   0   -0.10    0.70
   1  -3   0  568.84   20.00
  -1  -3   0  547.85   22.30
   1  -3   0  548.55   22.20
  -1  -3   0  555.44   20.10
  -1  -3   0  474.15   19.90
   1   3   0  530.15   22.50
   1   3   0  506.45   22.00
   1   3   0  495.05   19.40
   2  -3   0  436.86   17.60
  -2  -3   0  409.76   16.00
  -2  -3   0  400.46   17.50
  -2  -3   0  419.86   16.30
   2   3   0  424.66   18.90
   2   3   0  407.06   19.10
   2   3   0  427.96   16.40
  -3  -3   0   62.59    3.90
   3  -3   0   63.29    4.20
  -3  -3   0   65.79    4.00
  -3  -3   0   63.59    3.80
   3   3   0   65.49    4.80
  -3   3   0   65.59    3.30
   3   3   0   60.89    4.60
  -3   3   0   63.59    4.00
   3   3   0   62.29    3.20
   4  -3   0  378.36   17.50
  -4  -3   0  390.56   16.20
  -4  -3   0  412.36   15.60
   4   3   0  367.76   17.30
  -4   3   0  376.06   15.40
   4   3   0  378.26   17.70
   4   3   0  373.06   13.60
  -5  -3   0    7.70    1.90
   5   3   0   21.80    3.20
  -5   3   0   20.80    2.80
   5   3   0   25.60    3.50
   6  -3   0   22.40    1.20
   6  -3   0   22.90    1.30
   6  -3   0   21.30    1.20
  -6  -3   0   20.70    1.10
   6  -3   0   23.30    1.20
  -6  -3   0   22.20    0.90
   6  -3   0   23.00    1.10
  -6   3   0   21.20    1.50
   6   3   0   20.80    1.00
   6   3   0   21.40    1.10
  -7  -3   0    3.90    0.60
   7  -3   0    4.90    0.60
  -7  -3   0    5.00    0.40
   7  -3   0    4.80    0.50
   7  -3   0    4.90    0.50
   7  -3   0    4.90    0.50
   7  -3   0    5.00    0.50
   7  -3   0    4.70    0.60
   7   3   0    4.50    0.50
   7   3   0    4.50    0.50
  -7   3   0    5.10    0.90
   8  -3   0    6.40    0.50
   8  -3   0    7.40    0.50
  -8  -3   0    7.20    0.70
   8  -3   0    5.40    0.60
   8  -3   0    5.50    0.50
   8  -3   0    6.40    0.50
   8  -3   0    8.10    0.70
   8   3   0    6.80    0.50
  -8   3   0    5.60    0.90
   8   3   0    7.00    0.60
  -8   3   0    7.40    1.00
   9  -3   0   18.30    0.80
   9  -3   0   17.60    0.90
   9  -3   0   17.90    0.80
   9  -3   0   17.70    0.80
  -9  -3   0   18.80    0.90
   9   3   0   18.90    0.80
  -9   3   0   14.70    1.20
   9   3   0   18.80    0.80
  10  -3   0    3.30    0.20
  10  -3   0    3.50    0.20
 -10  -3   0    3.90    0.30
  10  -3   0    3.70    0.20
  10   3   0    3.80    0.20
   0  -4   0  357.86   14.20
   0  -4   0  371.86   16.00
   0   4   0  352.76   16.10
   0   4   0  353.06   16.50
   1  -4   0   31.60    2.40
  -1  -4   0   31.80    2.40
  -1  -4   0   31.70    2.80
   1  -4   0   32.50    2.80
   1   4   0   29.30    1.80
   1   4   0   27.90    3.40
  -1   4   0   29.50    2.90
   1   4   0   29.70    3.50
  -2  -4   0  826.22   33.40
  -2  -4   0  830.12   30.30
   2   4   0  858.21   34.60
   2   4   0  806.42   29.20
   2   4   0  862.01   35.20
   2   4   0  761.92   30.90
  -3  -4   0  285.67   13.10
  -3  -4   0  300.17   12.10
  -3   4   0  271.57   11.90
   3   4   0  296.97   10.90
   3   4   0  288.17   14.30
   3   4   0  278.97   13.70
   3   4   0  294.57   11.60
  -4  -4   0  144.69    7.00
   4   4   0  145.19    4.50
   4   4   0  132.19    8.10
   4   4   0  157.48    8.90
  -4   4   0  143.19    7.50
   4   4   0  154.38    5.90
   5  -4   0    9.10    1.00
   5  -4   0    9.90    0.70
  -5  -4   0    9.00    0.70
   5   4   0    9.20    0.70
   5   4   0    9.80    0.50
   6  -4   0   20.20    1.00
  -6  -4   0   19.90    1.10
   6  -4   0   20.60    1.10
   6  -4   0   19.40    1.10
  -6  -4   0   17.10    1.00
   6  -4   0   19.10    1.10
   6  -4   0   18.60    1.10
   6   4   0   18.30    1.00
   6   4   0   18.20    0.90
   7  -4   0   15.30    1.00
   7  -4   0   15.70    0.90
  -7  -4   0   15.70    0.80
   7  -4   0   16.50    0.80
   7  -4   0   16.90    0.90
  -7  -4   0   16.20    1.00
   7  -4   0   14.90    0.90
   7   4   0   15.50    0.80
  -7   4   0   15.60    1.30
   7   4   0   15.80    0.90
  -8  -4   0   16.80    0.90
   8  -4   0   15.80    0.80
   8  -4   0   16.00    0.80
   8  -4   0   15.80    0.80
   8  -4   0   17.00    0.90
   8  -4   0   15.30    0.80
   8   4   0   16.20    0.80
   8   4   0   17.00    0.80
   9  -4   0   10.10    0.50
   9  -4   0   10.50    0.50
   9  -4   0    9.90    0.50
  -9  -4   0   11.10    0.60
   9  -4   0   10.90    0.60
   9   4   0   10.60    0.60
   9   4   0   11.10    0.50
   0  -5   0    0.20    0.80
   0  -5   0    0.30    0.60
   0   5   0    0.20    0.90
   0   5   0    0.00    0.30
   0   5   0    0.80    1.00
  -1  -5   0  237.78   10.20
  -1  -5   0  250.77   11.60
   1  -5   0  243.88   10.20
   1  -5   0  235.58   11.50
  -1   5   0  224.18   11.40
   1   5   0  218.98   11.50
  -1   5   0  222.08   11.20
   1   5   0  232.48    9.10
   1   5   0  214.18    8.60
  -2  -5   0    9.80    1.70
   2  -5   0    8.10    1.70
  -2  -5   0   12.10    2.10
   2   5   0    8.80    1.10
   2   5   0   10.60    2.30
   2   5   0   10.20    1.20
  -2   5   0    8.80    2.00
  -3  -5   0   20.40    2.50
  -3  -5   0   22.40    2.80
   3   5   0   19.80    3.20
   3   5   0   20.60    1.50
   3   5   0   18.40    0.80
   3   5   0   20.80    1.40
  -3   5   0   17.90    2.90
  -4  -5   0   14.40    0.90
  -4  -5   0   12.20    0.80
   4   5   0   12.70    1.10
   4   5   0   16.70    1.70
   4   5   0   12.70    0.60
  -5  -5   0   22.70    1.10
   5  -5   0   22.70    1.20
   5  -5   0   23.50    1.10
   5  -5   0   20.70    1.10
  -5  -5   0   21.70    1.20
   5  -5   0   23.30    1.30
   5   5   0   22.50    0.80
   5   5   0   20.60    1.10
  -6  -5   0   61.49    2.60
   6  -5   0   67.99    2.50
   6  -5   0   66.29    2.50
   6  -5   0   63.99    2.40
  -6  -5   0   62.89    2.30
   6  -5   0   65.49    2.70
   6   5   0   61.79    2.40
   6   5   0   60.29    2.20
   7  -5   0    5.90    0.50
   7  -5   0    5.50    0.40
  -7  -5   0    5.70    0.50
  -7  -5   0    4.50    0.50
   7  -5   0    6.40    0.60
   7  -5   0    4.70    0.50
   7  -5   0    6.30    0.60
   7   5   0    5.00    0.50
   7   5   0    5.40    0.50
   8  -5   0   24.10    1.10
   8  -5   0   23.20    1.00
  -8  -5   0   22.60    1.00
   8  -5   0   22.50    1.00
   8  -5   0   23.70    1.00
   8   5   0   23.60    0.90
   8   5   0   23.70    1.00
   9  -5   0    9.80    0.50
  -9  -5   0   10.90    0.50
   9  -5   0   11.00    0.50
   9  -5   0   10.30    0.50
   9   5   0   11.20    0.50
   0   6   0   44.80    4.00
   0   6   0   44.90    2.40
  -1  -6   0   21.20    2.80
  -1  -6   0   17.00    2.10
   1  -6   0   18.60    2.70
  -1   6   0   15.90    2.80
   1   6   0   18.00    1.40
   1   6   0   13.70    2.70
   1   6   0   20.60    1.50
  -2  -6   0    3.40    1.30
  -2  -6   0    3.80    1.10
   2   6   0    2.00    1.60
   2   6   0    3.70    0.70
  -2   6   0    4.20    1.70
   2   6   0    1.90    0.60
   3  -6   0    0.80    0.30
  -3  -6   0    0.60    0.30
   3  -6   0    0.60    0.30
  -3  -6   0    0.90    0.40
   3  -6   0    1.10    0.30
   3  -6   0    1.80    0.50
  -3  -6   0    0.80    0.30
  -3  -6   0    0.90    0.30
  -3  -6   0    1.30    0.40
   3   6   0    1.00    0.20
   3   6   0    0.30    0.40
   3   6   0    1.10    0.50
  -4  -6   0    6.40    0.60
  -4  -6   0    6.30    0.70
   4  -6   0    5.40    0.50
   4  -6   0    5.90    0.60
   4   6   0    7.80    1.00
   4   6   0    6.00    0.40
  -5  -6   0   14.50    0.80
   5  -6   0   16.20    0.90
  -5  -6   0   13.90    0.90
   5  -6   0   15.00    0.80
   5   6   0   16.70    0.90
   5   6   0   15.70    0.60
  -6  -6   0   10.50    0.70
  -6  -6   0    9.30    0.60
   6  -6   0    9.10    0.60
   6  -6   0   10.30    0.70
   6   6   0    9.00    0.60
   7  -6   0    0.00    0.10
   7  -6   0    0.10    0.20
  -7  -6   0    0.20    0.20
   7  -6   0    0.20    0.20
  -7  -6   0    0.10    0.20
   7   6   0    0.10    0.10
   8  -6   0    4.90    0.40
   8  -6   0    5.10    0.30
  -8  -6   0    5.70    0.40
   8  -6   0    5.60    0.40
   8   6   0    5.80    0.40
   0  -7   0   -0.10    0.20
   0  -7   0   -0.30    0.20
   0  -7   0    0.20    0.20
   0  -7   0    0.30    0.30
   0  -7   0    0.10    0.30
   0  -7   0   -0.10    0.20
   0   7   0    0.00    0.30
   1  -7   0    5.90    0.70
  -1  -7   0    4.60    0.60
   1  -7   0    4.60    0.60
  -1  -7   0    4.10    0.60
  -1  -7   0    4.00    0.60
  -1  -7   0    3.90    0.60
  -1  -7   0    4.00    0.50
   1  -7   0    4.60    0.50
   1  -7   0    4.80    0.60
   1  -7   0    4.70    0.70
  -1  -7   0    3.40    0.50
   1  -7   0    4.20    0.50
  -1   7   0    3.80    0.70
   1   7   0    4.30    0.80
   1   7   0    3.20    0.60
  -2  -7   0    5.60    0.70
   2  -7   0    6.30    0.70
  -2  -7   0    7.30    0.80
  -2  -7   0    6.10    0.70
  -2  -7   0    5.70    0.60
   2  -7   0    5.90    0.60
  -2  -7   0    6.30    0.80
   2  -7   0    5.80    0.70
   2  -7   0    6.00    0.70
  -2  -7   0    5.70    0.70
   2  -7   0    6.00    0.60
   2   7   0    5.20    0.80
   2   7   0    5.00    0.80
   3  -7   0   17.10    1.00
  -3  -7   0   16.60    1.00
  -3  -7   0   16.30    1.00
  -3  -7   0   16.20    1.00
  -3  -7   0   16.70    0.90
  -3  -7   0   15.90    1.00
   3  -7   0   16.90    0.80
   3  -7   0   16.30    1.00
   3   7   0   14.60    1.40
   3   7   0   13.40    1.20
   3   7   0   16.90    0.70
  -4  -7   0   13.50    0.80
   4  -7   0   14.20    0.70
  -4  -7   0   13.80    0.90
  -4  -7   0   14.00    0.90
   4   7   0   13.50    0.60
   4   7   0   12.30    1.00
  -5  -7   0    1.20    0.30
  -5  -7   0    1.70    0.30
   5   7   0    1.00    0.30
   5   7   0    1.20    0.20
  -6  -7   0   31.90    1.20
  -6  -7   0   32.00    1.40
   6   7   0   28.20    1.20
  -7  -7   0   22.10    0.90
  -7  -7   0   23.30    1.00
   7   7   0   23.30    1.00
   0  -8   0    2.90    0.50
   0  -8   0    3.40    0.50
   0  -8   0    2.90    0.40
   0  -8   0    2.40    0.40
   0  -8   0    3.40    0.40
   0  -8   0    2.60    0.40
   0   8   0    2.80    0.60
   1  -8   0    5.40    0.60
  -1  -8   0    4.70    0.60
   1  -8   0    5.70    0.60
   1  -8   0    4.90    0.50
   1  -8   0    4.50    0.60
  -1  -8   0    4.20    0.60
  -1  -8   0    5.10    0.50
  -1  -8   0    5.00    0.60
  -1  -8   0    3.90    0.50
  -1  -8   0    5.40    0.50
   1  -8   0    4.50    0.50
   1  -8   0    4.80    0.60
   1   8   0    4.20    0.80
   1   8   0    4.90    0.80
  -1   8   0    5.00    0.70
  -2  -8   0   22.30    1.20
   2  -8   0   23.30    1.20
   2  -8   0   22.20    1.20
  -2  -8   0   22.70    1.20
   2  -8   0   22.20    1.10
  -2  -8   0   23.00    1.10
   2  -8   0   22.10    1.00
  -2  -8   0   21.80    1.10
  -2  -8   0   21.90    1.20
  -2  -8   0   23.40    1.20
   2   8   0   19.20    1.50
   2   8   0   20.00    0.80
   2   8   0   23.90    1.40
  -3  -8   0    2.90    0.40
  -3  -8   0    3.10    0.40
   3  -8   0    3.50    0.40
  -3  -8   0    3.70    0.40
  -3  -8   0    3.50    0.40
  -3  -8   0    4.20    0.50
   3  -8   0    3.20    0.30
   3  -8   0    3.50    0.40
   3   8   0    3.40    0.30
   3   8   0    2.00    0.60
   3   8   0    3.50    0.60
  -4  -8   0    2.70    0.30
  -4  -8   0    3.70    0.40
  -4  -8   0    3.80    0.40
  -4  -8   0    2.80    0.40
   4   8   0    3.90    0.60
   4   8   0    4.00    0.30
   4   8   0    4.50    0.50
  -5  -8   0    7.70    0.50
  -5  -8   0    8.90    0.50
   5   8   0    7.70    0.30
   5   8   0    8.30    0.50
  -6  -8   0    3.80    0.30
  -6  -8   0    3.40    0.30
   6   8   0    3.80    0.30
   6   8   0    3.40    0.30
   0  -9   0   -0.10    0.10
   0  -9   0    0.00    0.20
   0  -9   0    0.00    0.10
   0  -9   0   -0.10    0.20
   0   9   0    0.10    0.30
  -1  -9   0    7.10    0.50
  -1  -9   0    8.20    0.50
   1  -9   0    7.10    0.60
  -1  -9   0    7.00    0.60
  -1  -9   0    8.10    0.60
   1  -9   0    7.70    0.50
   1  -9   0    7.80    0.60
  -1  -9   0    7.50    0.60
   1  -9   0    7.50    0.50
   1   9   0    8.10    0.80
   2  -9   0    9.20    0.50
  -2  -9   0   10.00    0.60
   2  -9   0    9.10    0.60
   2  -9   0    9.70    0.60
   2  -9   0    9.40    0.60
  -2  -9   0    9.70    0.60
  -2  -9   0    9.50    0.60
  -2  -9   0    8.90    0.60
  -2  -9   0    9.20    0.60
   2   9   0    9.20    0.40
   2   9   0    9.00    0.80
  -3  -9   0    1.40    0.30
   3  -9   0    1.40    0.20
   3  -9   0    1.20    0.20
  -3  -9   0    1.30    0.20
   3  -9   0    1.10    0.20
  -3  -9   0    1.40    0.20
  -3  -9   0    1.30    0.20
  -3  -9   0    1.10    0.20
   3   9   0    0.80    0.30
   3   9   0    1.00    0.10
  -4  -9   0    0.20    0.10
  -4  -9   0    0.30    0.10
   4   9   0    0.20    0.10
   4   9   0    0.20    0.10
  -5  -9   0    1.60    0.20
  -5  -9   0    1.20    0.20
   5   9   0    1.80    0.20
   0 -10   0   11.30    0.60
   0 -10   0   10.20    0.50
   0 -10   0   11.30    0.60
   0 -10   0   11.60    0.60
  -1 -10   0    1.60    0.20
  -1 -10   0    1.10    0.20
   1 -10   0    1.30    0.20
   1 -10   0    1.00    0.20
   1 -10   0    1.40    0.20
   1 -10   0    1.60    0.20
  -1 -10   0    1.50    0.20
  -1 -10   0    1.70    0.20
   1  10   0    1.60    0.20
  -2 -10   0    5.20    0.30
  -2 -10   0    5.60    0.40
   2 -10   0    5.90    0.40
   2 -10   0    5.00    0.30
   2 -10   0    5.40    0.30
   2 -10   0    5.20    0.30
  -2 -10   0    5.80    0.40
  -2 -10   0    5.70    0.40
   2  10   0    5.60    0.30
  -3 -10   0    3.90    0.30
  -3 -10   0    3.70    0.30
  10   0  -1    5.50    0.30
 -10   0   1    6.00    0.30
  10   0  -1    5.60    0.40
  -9   0   1    0.00    0.10
   9   0  -1   -0.10    0.10
   9   0  -1    0.00    0.10
   9   0  -1    0.10    0.20
   9   0  -1    0.00    0.20
   8   0  -1    3.00    0.40
   8   0  -1    3.50    0.50
   8   0  -1    2.30    0.40
  -8   0   1    2.90    0.80
   8   0  -1    2.70    0.40
  -8   0   1    3.00    0.70
  -8   0   1    3.30    0.40
   8   0  -1    2.80    0.40
   7   0  -1   42.10    1.80
  -7   0   1   43.70    2.50
   7   0  -1   41.90    1.80
   7   0  -1   42.00    1.90
  -7   0   1   39.10    1.50
   7   0  -1   43.40    1.70
   7   0  -1   42.10    2.00
   6   0  -1  112.59    6.60
  -6   0   1  107.59    6.40
   6   0  -1  112.69    6.90
  -6   0   1  105.19    4.80
  -6   0   1  109.39    5.30
  -5   0   1    7.90    1.40
  -5   0   1    9.20    1.20
  -5   0   1    5.10    1.50
   5   0  -1    9.40    1.90
  -5   0   1    8.00    1.20
   5   0  -1    6.80    1.80
   4   0  -1   66.19    4.60
  -4   0   1   67.19    4.40
  -4   0   1   64.19    3.40
  -4   0   1   64.79    3.60
   4   0  -1   67.79    4.80
  -3   0   1    5.20    0.90
   3   0  -1    7.00    1.60
   3   0  -1    4.10    1.30
  -3   0   1    4.50    0.90
  -3   0   1    4.70    1.20
  -2   0   1   69.19    3.30
   2   0  -1   65.79    4.30
  -2   0   1   71.39    3.90
   2   0  -1   67.99    4.30
  -1   0   1 2553.64   86.99
   1   0  -1 2406.16   97.19
   1   0  -1 2481.05   97.59
   1   0  -1 2701.03   99.39
  -1   0   1 2707.43   89.49
   1   0  -1 2417.26  100.39
   0   0  -1  273.07   10.60
   0   0   1  252.67   10.50
   0   0  -1  248.78   10.80
   0   0   1  284.07   10.70
   0   0   1  272.37    9.90
   0   0  -1  272.37    9.50
   0   0  -1  265.67    9.90
   1   0   1  271.77   12.10
  -1   0  -1  273.67   10.20
  -1   0  -1  272.87   11.10
   1   0   1  275.77   11.70
  -2   0  -1  339.67   12.90
  -2   0  -1  344.17   13.70
   2   0   1  326.67   15.30
   2   0   1  354.16   15.00
  -3   0  -1  781.22   29.50
  -3   0  -1  799.62   30.40
  -3   0  -1  765.12   29.60
  -3   0  -1  822.72   28.40
   3   0   1  767.62   32.60
   3   0   1  769.02   33.10
  -4   0  -1  350.86   13.60
  -4   0  -1  332.77   13.20
   4   0   1  323.57   15.80
  -4   0  -1  343.27   14.20
  -5   0  -1   65.39    3.60
   5   0   1   69.29    4.60
  -5   0  -1   67.19    3.30
   5   0   1   63.09    4.90
  -5   0  -1   67.39    4.60
  -5   0  -1   67.29    3.90
  -6   0  -1    2.20    1.30
  -6   0  -1    2.40    1.00
   6   0   1    0.10    1.00
  -6   0  -1    1.20    0.50
  -6   0  -1    0.70    0.50
   7   0   1    6.60    0.70
   7   0   1    8.50    0.60
  -7   0  -1    5.70    1.10
  -7   0  -1    8.70    1.20
  -7   0  -1    7.80    0.50
   7   0   1    8.30    0.70
   7   0   1    8.60    0.90
   7   0   1    8.10    0.70
   7   0   1    7.70    0.70
  -8   0  -1    0.80    0.50
   8   0   1    0.80    0.20
   8   0   1    0.30    0.20
  -8   0  -1    0.50    0.20
  -8   0  -1    0.30    0.70
   8   0   1    0.90    0.30
   8   0   1    0.70    0.30
   8   0   1    0.80    0.30
   9   0   1    0.30    0.20
  -9   0  -1    0.40    0.40
   9   0   1    0.00    0.10
  -9   0  -1    0.30    0.10
   9   0   1    0.20    0.20
   9   0   1    0.30    0.20
  10   0   1    0.20    0.10
  10   0   1    0.40    0.10
 -10   0  -1    0.50    0.10
 -10   0  -1    0.10    0.10
  10  -1  -1   17.10    0.70
  10  -1  -1   19.30    0.80
  10  -1  -1   17.40    0.70
 -10  -1   1   18.40    0.80
  10  -1  -1   16.90    0.70
  10   1  -1   18.60    0.80
  10   1  -1   18.70    0.70
 -10   1   1   18.40    0.70
   9  -1  -1    1.40    0.20
   9  -1  -1    1.30    0.30
   9  -1  -1    2.00    0.30
   9  -1  -1    1.30    0.30
   9  -1  -1    1.40    0.30
  -9  -1   1    1.80    0.20
  -9  -1   1    1.00    0.50
  -9   1   1    1.30    0.50
   9   1  -1    1.30    0.30
  -9   1   1    1.40    0.20
   9   1  -1    1.00    0.20
  -8  -1   1    2.20    0.60
   8  -1  -1    1.50    0.30
   8  -1  -1    1.00    0.30
  -8  -1   1    1.50    0.20
   8  -1  -1    2.40    0.40
   8  -1  -1    1.60    0.30
   8  -1  -1    2.10    0.40
   8   1  -1    1.80    0.40
   8   1  -1    1.90    0.30
  -8   1   1    2.20    0.60
   8   1  -1    2.00    0.30
  -8   1   1    1.80    0.30
   7  -1  -1   10.20    0.70
   7  -1  -1   10.00    0.70
   7  -1  -1   10.70    0.70
   7  -1  -1   10.10    0.80
  -7  -1   1    8.40    1.30
  -7  -1   1   10.10    0.60
   7  -1  -1    9.90    0.80
   7  -1  -1   10.30    1.00
  -7  -1   1   10.90    1.40
   7   1  -1    9.90    0.80
   7   1  -1    9.60    0.70
   7   1  -1   10.50    0.70
   7   1  -1   10.80    0.80
  -7   1   1   11.00    1.30
  -7   1   1    8.40    1.20
   6  -1  -1    5.40    1.50
  -6  -1   1    5.30    0.50
  -6  -1   1    5.10    0.90
  -6  -1   1    4.50    1.30
   6  -1  -1    5.60    1.70
  -6  -1   1    6.30    1.80
  -6   1   1    3.30    1.50
  -6   1   1    4.30    0.80
   6   1  -1    4.10    1.40
  -6   1   1    5.00    1.00
   6   1  -1    4.70    1.60
  -5  -1   1   68.49    3.40
  -5  -1   1   67.29    3.70
  -5  -1   1   67.89    3.90
   5  -1  -1   64.29    4.90
  -5  -1   1   69.29    4.70
   5  -1  -1   69.49    4.70
   5   1  -1   67.49    4.80
  -5   1   1   67.19    3.40
   5   1  -1   60.69    4.90
  -5   1   1   68.99    4.60
  -4  -1   1    0.60    0.90
   4  -1  -1    0.80    0.80
  -4  -1   1    0.70    0.60
  -4  -1   1    1.20    0.60
   4  -1  -1    1.40    1.10
   4   1  -1    1.50    1.00
  -4   1   1    0.80    0.40
  -4   1   1    0.70    0.80
   4   1  -1    0.80    0.90
  -4   1   1    0.00    0.40
  -3  -1   1  156.68    6.90
  -3  -1   1  170.78    6.80
   3  -1  -1  163.38    8.50
  -3  -1   1  139.39    6.80
   3  -1  -1  148.59    8.10
  -3  -1   1  164.28    7.70
  -3   1   1  171.28    6.70
  -3   1   1  164.88    7.80
   3   1  -1  160.28    8.80
   3   1  -1  162.18    8.70
   2  -1  -1  205.38    9.20
  -2  -1   1  182.38    7.70
  -2  -1   1  189.68    8.00
  -2  -1   1  175.58    8.30
   2  -1  -1  188.78    9.30
   2   1  -1  175.38    8.70
   2   1  -1  173.78    8.90
  -2   1   1  174.38    6.80
  -2   1   1  180.38    7.70
  -1  -1   1  749.23   27.70
  -1  -1   1  725.13   26.80
   1  -1  -1  758.92   29.20
  -1  -1   1  731.03   29.50
   1  -1  -1  797.82   30.90
   1   1  -1  699.23   28.20
   1   1  -1  690.53   28.90
  -1   1   1  690.13   25.30
  -1   1   1  702.13   24.40
   0  -1  -1   61.39    3.10
   0  -1  -1   58.99    2.60
   0  -1   1   62.29    3.30
   0  -1   1   60.09    2.90
   0   1  -1   55.39    3.20
   0   1   1   62.99    3.60
   0   1  -1   60.89    2.80
   1  -1   1 3777.82  134.39
  -1  -1  -1 3786.02  144.49
   1  -1   1 3950.70  149.69
  -1  -1  -1 3755.22  133.29
  -1  -1  -1 3790.32  130.69
   1   1   1 4065.69  156.98
   1   1   1 3963.50  157.98
  -2  -1  -1 9281.87  302.47
   2  -1   1 8418.16  343.77
  -2  -1  -1 8859.41  308.87
   2   1   1 9999.00  354.66
  -2   1  -1 9570.54  318.47
  -2   1  -1 8468.45  352.46
   2   1   1 8441.86  357.46
   3  -1   1  441.76   18.50
  -3  -1  -1  409.16   16.20
   3  -1   1  402.76   19.00
  -3  -1  -1  425.96   17.00
  -3  -1  -1  452.85   17.30
   3   1   1  417.56   18.30
  -3   1  -1  403.66   15.30
   3   1   1  402.36   18.50
  -3   1  -1  404.16   16.10
  -4  -1  -1   18.60    2.40
   4  -1   1   21.40    3.00
   4  -1   1   19.70    2.40
  -4  -1  -1   16.00    2.00
  -4  -1  -1   15.20    1.60
   4   1   1   20.00    2.90
  -4   1  -1   18.90    1.40
  -4   1  -1   20.10    2.10
  -4   1  -1   20.30    2.60
   4   1   1   20.70    2.80
  -5  -1  -1  172.88    8.00
  -5  -1  -1  180.58    7.30
   5  -1   1  168.98    8.90
  -5  -1  -1  189.98    8.00
   5  -1   1  172.48    9.60
  -5  -1  -1  172.88    8.70
  -5   1  -1  171.98    7.50
  -5   1  -1  171.88    7.30
  -5   1  -1  169.08    8.50
   5   1   1  153.38    9.20
   5   1   1  190.28    9.30
  -6  -1  -1   22.40    3.00
  -6  -1  -1   20.70    0.90
   6  -1   1   20.50    3.20
  -6  -1  -1   21.00    1.90
  -6  -1  -1   21.20    1.60
  -6  -1  -1   19.40    2.40
  -6   1  -1   21.20    1.60
   6   1   1   18.80    2.90
  -6   1  -1   19.50    2.90
  -6   1  -1   16.80    1.60
   7  -1   1   14.10    1.00
  -7  -1  -1   15.90    0.70
  -7  -1  -1   13.20    1.60
   7  -1   1   12.60    0.90
   7  -1   1   13.60    0.90
   7  -1   1   15.10    1.00
  -7  -1  -1   16.70    1.40
   7  -1   1   15.20    0.90
   7   1   1   13.80    1.00
   7   1   1   14.20    0.90
  -7   1  -1   16.10    1.40
  -7   1  -1   12.70    1.60
   7   1   1   14.90    0.90
   7   1   1   14.60    0.80
   7   1   1   15.60    0.90
   8  -1   1    8.20    0.60
   8  -1   1    8.80    0.60
  -8  -1  -1    7.20    0.90
   8  -1   1    7.80    0.60
   8  -1   1    7.30    0.60
   8  -1   1    7.40    0.50
  -8  -1  -1    8.40    0.50
   8   1   1    8.90    0.60
  -8   1  -1    7.90    0.50
  -8   1  -1    6.00    0.90
   8   1   1    7.80    0.60
  -8   1  -1    6.80    1.10
   8   1   1    7.30    0.60
   8   1   1    8.80    0.60
  -9  -1  -1    0.70    0.50
   9  -1   1    1.30    0.20
  -9  -1  -1    2.00    0.30
   9  -1   1    1.50    0.30
   9  -1   1    1.50    0.30
  -9  -1  -1    1.40    0.20
   9  -1   1    1.70    0.30
   9   1   1    1.40    0.30
  -9   1  -1    1.80    0.20
   9   1   1    1.40    0.20
  10  -1   1    1.30    0.20
  10  -1   1    1.50    0.20
 -10  -1  -1    1.60    0.20
  10  -1   1    1.10    0.20
  10  -1   1    1.50    0.20
 -10   1  -1    1.00    0.20
 -10   1  -1    1.50    0.10
  10   1   1    1.00    0.10
  10  -2  -1    6.70    0.40
 -10  -2   1    7.40    0.40
  10  -2  -1    6.70    0.40
  10  -2  -1    6.40    0.40
 -10   2   1    6.80    0.30
  10   2  -1    7.30    0.40
   9  -2  -1    7.60    0.50
   9  -2  -1    6.90    0.50
   9  -2  -1    7.40    0.50
   9  -2  -1    6.90    0.50
  -9  -2   1    6.70    0.50
   9  -2  -1    7.30    0.40
  -9   2   1    8.40    0.90
  -9   2   1    6.90    0.40
   9   2  -1    6.90    0.50
   9   2  -1    7.00    0.50
   8  -2  -1   13.50    0.80
   8  -2  -1   13.80    0.80
  -8  -2   1   12.50    0.60
   8  -2  -1   13.20    0.80
   8  -2  -1   14.00    0.70
   8  -2  -1   12.50    0.80
   8  -2  -1   12.80    0.90
   8   2  -1   14.00    0.80
  -8   2   1   13.40    1.60
   8   2  -1   13.00    0.80
   8   2  -1   14.20    0.80
  -8   2   1   11.50    1.20
   7  -2  -1   11.50    0.70
  -7  -2   1   12.10    0.60
   7  -2  -1   12.30    0.90
   7  -2  -1   11.20    0.90
   7  -2  -1   13.30    0.80
  -7  -2   1   11.90    0.70
   7  -2  -1   10.50    0.80
   7  -2  -1   11.90    0.80
   7   2  -1   11.70    0.80
   7   2  -1   13.10    0.80
   7   2  -1   10.30    0.70
  -7   2   1   13.80    1.40
  -7   2   1   11.30    1.40
   6  -2  -1  108.89    4.30
  -6  -2   1  111.79    4.80
   6  -2  -1  107.09    4.00
  -6  -2   1   95.59    5.40
   6  -2  -1  110.99    4.00
  -6  -2   1   96.19    6.20
  -6  -2   1  104.49    3.40
  -6  -2   1  105.89    5.40
   6   2  -1   81.49    6.20
   6   2  -1   96.19    3.30
   6   2  -1  105.09    6.40
  -6   2   1  109.29    4.70
  -6   2   1   85.59    6.20
  -5  -2   1    8.80    1.60
   5  -2  -1   10.20    2.10
   5  -2  -1    9.50    1.80
  -5  -2   1   12.80    1.50
  -5  -2   1   11.10    2.10
  -5  -2   1    9.70    1.40
   5   2  -1    8.10    1.90
  -5   2   1   10.80    2.10
   5   2  -1    9.90    2.20
  -5   2   1   10.00    0.90
  -4  -2   1  167.18    7.50
   4  -2  -1  164.98    9.00
  -4  -2   1  163.28    6.70
   4  -2  -1  158.38    8.40
  -4  -2   1  173.98    8.20
  -4  -2   1  163.28    7.30
   4   2  -1  161.38    9.00
   4   2  -1  172.68    9.40
  -4   2   1  169.08    8.10
  -3  -2   1   21.10    2.30
   3  -2  -1   20.90    2.80
  -3  -2   1   19.40    1.80
  -3  -2   1   25.10    2.80
   3  -2  -1   20.90    2.60
   3   2  -1   23.20    3.10
  -3   2   1   17.90    2.20
   3   2  -1   18.40    2.60
  -3   2   1   20.40    1.50
   2  -2  -1 1807.52   66.19
  -2  -2   1 1789.92   66.49
   2  -2  -1 1637.54   69.09
  -2  -2   1 1664.13   60.29
   2   2  -1 1582.24   67.99
  -2   2   1 1673.63   60.09
   2   2  -1 1787.22   67.09
  -1  -2   1 1606.54   54.09
   1  -2  -1 1589.54   53.49
  -1  -2   1 1582.44   59.79
  -1  -2   1 1458.75   55.19
   1  -2  -1 1479.25   61.99
   1   2  -1 1479.55   59.39
   1   2  -1 1455.85   58.29
   0  -2   1  355.56   13.30
   0  -2  -1  338.27   14.60
   0  -2   1  351.16   13.70
   0  -2  -1  346.87   13.00
   0  -2   1  357.36   14.80
   0  -2  -1  345.97   12.60
   0   2   1  347.97   15.30
   0   2  -1  336.17   14.60
   0   2   1  333.27   12.40
   0   2  -1  362.06   15.20
  -1  -2  -1   24.80    1.90
  -1  -2  -1   25.90    2.20
   1  -2   1   23.20    2.00
  -1  -2  -1   24.90    1.80
   1  -2   1   25.20    2.20
   1   2   1   23.60    2.40
   1   2   1   23.10    2.90
   2  -2   1  555.04   23.60
   2  -2   1  567.34   23.30
  -2  -2  -1  566.84   20.90
  -2  -2  -1  547.85   20.60
  -2  -2  -1  534.45   22.40
   2   2   1  535.25   23.60
   2   2   1  556.04   23.90
  -3  -2  -1  438.16   17.50
   3  -2   1  448.56   19.90
   3  -2   1  466.05   19.20
  -3  -2  -1  460.55   17.20
  -3  -2  -1  427.06   17.60
  -3  -2  -1  440.86   18.30
  -3   2  -1  403.46   17.30
   3   2   1  440.46   19.40
   3   2   1  448.06   19.60
  -3   2  -1  432.16   16.00
  -4  -2  -1   92.59    4.60
  -4  -2  -1   86.89    4.10
  -4  -2  -1   92.09    4.90
   4  -2   1   87.69    5.10
  -4  -2  -1   92.19    5.30
   4  -2   1   84.59    5.80
   4   2   1   83.79    5.80
   4   2   1   91.69    5.80
  -4   2  -1   80.39    5.10
  -4   2  -1   91.59    4.40
   5  -2   1   29.40    3.50
  -5  -2  -1   23.00    2.70
  -5  -2  -1   28.30    3.30
  -5  -2  -1   32.70    2.30
   5  -2   1   29.00    2.60
  -5  -2  -1   31.70    2.00
   5   2   1   23.80    3.50
  -5   2  -1   29.30    3.30
   5   2   1   27.30    3.30
  -5   2  -1   25.60    1.60
  -6  -2  -1   11.70    0.60
   6  -2   1   12.00    0.90
   6  -2   1   12.20    0.90
  -6  -2  -1   14.80    1.90
   6  -2   1   11.30    0.70
   6  -2   1   11.00    0.80
   6  -2   1   12.40    0.80
  -6   2  -1   11.50    1.40
   6   2   1   11.40    0.80
   6   2   1   11.10    0.70
   6   2   1   11.60    2.30
  -7  -2  -1    0.60    0.50
   7  -2   1    1.50    0.30
   7  -2   1    0.80    0.30
   7  -2   1    0.70    0.30
   7  -2   1    0.80    0.30
   7  -2   1    1.10    0.30
   7  -2   1    1.80    0.40
  -7  -2  -1    0.40    0.20
   7   2   1    1.00    0.30
  -7   2  -1    0.30    0.50
  -7   2  -1    0.10    0.50
   7   2   1    1.00    0.30
   8  -2   1    1.30    0.30
   8  -2   1    0.80    0.30
  -8  -2  -1    1.30    0.20
   8  -2   1    0.70    0.30
   8  -2   1    0.80    0.30
  -8  -2  -1    0.70    0.20
   8  -2   1    0.80    0.30
   8   2   1    0.50    0.20
  -8   2  -1    0.40    0.50
  -8   2  -1    0.70    0.60
   8   2   1    0.90    0.20
  -9  -2  -1   15.00    0.80
   9  -2   1   15.80    0.80
   9  -2   1   15.70    0.80
   9  -2   1   15.90    0.80
  -9  -2  -1   14.70    0.60
   9  -2   1   14.90    0.70
   9  -2   1   14.80    0.80
  -9   2  -1   12.90    1.10
  -9   2  -1   14.20    0.60
   9   2   1   15.50    0.70
   9   2   1   15.10    0.70
 -10  -2  -1   12.60    0.60
  10  -2   1   12.40    0.50
  10  -2   1   11.50    0.50
  10  -2   1   11.80    0.50
  10  -2   1   11.80    0.50
  10   2   1   13.00    0.50
  10  -3  -1    3.80    0.30
  10  -3  -1    4.80    0.30
  10  -3  -1    4.20    0.30
 -10  -3   1    5.20    0.30
  10   3  -1    4.70    0.30
  -9  -3   1   13.10    0.70
   9  -3  -1   13.40    0.70
   9  -3  -1   12.90    0.70
   9  -3  -1   12.60    0.70
   9  -3  -1   13.00    0.70
   9   3  -1   13.10    0.60
  -9   3   1   11.70    1.00
   9   3  -1   13.50    0.60
   8  -3  -1   13.30    0.80
   8  -3  -1   14.60    0.80
  -8  -3   1   13.20    0.80
   8  -3  -1   12.80    0.80
   8  -3  -1   13.10    0.70
   8  -3  -1   14.30    0.90
   8   3  -1   13.00    0.70
  -8   3   1   11.50    1.20
  -8   3   1   12.50    1.40
   8   3  -1   12.80    0.70
   7  -3  -1   18.10    1.10
   7  -3  -1   18.80    1.10
  -7  -3   1   17.80    0.80
   7  -3  -1   20.10    1.10
   7  -3  -1   18.40    1.00
   7  -3  -1   19.50    1.00
  -7  -3   1   18.20    1.00
  -7   3   1   17.60    1.50
   7   3  -1   18.00    1.00
   7   3  -1   17.80    0.90
   6  -3  -1   25.00    1.40
  -6  -3   1   20.90    1.10
   6  -3  -1   23.50    1.30
   6  -3  -1   24.10    1.20
   6  -3  -1   23.70    1.30
  -6  -3   1   23.50    0.90
   6  -3  -1   24.10    1.20
  -6   3   1   22.30    1.60
   6   3  -1   21.40    1.10
   6   3  -1   22.10    1.10
  -5  -3   1   63.79    3.90
   5  -3  -1   52.29    4.00
  -5  -3   1   61.99    2.00
  -5  -3   1   64.79    4.50
  -5   3   1   56.49    4.10
   5   3  -1   59.79    4.80
   5   3  -1   57.69    4.50
  -4  -3   1  227.08   10.00
   4  -3  -1  243.08   11.40
   4   3  -1  230.38   12.00
  -4   3   1  233.98   10.30
   4   3  -1  235.58   11.60
   4   3  -1  228.98    8.80
   3  -3  -1   35.50    3.00
  -3  -3   1   34.90    2.60
  -3  -3   1   32.80    2.60
  -3  -3   1   33.50    2.90
   3   3  -1   34.10    2.10
  -3   3   1   34.40    2.60
  -3   3   1   32.30    2.20
   3   3  -1   33.60    3.10
   3   3  -1   32.90    3.30
  -2  -3   1  228.88   10.50
   2  -3  -1  230.78   11.10
   2  -3  -1  223.28   10.30
  -2  -3   1  244.58    9.80
  -2  -3   1  220.28    9.90
   2   3  -1  208.18    8.70
  -2   3   1  211.98    8.90
   2   3  -1  217.08   10.50
   2   3  -1  214.48   10.90
  -1  -3   1  822.82   30.90
   1  -3  -1  869.71   34.10
   1  -3  -1  881.51   30.50
  -1  -3   1  844.92   31.50
  -1  -3   1  861.11   34.30
   1   3  -1  845.82   34.70
   1   3  -1  795.12   30.90
  -1   3   1  805.22   34.30
   1   3  -1  853.81   33.90
   0  -3   1  353.36   14.10
   0  -3  -1  359.16   15.30
   0  -3  -1  335.77   13.50
   0  -3   1  342.27   13.80
   0  -3   1  392.26   15.60
   0  -3  -1  353.26   13.10
   0   3  -1  326.67   14.30
   0   3   1  328.47   14.90
   0   3  -1  309.37   14.70
   1  -3   1   26.40    2.80
  -1  -3  -1   26.00    2.30
   1  -3   1   25.30    2.40
  -1  -3  -1   26.50    1.70
   1  -3   1   26.10    2.20
  -1  -3  -1   27.60    2.10
   1   3   1   27.90    2.80
   1   3   1   25.30    1.60
   1   3   1   23.90    3.20
  -2  -3  -1   12.60    1.70
  -2  -3  -1   13.10    1.90
  -2  -3  -1   13.50    1.80
   2   3   1   13.70    1.20
   2   3   1   12.10    2.30
   2   3   1   11.80    2.20
   3  -3   1  390.86   17.50
  -3  -3  -1  389.46   16.50
  -3  -3  -1  392.26   15.30
  -3  -3  -1  370.46   15.50
   3  -3   1  400.06   17.20
   3   3   1  405.36   17.70
   3   3   1  375.16   14.70
   3   3   1  364.36   17.40
   3   3   1  366.06   14.00
  -4  -3  -1  690.43   26.80
  -4  -3  -1  758.22   27.70
   4  -3   1  720.03   30.80
   4  -3   1  731.23   30.30
   4   3   1  712.63   31.30
   4   3   1  746.23   31.60
  -4   3  -1  734.83   28.00
  -4   3  -1  727.53   26.40
  -5  -3  -1   16.70    0.70
   5  -3   1   16.20    2.70
  -5  -3  -1   15.50    2.20
   5   3   1   14.90    2.60
  -5   3  -1   11.20    2.20
   5   3   1   16.60    2.80
   6  -3   1    8.10    0.80
  -6  -3  -1    5.70    0.70
  -6  -3  -1    6.90    0.40
   6  -3   1    7.40    0.60
   6  -3   1    7.70    0.60
   6  -3   1    7.50    0.80
   6  -3   1    6.30    0.70
   6  -3   1    7.80    0.80
  -6   3  -1    6.50    0.90
   6   3   1    6.20    0.60
   6   3   1    7.30    0.60
   7  -3   1   11.30    0.70
   7  -3   1   10.90    0.80
   7  -3   1   11.10    0.70
   7  -3   1    9.70    0.70
   7  -3   1   10.30    0.70
  -7  -3  -1   10.80    0.80
   7  -3   1   10.80    0.70
   7   3   1   11.60    0.70
   7   3   1   10.70    0.70
  -7   3  -1    8.30    1.20
   8  -3   1   36.70    1.60
   8  -3   1   33.40    1.50
   8  -3   1   38.60    1.40
   8  -3   1   39.70    1.60
  -8  -3  -1   36.70    1.60
   8  -3   1   36.60    1.70
  -8   3  -1   33.70    1.90
   8   3   1   37.20    1.40
   8   3   1   36.00    1.50
   9  -3   1    4.30    0.30
  -9  -3  -1    3.50    0.40
   9  -3   1    2.90    0.30
   9  -3   1    4.30    0.40
   9  -3   1    4.90    0.40
   9  -3   1    3.80    0.40
   9   3   1    4.60    0.40
   9   3   1    4.40    0.30
   9  -4  -1    1.30    0.20
   9  -4  -1    0.80    0.20
  -9  -4   1    1.20    0.20
   9  -4  -1    0.90    0.20
   9  -4  -1    1.00    0.20
   9   4  -1    1.50    0.20
   9   4  -1    1.20    0.20
   8  -4  -1   20.50    1.00
   8  -4  -1   20.10    1.00
  -8  -4   1   20.20    1.00
   8  -4  -1   19.60    1.00
   8  -4  -1   20.70    1.00
  -8  -4   1   19.00    0.90
   8  -4  -1   20.30    0.90
   8   4  -1   20.00    1.00
   8   4  -1   19.90    0.90
   7  -4  -1    0.90    0.30
  -7  -4   1    0.70    0.30
   7  -4  -1    0.60    0.20
  -7  -4   1    0.50    0.30
   7  -4  -1    0.70    0.30
   7  -4  -1    0.70    0.20
   7  -4  -1    0.70    0.20
   7   4  -1    0.90    0.20
  -7   4   1    0.70    0.40
   7   4  -1    0.60    0.20
   6  -4  -1   40.70    1.80
   6  -4  -1   39.90    1.90
   6  -4  -1   41.30    1.80
   6  -4  -1   43.10    1.70
   6  -4  -1   40.80    1.80
  -6  -4   1   39.60    1.70
  -6  -4   1   39.60    1.80
   6   4  -1   40.10    1.70
   6   4  -1   39.80    1.60
   5  -4  -1   11.90    1.00
  -5  -4   1   12.20    0.80
   5  -4  -1   15.60    1.00
   5  -4  -1   12.30    2.30
  -5  -4   1   12.90    0.90
   5   4  -1   13.10    0.60
  -4  -4   1  156.08    7.40
   4   4  -1  152.18    5.80
   4   4  -1  162.58    8.90
   4   4  -1  142.59    6.20
   4   4  -1  131.19    4.40
  -3  -4   1   31.00    2.60
  -3  -4   1   37.10    3.00
   3   4  -1   34.30    4.10
   3   4  -1   31.70    3.20
   3   4  -1   35.00    2.10
   3   4  -1   33.00    2.00
   2  -4  -1   23.20    2.80
  -2  -4   1   33.60    2.60
  -2  -4   1   35.40    2.70
  -2  -4   1   32.70    2.80
   2   4  -1   40.10    3.30
   2   4  -1   28.90    1.90
   2   4  -1   31.60    2.00
   2   4  -1   33.50    3.30
  -1  -4   1   29.00    2.70
   1  -4  -1   31.50    2.20
  -1  -4   1   29.00    2.40
  -1  -4   1   34.30    2.60
   1  -4  -1   30.90    2.60
  -1   4   1   26.30    3.40
   1   4  -1   23.80    3.20
   1   4  -1   27.40    2.70
   1   4  -1   28.10    1.70
   0  -4   1   60.59    3.50
   0  -4  -1   57.99    3.30
   0  -4   1   54.19    3.40
   0  -4   1   52.29    3.90
   0  -4  -1   56.29    3.80
   0   4  -1   53.09    4.10
   0   4  -1   55.49    3.90
   0   4   1   51.09    2.50
   0   4   1   56.69    4.30
   0   4   1   58.69    4.40
   1  -4   1  191.08    9.20
   1  -4   1  186.88    8.50
  -1  -4  -1  180.98    9.00
  -1  -4  -1  181.58    8.00
   1   4   1  187.58    9.60
  -1   4  -1  168.68    8.90
   1   4   1  168.08    7.20
   1   4   1  182.88    9.50
  -2  -4  -1  486.45   19.90
  -2  -4  -1  450.35   17.90
   2   4   1  444.26   16.90
   2   4   1  453.65   18.00
   2   4   1  475.45   21.10
   2   4   1  494.75   21.30
  -3  -4  -1  133.69    6.90
  -3  -4  -1  126.49    6.30
   3   4   1  138.69    5.80
   3   4   1  163.78    6.40
   3   4   1  140.49    8.40
   3   4   1  125.89    8.10
  -4  -4  -1   75.69    4.40
  -4   4  -1   72.39    4.70
   4   4   1   80.09    3.40
   4   4   1   76.59    5.60
   4   4   1   82.59    5.70
   4   4   1   73.69    2.40
   5  -4   1   23.20    1.20
   5  -4   1   24.60    1.30
   5  -4   1   26.20    1.40
  -5  -4  -1   22.00    1.20
  -5  -4  -1   21.80    1.20
   5   4   1   23.70    3.20
  -5   4  -1   20.90    2.80
   5   4   1   20.60    1.10
   6  -4   1   53.29    2.20
   6  -4   1   54.99    2.20
  -6  -4  -1   51.79    2.00
   6  -4   1   56.79    2.40
  -6  -4  -1   56.99    2.30
   6  -4   1   57.49    2.20
   6   4   1   53.69    2.20
   6   4   1   51.79    2.00
   7  -4   1    0.40    0.20
   7  -4   1    1.10    0.30
   7  -4   1    0.30    0.20
   7  -4   1    0.50    0.20
  -7  -4  -1    0.30    0.20
   7  -4   1    0.50    0.20
  -7   4  -1    0.80    0.50
   7   4   1    0.20    0.20
   7   4   1    0.80    0.20
   8  -4   1    9.20    0.60
  -8  -4  -1    8.60    0.60
   8  -4   1    9.40    0.60
   8  -4   1    9.00    0.60
   8  -4   1    8.60    0.60
  -8  -4  -1    8.40    0.70
   8   4   1    8.40    0.50
   8   4   1    8.90    0.60
   9  -4   1    0.80    0.20
   9  -4   1    0.90    0.20
  -9  -4  -1    1.10    0.20
   9  -4   1    1.20    0.20
   9  -4   1    1.10    0.20
   9   4   1    1.10    0.20
   9   4   1    1.20    0.20
   9  -5  -1    5.90    0.30
   9  -5  -1    5.80    0.40
   9  -5  -1    6.30    0.40
  -9  -5   1    6.10    0.40
   9   5  -1    6.40    0.30
   9   5  -1    6.50    0.40
   8  -5  -1   19.00    1.00
   8  -5  -1   20.50    0.90
   8  -5  -1   20.20    0.90
  -8  -5   1   21.60    1.00
   8  -5  -1   19.90    0.90
   8  -5  -1   19.90    0.90
  -8  -5   1   21.10    0.90
   8   5  -1   20.70    0.90
   8   5  -1   21.60    0.90
   7  -5  -1   33.50    1.40
   7  -5  -1   33.10    1.40
   7  -5  -1   32.90    1.50
  -7  -5   1   34.10    1.40
   7  -5  -1   32.80    1.40
  -7  -5   1   33.70    1.50
   7   5  -1   31.10    1.30
   7   5  -1   32.50    1.40
  -6  -5   1   50.69    2.00
   6  -5  -1   54.09    2.10
   6  -5  -1   51.09    2.00
   6  -5  -1   50.99    2.10
   6  -5  -1   55.19    2.30
  -6  -5   1   52.09    2.20
   6   5  -1   47.80    1.80
   6   5  -1   51.49    2.10
   5  -5  -1   18.50    0.90
   5  -5  -1   18.10    1.00
   5  -5  -1   18.70    1.00
  -5  -5   1   19.80    1.00
  -5  -5   1   17.00    1.10
   5  -5  -1   17.90    1.10
   5  -5  -1   18.40    1.00
   5   5  -1   16.40    0.90
   5   5  -1   17.40    0.70
  -4  -5   1   20.10    1.10
   4   5  -1   18.80    1.30
   4   5  -1   20.80    1.60
   4   5  -1   17.90    0.80
  -3  -5   1   36.60    3.10
  -3  -5   1   33.80    2.80
  -3   5   1   29.00    3.80
   3   5  -1   34.50    2.00
   3   5  -1   33.90    2.10
   3   5  -1   26.10    3.70
  -2  -5   1   32.70    3.00
   2  -5  -1   28.10    2.80
  -2  -5   1   30.00    2.50
   2   5  -1   30.30    2.00
   2   5  -1   29.90    1.90
   2   5  -1   26.50    3.70
  -2   5   1   32.40    4.00
  -1  -5   1   70.89    4.70
   1  -5  -1   71.09    4.70
  -1  -5   1   63.89    4.10
   1  -5  -1   87.89    4.70
   1   5  -1   66.49    3.30
  -1   5   1   69.19    5.00
  -1   5   1   66.19    5.10
   1   5  -1   65.09    5.00
   0  -5  -1  492.75   18.20
   0  -5   1  473.25   18.30
   0  -5  -1  454.95   20.30
   0  -5   1  488.85   20.70
   0   5   1  464.55   21.20
   0   5   1  470.95   21.00
   0   5  -1  473.75   21.10
   0   5  -1  446.76   17.70
   0   5   1  480.45   17.80
   1  -5   1  246.58   11.70
  -1  -5  -1  231.58   11.50
  -1  -5  -1  262.37   10.40
   1   5   1  232.68   11.80
   1   5   1  216.98    8.70
   1   5   1  214.58    9.20
  -1   5  -1  244.98   11.70
   1   5   1  240.68   11.80
  -2  -5  -1   59.09    4.20
  -2  -5  -1   68.39    4.00
   2   5   1   63.79    3.10
   2   5   1   67.39    3.30
   2   5   1   64.59    5.10
   2   5   1   60.89    4.90
  -3  -5  -1   29.80    2.50
  -3  -5  -1   28.60    2.80
   3   5   1   28.10    3.80
   3   5   1   29.30    1.20
   3   5   1   32.40    2.00
   3   5   1   31.00    1.80
  -4  -5  -1    4.60    0.60
  -4  -5  -1    3.50    0.50
   4   5   1    4.90    0.70
   4   5   1    3.80    0.30
   5  -5   1   48.30    2.00
   5  -5   1   49.70    2.00
  -5  -5  -1   50.29    2.10
  -5  -5  -1   47.00    1.90
   5  -5   1   45.80    2.10
   5   5   1   44.80    1.90
   5   5   1   47.00    1.50
  -6  -5  -1   55.49    2.10
   6  -5   1   58.29    2.40
   6  -5   1   54.89    2.20
  -6  -5  -1   58.29    2.40
   6  -5   1   58.79    2.30
   6  -5   1   60.29    2.30
   6   5   1   54.09    2.20
   7  -5   1   20.40    1.00
  -7  -5  -1   20.80    1.10
   7  -5   1   20.00    1.00
   7  -5   1   19.30    1.00
   7  -5   1   20.80    1.00
   7   5   1   19.50    1.00
   7   5   1   17.60    0.80
   8  -5   1    8.40    0.50
  -8  -5  -1    8.50    0.50
   8  -5   1    8.50    0.50
   8  -5   1    7.90    0.50
   8  -5   1    8.00    0.50
   8   5   1    8.40    0.50
   8   5   1    8.60    0.50
   9  -5   1    2.20    0.20
   9  -5   1    2.00    0.20
  -9  -5  -1    2.70    0.20
   9   5   1    2.80    0.30
   8  -6  -1    6.00    0.40
   8  -6  -1    6.40    0.40
  -8  -6   1    6.10    0.40
  -8  -6   1    5.80    0.40
   8  -6  -1    5.80    0.40
   8   6  -1    6.40    0.40
   7  -6  -1   11.70    0.60
   7  -6  -1   11.60    0.70
   7  -6  -1   11.60    0.60
  -7  -6   1   11.80    0.70
  -7  -6   1   11.60    0.60
   7  -6  -1   11.60    0.60
   7   6  -1   12.50    0.70
  -6  -6   1   13.10    0.80
   6  -6  -1   12.90    0.70
   6  -6  -1   13.20    0.80
  -6  -6   1   12.70    0.70
   6  -6  -1   13.10    0.70
   6   6  -1   11.30    0.70
   5  -6  -1   57.49    2.20
  -5  -6   1   54.39    2.20
   5  -6  -1   55.79    2.10
  -5  -6   1   52.99    2.10
   5  -6  -1   54.69    1.90
   5  -6  -1   53.19    2.30
   5   6  -1   55.39    1.80
   4  -6  -1   23.10    1.20
  -4  -6   1   20.40    1.20
  -4  -6   1   22.60    1.20
   4  -6  -1   23.40    1.10
   4  -6  -1   22.40    1.00
   4  -6  -1   23.10    1.20
  -4  -6   1   21.60    1.10
   4   6  -1   24.20    1.60
   4   6  -1   22.20    0.90
   4   6  -1   22.40    1.70
  -3  -6   1   15.10    1.00
   3  -6  -1   13.90    0.80
   3  -6  -1   14.80    0.90
   3  -6  -1   14.20    0.80
   3  -6  -1   14.40    1.00
  -3  -6   1   14.50    1.00
  -3  -6   1   14.30    0.90
  -3  -6   1   13.40    0.80
  -3  -6   1   14.10    1.10
  -3  -6   1   14.50    1.00
   3   6  -1   12.70    0.70
   3   6  -1   13.80    1.10
   3   6  -1   13.90    1.30
   2  -6  -1   11.70    2.00
  -2  -6   1   10.70    2.10
  -2  -6   1    9.90    1.80
  -2  -6   1   13.10    1.10
  -2  -6   1   11.20    0.90
   2   6  -1   10.50    1.30
   2   6  -1    9.10    1.00
   2   6  -1    7.60    2.10
  -2   6   1    8.70    2.20
  -1  -6   1   13.30    2.40
   1  -6  -1   15.20    2.40
  -1  -6   1   11.70    1.80
   1   6  -1   13.60    2.60
   1   6  -1   14.40    1.40
   1   6  -1   14.20    1.20
  -1   6   1   13.20    2.60
   0  -6   1   13.40    2.00
   0  -6  -1   12.80    2.30
   0  -6   1   14.80    2.40
   0   6   1   13.20    2.50
   0   6  -1   16.60    2.70
   0   6  -1   14.50    1.20
   0   6   1   15.40    1.20
  -1  -6  -1   76.99    5.10
  -1  -6  -1   84.69    4.60
   1   6   1   89.49    4.00
  -1   6  -1   89.69    6.20
   1   6   1   88.49    6.30
   1   6   1   98.39    4.40
  -2  -6  -1  100.29    3.40
  -2  -6  -1   99.99    4.00
  -2  -6  -1   99.59    5.40
  -2   6  -1   96.19    6.60
   2   6   1  106.29    4.50
   2   6   1  109.39    4.90
  -3  -6  -1    2.90    0.50
   3  -6   1    3.30    0.50
  -3  -6  -1    2.40    0.40
  -3  -6  -1    2.50    0.40
  -3  -6  -1    3.30    0.50
   3   6   1    2.30    0.30
   3   6   1    2.00    0.60
   3   6   1    1.90    0.60
  -4  -6  -1   11.20    0.80
  -4  -6  -1   11.20    0.80
   4   6   1   12.10    0.60
   4   6   1   12.20    1.10
  -5  -6  -1   15.60    0.90
  -5  -6  -1   17.30    1.00
   5   6   1   14.80    0.90
   5   6   1   15.90    0.60
  -6  -6  -1   11.40    0.70
  -6  -6  -1    9.90    0.60
   6  -6   1    9.90    0.60
   6   6   1   10.20    0.70
  -7  -6  -1    5.10    0.40
   7  -6   1    4.40    0.40
  -7  -6  -1    4.40    0.50
   7  -6   1    4.80    0.40
   7  -6   1    5.00    0.40
   7   6   1    5.40    0.40
   8  -6   1    6.20    0.40
  -8  -6  -1    6.10    0.40
   8  -6   1    6.50    0.40
   8   6   1    6.10    0.40
  -7  -7   1   15.50    0.70
  -7  -7   1   15.70    0.70
   7   7  -1   15.40    0.70
   6  -7  -1    6.00    0.50
  -6  -7   1    5.70    0.50
  -6  -7   1    6.10    0.50
   6   7  -1    6.60    0.50
  -5  -7   1    0.90    0.30
  -5  -7   1    1.40    0.30
   5  -7  -1    1.10    0.20
   5   7  -1    0.70    0.10
   5   7  -1    1.30    0.30
  -4  -7   1    6.70    0.60
   4  -7  -1    6.30    0.60
  -4  -7   1    5.80    0.60
  -4  -7   1    8.20    0.80
   4  -7  -1    6.80    0.50
   4  -7  -1    6.50    0.50
   4   7  -1    6.30    0.40
   4   7  -1    6.40    0.80
  -3  -7   1    3.40    0.50
   3  -7  -1    4.30    0.50
  -3  -7   1    3.70    0.60
  -3  -7   1    4.30    0.60
  -3  -7   1    4.40    0.60
   3  -7  -1    3.90    0.50
   3  -7  -1    3.70    0.40
  -3  -7   1    3.80    0.50
  -3  -7   1    4.50    0.60
   3  -7  -1    4.30    0.50
   3   7  -1    3.30    0.30
   3   7  -1    2.40    0.60
   3   7  -1    2.90    0.60
   2  -7  -1   61.69    2.20
  -2  -7   1   62.19    2.50
   2  -7  -1   63.69    2.60
   2  -7  -1   61.09    2.50
   2  -7  -1   61.19    2.40
  -2  -7   1   62.39    2.60
   2  -7  -1   61.19    2.60
  -2  -7   1   61.89    2.30
  -2  -7   1   61.29    2.60
  -2  -7   1   65.09    2.70
  -2  -7   1   60.39    2.60
   2   7  -1   58.29    3.10
   2   7  -1   59.89    2.90
  -1  -7   1    1.70    0.40
  -1  -7   1    2.10    0.40
  -1  -7   1    2.40    0.50
   1  -7  -1    1.90    0.40
   1  -7  -1    2.60    0.50
  -1  -7   1    2.00    0.40
   1  -7  -1    1.40    0.40
   1  -7  -1    1.90    0.50
   1  -7  -1    1.80    0.40
   1  -7  -1    1.90    0.40
  -1  -7   1    1.90    0.40
  -1  -7   1    1.40    0.40
   1   7  -1    2.00    0.60
   1   7  -1    1.80    0.60
  -1   7   1    1.50    0.50
   0  -7   1    2.00    0.40
   0  -7  -1    1.30    0.40
   0  -7  -1    1.80    0.40
   0  -7  -1    2.00    0.40
   0  -7   1    2.30    0.50
   0  -7  -1    2.30    0.50
   0  -7  -1    2.10    0.40
   0  -7   1    1.90    0.40
   0  -7   1    1.70    0.40
   0  -7   1    1.20    0.40
   0  -7  -1    1.90    0.40
   0   7   1    2.30    0.60
   0   7  -1    2.60    0.60
  -1  -7  -1   10.70    0.90
  -1  -7  -1   10.10    0.80
   1  -7   1   11.90    0.90
   1  -7   1   11.90    0.80
  -1  -7  -1   10.20    0.80
  -1  -7  -1   11.80    0.90
   1  -7   1   11.50    0.90
   1  -7   1   11.40    0.90
   1  -7   1   11.60    0.70
  -1  -7  -1   11.90    0.80
  -1  -7  -1   11.70    0.80
   1   7   1   11.50    1.00
   1   7   1   11.30    1.30
   2  -7   1   15.60    1.00
   2  -7   1   16.70    1.00
  -2  -7  -1   14.80    0.90
  -2  -7  -1   15.70    1.00
  -2  -7  -1   15.20    1.00
  -2  -7  -1   15.60    1.00
   2  -7   1   16.60    1.00
  -2  -7  -1   16.30    1.10
   2  -7   1   15.70    0.80
   2   7   1   14.80    1.20
   2   7   1   14.00    0.70
   2   7   1   14.10    1.30
   3  -7   1   27.50    1.30
  -3  -7  -1   25.20    1.30
  -3  -7  -1   26.90    1.30
   3  -7   1   25.20    1.30
  -3  -7  -1   25.20    1.30
   3  -7   1   25.90    1.10
  -3  -7  -1   24.20    1.20
   3   7   1   26.30    1.00
   3   7   1   28.10    1.90
   3   7   1   23.80    1.60
  -4  -7  -1    5.10    0.50
  -4  -7  -1    3.60    0.50
  -4  -7  -1    3.60    0.50
   4   7   1    4.20    0.70
   4   7   1    3.80    0.40
   4   7   1    4.90    0.30
  -5  -7  -1    3.40    0.40
  -5  -7  -1    3.50    0.40
   5   7   1    3.40    0.20
   5   7   1    3.80    0.40
  -6  -7  -1   19.90    0.90
  -6  -7  -1   21.40    1.00
   6   7   1   20.70    0.90
   6   7   1   21.80    1.00
  -7  -7  -1   11.80    0.60
   7   7   1   13.30    0.60
  -6  -8   1    0.50    0.20
  -6  -8   1    0.30    0.10
   6   8  -1    0.30    0.10
   6   8  -1    0.30    0.10
  -5  -8   1    7.10    0.50
  -5  -8   1    6.90    0.50
   5   8  -1    7.50    0.50
   5   8  -1    7.30    0.30
  -4  -8   1   16.60    0.90
   4  -8  -1   16.60    0.80
  -4  -8   1   16.50    0.80
   4  -8  -1   16.30    0.70
  -4  -8   1   16.30    0.80
  -4  -8   1   17.20    0.90
   4   8  -1   18.40    0.70
   4   8  -1   17.80    1.20
   3  -8  -1    7.70    0.50
   3  -8  -1    7.80    0.50
  -3  -8   1    8.30    0.60
  -3  -8   1    8.10    0.60
  -3  -8   1    7.80    0.60
   3  -8  -1    8.10    0.60
  -3  -8   1    7.00    0.60
   3  -8  -1    8.60    0.60
  -3  -8   1    8.50    0.70
   3   8  -1    6.80    0.80
   3   8  -1    7.70    0.40
   3   8  -1    5.10    0.80
  -2  -8   1   29.40    1.40
  -2  -8   1   27.10    1.30
   2  -8  -1   27.40    1.40
  -2  -8   1   27.80    1.30
  -2  -8   1   26.60    1.40
   2  -8  -1   26.00    1.20
   2  -8  -1   26.30    1.30
   2  -8  -1   26.70    1.10
  -2  -8   1   28.10    1.20
   2  -8  -1   26.60    1.30
  -2  -8   1   26.80    1.40
   2   8  -1   25.50    1.00
   2   8  -1   25.50    1.70
   2   8  -1   25.80    1.60
  -1  -8   1    1.60    0.40
   1  -8  -1    1.20    0.40
   1  -8  -1    1.60    0.30
   1  -8  -1    2.00    0.40
   1  -8  -1    1.50    0.30
  -1  -8   1    1.60    0.30
  -1  -8   1    1.60    0.40
  -1  -8   1    2.00    0.40
   1  -8  -1    1.40    0.30
  -1  -8   1    1.80    0.30
  -1   8   1    2.10    0.50
   1   8  -1    2.40    0.50
   1   8  -1    0.90    0.50
   0  -8  -1    0.80    0.30
   0  -8  -1    1.80    0.40
   0  -8  -1    1.20    0.30
   0  -8  -1    1.30    0.30
   0  -8   1    1.00    0.30
   0  -8   1    2.00    0.40
   0  -8   1    1.00    0.30
   0  -8  -1    1.50    0.30
   0  -8   1    1.50    0.40
   0  -8  -1    1.20    0.30
   0  -8   1    0.80    0.30
   0   8   1    1.10    0.50
   0   8  -1    1.30    0.50
   0   8   1    1.30    0.50
  -1  -8  -1   31.60    1.50
   1  -8   1   31.90    1.50
  -1  -8  -1   31.00    1.40
   1  -8   1   32.50    1.60
   1  -8   1   31.90    1.50
  -1  -8  -1   31.20    1.50
  -1  -8  -1   30.90    1.50
  -1  -8  -1   31.70    1.50
   1  -8   1   33.40    1.30
  -1  -8  -1   32.10    1.30
   1  -8   1   33.40    1.50
   1   8   1   28.00    1.80
  -1   8  -1   29.30    1.70
   1   8   1   30.70    1.70
   2  -8   1   23.60    1.20
  -2  -8  -1   23.10    1.10
  -2  -8  -1   20.90    1.10
  -2  -8  -1   21.20    1.20
   2  -8   1   24.10    1.00
   2  -8   1   23.30    1.20
  -2  -8  -1   24.90    1.20
   2  -8   1   23.60    1.20
  -2  -8  -1   22.80    1.20
   2   8   1   22.00    0.90
   2   8   1   22.30    1.40
   2   8   1   22.70    1.60
  -3  -8  -1   21.20    1.10
   3  -8   1   21.70    1.10
  -3  -8  -1   20.90    1.10
  -3  -8  -1   21.20    1.00
   3  -8   1   21.00    1.00
  -3  -8  -1   20.40    1.10
   3  -8   1   21.10    1.10
   3   8   1   21.40    1.30
   3   8   1   17.20    1.40
   3   8   1   18.90    0.80
   3   8   1   19.40    0.90
  -4  -8  -1    6.40    0.50
  -4  -8  -1    5.70    0.50
  -4  -8  -1    5.70    0.50
   4   8   1    6.70    0.70
   4   8   1    6.20    0.30
   4   8   1    6.30    0.50
  -5  -8  -1    3.10    0.30
  -5  -8  -1    3.00    0.30
   5   8   1    3.70    0.40
  -6  -8  -1    3.20    0.30
  -6  -8  -1    3.10    0.30
   6   8   1    4.00    0.30
   6   8   1    3.70    0.30
  -5  -9   1    9.90    0.50
   5   9  -1    9.50    0.50
  -4  -9   1    4.30    0.30
  -4  -9   1    3.90    0.30
  -4  -9   1    4.40    0.40
   4  -9  -1    4.10    0.30
   4  -9  -1    4.00    0.30
   4   9  -1    3.70    0.20
   4   9  -1    3.90    0.30
   3  -9  -1    7.90    0.40
   3  -9  -1    8.80    0.50
  -3  -9   1    8.80    0.50
   3  -9  -1    8.60    0.50
  -3  -9   1    8.10    0.50
  -3  -9   1    8.80    0.60
  -3  -9   1    8.50    0.60
   3   9  -1    8.80    0.50
   3   9  -1    8.70    0.40
   3   9  -1    7.10    0.70
   2  -9  -1    7.90    0.50
  -2  -9   1    8.70    0.60
  -2  -9   1    8.90    0.50
   2  -9  -1    8.20    0.60
  -2  -9   1    8.60    0.60
   2  -9  -1    8.10    0.50
  -2  -9   1    7.90    0.50
   2  -9  -1    7.80    0.50
   2   9  -1    8.10    0.40
   2   9  -1    8.20    0.80
  -1  -9   1   24.90    1.20
   1  -9  -1   25.50    1.10
  -1  -9   1   23.30    1.20
  -1  -9   1   24.20    1.20
   1  -9  -1   24.20    1.00
   1  -9  -1   23.30    1.10
   1  -9  -1   24.60    1.20
   1  -9  -1   24.70    1.00
  -1  -9   1   23.10    1.00
   1   9  -1   21.00    1.30
   0  -9  -1    6.20    0.50
   0  -9   1    4.00    0.40
   0  -9  -1    5.50    0.50
   0  -9   1    5.60    0.60
   0  -9   1    5.80    0.60
   0  -9  -1    6.20    0.60
   0  -9   1    5.50    0.50
   0  -9   1    6.00    0.40
   0  -9  -1    5.40    0.50
   0  -9  -1    5.50    0.40
   0   9   1    5.30    0.70
   0   9  -1    5.00    0.70
  -1  -9  -1   14.30    0.80
   1  -9   1   13.70    0.80
   1  -9   1   13.50    0.80
   1  -9   1   12.80    0.60
   1  -9   1   13.00    0.70
  -1  -9  -1   12.60    0.70
   1  -9   1   13.80    0.80
  -1  -9  -1   13.30    0.80
  -1  -9  -1   13.10    0.80
  -1  -9  -1   12.50    0.70
   1   9   1   13.60    1.00
   2  -9   1    9.40    0.60
   2  -9   1    8.90    0.60
   2  -9   1    9.80    0.60
  -2  -9  -1    9.70    0.60
  -2  -9  -1    8.50    0.50
   2  -9   1    9.20    0.50
  -2  -9  -1    9.70    0.60
  -2  -9  -1    9.20    0.60
  -2  -9  -1    9.40    0.60
   2   9   1    9.10    0.40
   2   9   1    9.20    0.80
  -3  -9  -1    3.10    0.30
   3  -9   1    2.70    0.30
   3  -9   1    2.40    0.30
  -3  -9  -1    3.20    0.30
  -3  -9  -1    2.60    0.30
  -3  -9  -1    2.60    0.30
  -3  -9  -1    2.50    0.30
   3   9   1    2.30    0.40
   3   9   1    2.80    0.20
  -4  -9  -1   14.90    0.70
  -4  -9  -1   15.20    0.70
   4   9   1   14.50    0.50
  -5  -9  -1    0.20    0.10
  -5  -9  -1    0.20    0.10
   5   9   1    0.30    0.10
  -3 -10   1    6.40    0.40
  -3 -10   1    6.50    0.30
   3 -10  -1    6.10    0.30
  -2 -10   1    0.20    0.10
   2 -10  -1    0.20    0.10
   2 -10  -1    0.20    0.10
  -2 -10   1    0.10    0.10
  -2 -10   1    0.00    0.10
  -2 -10   1    0.30    0.10
   2 -10  -1    0.10    0.10
   2  10  -1    0.20    0.10
   1 -10  -1    8.30    0.40
  -1 -10   1    8.80    0.50
   1 -10  -1    7.60    0.50
  -1 -10   1    7.90    0.50
   1 -10  -1    8.40    0.50
   1 -10  -1    7.60    0.40
  -1 -10   1    8.00    0.40
  -1 -10   1    7.90    0.50
   0 -10   1    7.10    0.40
   0 -10   1    7.40    0.50
   0 -10  -1    6.80    0.40
   0 -10  -1    6.80    0.40
   0 -10   1    7.30    0.40
   0 -10   1    6.90    0.40
   0 -10  -1    6.80    0.50
   0 -10  -1    6.30    0.40
  -1 -10  -1    1.00    0.20
  -1 -10  -1    0.90    0.20
   1 -10   1    0.90    0.20
  -1 -10  -1    0.60    0.20
   1 -10   1    0.90    0.20
   1 -10   1    0.90    0.10
  -1 -10  -1    1.20    0.20
   1 -10   1    1.00    0.20
   1  10   1    0.90    0.10
   2 -10   1    5.30    0.30
   2 -10   1    5.90    0.40
   2 -10   1    4.50    0.30
  -2 -10  -1    5.70    0.40
  -2 -10  -1    5.60    0.30
  -2 -10  -1    5.40    0.40
   2  10   1    5.80    0.30
  -3 -10  -1    1.00    0.10
  10   0  -2    0.10    0.10
 -10   0   2    0.00    0.10
  10   0  -2    0.10    0.10
  -9   0   2    9.10    0.50
  -9   0   2    7.50    0.90
   9   0  -2    8.80    0.50
   9   0  -2    8.50    0.60
   9   0  -2    8.70    0.60
   9   0  -2    8.80    0.60
   9   0  -2    7.90    0.50
   8   0  -2   44.60    2.00
   8   0  -2   47.40    1.90
   8   0  -2   46.50    1.80
   8   0  -2   46.70    1.90
  -8   0   2   46.60    2.60
   8   0  -2   47.30    1.90
  -8   0   2   44.60    2.90
  -8   0   2   46.80    1.60
   7   0  -2   22.30    1.20
   7   0  -2   23.70    1.20
  -7   0   2   25.10    1.70
   7   0  -2   24.40    1.30
  -7   0   2   23.80    1.00
  -7   0   2   21.50    1.90
   7   0  -2   24.10    1.10
   7   0  -2   22.30    1.20
   6   0  -2   23.70    3.40
  -6   0   2   25.60    2.00
   6   0  -2   25.90    3.20
  -6   0   2   25.40    1.80
  -6   0   2   23.40    3.10
  -5   0   2   66.39    4.60
   5   0  -2   67.39    4.80
  -5   0   2   67.19    3.50
  -5   0   2   63.69    3.20
   5   0  -2   62.99    4.80
  -5   0   2   60.49    3.50
   4   0  -2  115.89    6.60
  -4   0   2   98.89    5.90
  -4   0   2  102.69    4.90
  -4   0   2  102.59    4.90
   4   0  -2  102.69    6.30
  -3   0   2  162.08    7.10
   3   0  -2  162.18    8.70
  -3   0   2  159.08    8.00
   3   0  -2  182.18    9.00
  -3   0   2  184.28    7.10
   2   0  -2  219.48    8.30
  -2   0   2  223.48    8.30
   2   0  -2  214.98   10.30
  -2   0   2  208.78    9.30
   2   0  -2  211.78    8.30
   2   0  -2  211.28   10.10
   1   0  -2  231.08   10.20
   1   0  -2  237.48    9.90
  -1   0   2  231.58    8.30
  -1   0   2  205.48    9.10
   1   0  -2  228.08    9.10
   0   0  -2   95.89    4.60
   0   0   2  102.49    4.60
   0   0   2   98.39    4.40
   0   0   2   98.89    4.80
   0   0  -2  101.29    4.40
  -1   0  -2   20.40    1.50
   1   0   2   21.20    2.40
   1   0   2   19.80    2.00
   1   0   2   20.70    1.40
  -1   0  -2   23.30    1.70
  -1   0  -2   19.90    1.40
   2   0   2 1607.14   62.19
  -2   0  -2 1576.74   54.09
  -2   0  -2 1597.14   59.39
   2   0   2 1410.56   61.59
  -3   0  -2  462.85   17.50
  -3   0  -2  442.96   17.60
  -3   0  -2  423.06   16.90
   3   0   2  417.46   18.70
   3   0   2  427.76   19.50
  -3   0  -2  443.86   16.50
  -4   0  -2   -0.60    0.60
  -4   0  -2    1.10    0.60
   4   0   2    1.60    0.90
   4   0   2    1.20    1.00
  -4   0  -2    0.30    0.60
   5   0   2   67.79    5.30
  -5   0  -2   79.69    4.10
  -5   0  -2   81.29    5.10
  -5   0  -2   78.19    3.70
  -5   0  -2   72.79    4.20
   5   0   2   79.59    4.90
   6   0   2    0.60    0.30
  -6   0  -2    0.30    0.50
  -6   0  -2   -0.10    0.40
  -6   0  -2   -0.10    0.70
   6   0   2    0.10    0.30
   7   0   2   64.59    2.70
  -7   0  -2   62.49    3.60
   7   0   2   62.19    2.50
   7   0   2   64.39    2.30
   7   0   2   61.89    2.50
  -7   0  -2   60.29    2.10
   7   0   2   60.79    2.50
   7   0   2   59.99    2.40
  -7   0  -2   64.89    3.30
  -8   0  -2   18.20    0.80
   8   0   2   17.30    1.00
   8   0   2   18.20    1.00
   8   0   2   18.40    1.00
   8   0   2   17.20    1.00
   8   0   2   18.20    0.90
  -8   0  -2   18.10    1.70
   8   0   2   18.60    1.00
  -9   0  -2    0.40    0.10
   9   0   2    0.20    0.20
  -9   0  -2    0.30    0.40
   9   0   2    0.10    0.10
   9   0   2    0.20    0.20
   9   0   2    0.30    0.20
  10   0   2    8.00    0.40
  10   0   2    8.00    0.40
 -10  -1   2    8.00    0.50
  10  -1  -2    8.00    0.40
  10  -1  -2    8.20    0.50
  10  -1  -2    7.70    0.40
  10  -1  -2    7.90    0.40
 -10   1   2    8.50    0.40
  10   1  -2    7.80    0.40
  10   1  -2    8.00    0.40
   9  -1  -2    4.20    0.40
   9  -1  -2    2.60    0.30
   9  -1  -2    3.30    0.40
   9  -1  -2    3.80    0.40
  -9  -1   2    3.50    0.30
   9  -1  -2    3.40    0.30
   9   1  -2    4.10    0.40
  -9   1   2    4.20    0.30
  -9   1   2    3.50    0.60
   9   1  -2    3.90    0.40
   8  -1  -2    1.50    0.30
   8  -1  -2    1.80    0.40
  -8  -1   2    1.10    0.20
   8  -1  -2    1.50    0.30
   8  -1  -2    2.00    0.40
  -8  -1   2    1.90    0.60
  -8  -1   2    2.20    0.40
   8  -1  -2    1.90    0.30
   8   1  -2    1.70    0.30
  -8   1   2    0.90    0.50
   8   1  -2    1.90    0.30
  -8   1   2    1.30    0.60
   8   1  -2    1.50    0.40
  -8   1   2    1.90    0.30
   7  -1  -2    0.60    0.30
  -7  -1   2    0.20    0.40
  -7  -1   2    0.30    0.20
   7  -1  -2    0.10    0.20
   7  -1  -2    0.30    0.30
   7  -1  -2    0.00    0.20
   7  -1  -2    0.80    0.30
  -7  -1   2    0.40    0.20
   7  -1  -2    0.70    0.30
  -7  -1   2    0.10    0.70
   7   1  -2    0.50    0.30
  -7   1   2    0.60    0.50
  -7   1   2    0.20    0.40
   7   1  -2    0.50    0.20
   7   1  -2    0.10    0.30
  -6  -1   2    6.30    1.20
   6  -1  -2    3.40    1.40
  -6  -1   2    2.20    1.40
  -6  -1   2    4.00    0.40
  -6  -1   2    3.70    0.80
   6  -1  -2    2.90    1.60
   6   1  -2    3.20    1.50
  -6   1   2    4.00    0.80
  -6   1   2    3.60    0.70
  -6   1   2    3.40    1.40
   6   1  -2    6.20    1.60
   5  -1  -2    2.70    1.30
  -5  -1   2    4.40    1.00
   5  -1  -2    6.00    1.50
  -5  -1   2    3.90    0.90
  -5  -1   2    4.40    1.40
  -5  -1   2    3.40    1.00
   5   1  -2    5.60    1.60
  -5   1   2    4.60    0.90
  -5   1   2    4.40    0.80
  -5   1   2    4.40    1.40
   5   1  -2    4.90    1.50
  -4  -1   2   90.79    4.80
  -4  -1   2  101.19    5.80
   4  -1  -2   94.59    5.90
   4  -1  -2   94.29    6.10
  -4  -1   2  105.19    4.90
  -4   1   2   99.59    4.60
  -4   1   2   96.49    5.70
  -4   1   2  105.09    4.70
   4   1  -2  102.79    6.30
   4   1  -2  114.69    6.70
  -3  -1   2   27.60    2.00
   3  -1  -2   32.50    3.00
  -3  -1   2   27.40    3.00
   3  -1  -2   26.00    2.70
  -3  -1   2   33.40    2.30
   3   1  -2   27.20    2.70
   3   1  -2   29.60    3.00
  -3   1   2   31.20    2.60
  -3   1   2   29.80    1.80
   2  -1  -2 1576.84   62.99
  -2  -1   2 1594.64   56.99
   2  -1  -2 1557.14   59.79
  -2  -1   2 1566.64   60.39
  -2  -1   2 1660.43   54.99
   2  -1  -2 1502.05   63.39
   2   1  -2 1680.13   62.19
  -2   1   2 1581.94   53.69
  -2   1   2 1516.35   55.99
   2   1  -2 1472.05   63.19
  -1  -1   2 2928.51  107.19
  -1  -1   2 3187.78  104.49
   1  -1  -2 3000.90  119.99
   1   1  -2 3018.90  117.39
  -1   1   2 3010.00  103.99
   1   1  -2 2872.91  115.29
   0  -1  -2 1381.56   49.60
   0  -1  -2 1341.37   48.80
   0  -1  -2 1424.46   54.49
   0  -1   2 1451.85   55.09
   0  -1   2 1454.15   49.50
   0  -1   2 1452.35   50.89
   0   1   2 1405.36   56.19
   0   1  -2 1449.95   55.99
   0   1  -2 1394.46   54.89
   0   1   2 1394.36   49.40
  -1  -1  -2 1060.89   38.40
   1  -1   2 1079.99   43.50
  -1  -1  -2 1100.49   42.60
   1  -1   2 1143.99   43.90
   1  -1   2 1105.19   40.40
   1   1   2 1008.90   41.80
   1   1   2 1071.49   42.40
   2  -1   2 5816.62  224.58
  -2  -1  -2 6012.30  197.48
   2  -1   2 5149.38  225.68
  -2  -1  -2 6078.99  218.28
   2   1   2 5722.73  226.38
   2   1   2 6037.20  225.08
  -2   1  -2 5542.35  217.78
  -2   1  -2 5735.73  196.98
   3  -1   2  127.69    7.00
  -3  -1  -2  122.49    5.70
  -3  -1  -2  115.19    6.00
  -3  -1  -2  118.09    5.60
  -3  -1  -2  115.09    5.70
   3  -1   2  123.79    6.20
   3   1   2  107.59    6.80
  -3   1  -2  103.59    5.20
   3   1   2  113.79    6.30
  -3   1  -2  116.79    5.20
   4  -1   2  175.78    8.60
   4  -1   2  171.18    9.40
  -4  -1  -2  180.08    7.90
  -4  -1  -2  168.08    7.20
  -4  -1  -2  187.68    7.90
  -4  -1  -2  180.68    8.50
  -4   1  -2  173.08    7.20
   4   1   2  178.28    9.00
  -4   1  -2  174.98    7.60
  -4   1  -2  175.98    8.50
   4   1   2  167.98    9.50
  -5  -1  -2  192.98    8.50
  -5  -1  -2  192.28    8.40
   5  -1   2  171.98    9.80
  -5  -1  -2  190.38    9.10
  -5  -1  -2  191.48    7.70
  -5   1  -2  184.28    7.80
  -5   1  -2  181.68    8.90
   5   1   2  183.78    9.40
   5   1   2  171.18    9.80
  -5   1  -2  186.88    8.00
   6  -1   2   77.29    3.00
  -6  -1  -2   78.79    4.60
   6  -1   2   77.89    3.20
  -6  -1  -2   75.79    2.60
   6  -1   2   72.49    2.70
   6  -1   2   79.69    3.00
  -6  -1  -2   82.19    3.90
  -6  -1  -2   81.49    4.30
   6  -1   2   74.89    3.00
   6   1   2   75.39    2.70
   6   1   2   72.59    3.10
  -6   1  -2   76.19    3.60
  -6   1  -2   73.79    3.90
   7  -1   2    2.80    0.40
   7  -1   2    3.10    0.50
  -7  -1  -2    2.60    0.80
   7  -1   2    3.30    0.50
   7  -1   2    3.10    0.50
   7  -1   2    3.10    0.50
  -7  -1  -2    2.80    0.30
   7   1   2    4.60    0.60
  -7   1  -2    4.50    1.00
   7   1   2    4.30    0.50
  -7   1  -2    2.80    0.70
   7   1   2    5.10    0.60
   7   1   2    3.00    0.40
   8  -1   2    7.00    0.70
   8  -1   2    6.60    0.70
   8  -1   2    6.70    0.50
  -8  -1  -2    6.10    0.40
   8  -1   2    4.60    0.50
   8  -1   2    5.20    0.50
  -8  -1  -2    5.40    0.90
   8   1   2    6.50    0.60
  -8   1  -2    5.50    0.40
   8   1   2    7.30    0.50
  -8   1  -2    5.50    1.00
  -8   1  -2    5.80    1.00
   8   1   2    7.50    0.60
   8   1   2    4.90    0.50
  -9  -1  -2    3.60    0.30
  -9  -1  -2    3.30    0.40
  -9  -1  -2    3.10    0.60
   9  -1   2    3.00    0.30
   9  -1   2    2.80    0.30
   9  -1   2    3.90    0.40
   9  -1   2    3.60    0.40
   9   1   2    3.30    0.30
   9   1   2    3.30    0.40
  -9   1  -2    2.70    0.50
  -9   1  -2    3.40    0.30
   9   1   2    3.80    0.40
  10  -1   2    0.90    0.10
 -10  -1  -2    0.70    0.10
  10  -1   2    0.50    0.10
  10  -1   2    0.70    0.10
  10  -1   2    0.70    0.10
  10   1   2    0.70    0.10
  10  -2  -2    4.10    0.30
 -10  -2   2    4.70    0.40
  10  -2  -2    4.50    0.30
  10  -2  -2    4.30    0.30
 -10   2   2    4.40    0.20
  10   2  -2    4.30    0.30
  -9  -2   2    6.70    0.30
   9  -2  -2    6.50    0.50
   9  -2  -2    6.40    0.50
  -9  -2   2    6.50    0.50
   9  -2  -2    6.20    0.50
   9  -2  -2    5.50    0.50
   9  -2  -2    6.10    0.40
   9   2  -2    6.60    0.50
  -9   2   2    5.80    0.40
  -9   2   2    7.10    0.90
   9   2  -2    6.90    0.50
  -8  -2   2    6.60    0.40
   8  -2  -2    7.80    0.50
   8  -2  -2    7.20    0.70
   8  -2  -2    7.20    0.70
  -8  -2   2    7.60    0.60
   8  -2  -2    7.90    0.70
   8  -2  -2    5.70    0.60
   8  -2  -2    7.40    0.60
  -8   2   2    5.80    0.80
  -8   2   2    7.40    1.20
   8   2  -2    6.60    0.50
   8   2  -2    7.20    0.50
   8   2  -2    6.80    0.60
   7  -2  -2   21.10    1.00
  -7  -2   2   23.70    0.90
   7  -2  -2   21.40    1.20
   7  -2  -2   20.50    1.20
   7  -2  -2   22.00    1.20
  -7  -2   2   20.20    1.10
   7  -2  -2   21.60    1.10
   7  -2  -2   22.60    1.10
  -7   2   2   23.80    1.80
  -7   2   2   21.50    1.60
   7   2  -2   22.80    1.20
   7   2  -2   20.80    1.10
   7   2  -2   20.10    1.00
  -6  -2   2   10.20    1.30
   6  -2  -2    8.90    0.90
  -6  -2   2    5.80    1.80
  -6  -2   2    8.80    0.50
  -6  -2   2    8.60    1.50
   6  -2  -2   10.40    1.00
   6  -2  -2    7.10    0.80
  -6   2   2    7.80    1.10
   6   2  -2    7.30    0.60
  -6   2   2    7.00    1.80
   6   2  -2    7.00    1.80
  -5  -2   2    5.50    1.30
  -5  -2   2    6.00    1.80
   5  -2  -2    9.10    1.80
  -5  -2   2   10.40    1.50
  -5  -2   2    8.40    1.10
   5  -2  -2    5.90    1.70
   5   2  -2    7.90    2.00
  -5   2   2    9.80    1.90
  -5   2   2    9.00    1.00
   5   2  -2    8.40    1.90
  -4  -2   2  102.49    5.20
  -4  -2   2  110.39    6.10
   4  -2  -2   96.79    5.90
  -4  -2   2   97.59    4.90
   4  -2  -2  101.89    6.30
  -4  -2   2  100.59    4.50
   4   2  -2   98.09    6.00
  -4   2   2  102.49    5.70
   4   2  -2  109.49    6.70
  -4   2   2   95.39    4.20
   3  -2  -2  256.97   12.50
   3  -2  -2  274.57   12.90
  -3  -2   2  259.87   10.80
  -3  -2   2  272.57   11.80
  -3  -2   2  267.37   11.50
   3   2  -2  275.87   13.10
   3   2  -2  264.07   12.20
  -3   2   2  255.37    9.60
   3   2  -2  251.97   10.40
  -3   2   2  256.07   11.00
  -2  -2   2 3039.50  102.59
  -2  -2   2 2707.33  110.09
   2  -2  -2 2788.62  114.49
   2  -2  -2 2975.60  109.79
  -2  -2   2 2922.01   99.89
  -2   2   2 2723.23   93.59
  -2   2   2 2761.02   96.59
   2   2  -2 2644.94  101.09
   2   2  -2 2744.23  107.49
   2   2  -2 2825.62  109.49
  -1  -2   2   46.20    3.10
   1  -2  -2   50.09    3.50
  -1  -2   2   52.49    3.10
  -1  -2   2   50.99    3.40
   1  -2  -2   51.79    2.40
   1   2  -2   50.69    3.00
  -1   2   2   49.40    2.50
   1   2  -2   49.30    3.60
   0  -2   2  267.47   11.30
   0  -2  -2  235.48   10.80
   0  -2  -2  241.88    9.40
   0  -2   2  258.97   10.20
   0   2   2  244.88   11.70
   0   2  -2  252.97   10.40
   0   2  -2  234.08   11.10
   1  -2   2  727.73   26.80
  -1  -2  -2  674.03   25.10
  -1  -2  -2  685.23   27.90
   1  -2   2  717.03   28.40
  -1  -2  -2  688.73   25.00
   1  -2   2  698.23   25.70
   1   2   2  693.53   29.40
   1   2   2  710.83   29.80
  -2  -2  -2 1387.16   52.09
  -2  -2  -2 1426.46   56.59
   2  -2   2 1522.35   58.39
  -2  -2  -2 1499.25   51.39
   2   2   2 1457.05   59.29
   2   2   2 1463.65   59.49
  -3  -2  -2  618.84   25.10
  -3  -2  -2  637.64   24.10
  -3  -2  -2  640.14   24.60
   3  -2   2  676.13   27.10
  -3  -2  -2  693.63   26.30
   3  -2   2  641.64   27.60
  -3   2  -2  615.34   24.50
  -3   2  -2  633.64   22.50
   3   2   2  590.64   26.40
   3   2   2  616.64   26.80
  -4  -2  -2  506.95   19.20
   4  -2   2  494.15   22.10
   4  -2   2  508.55   21.20
  -4  -2  -2  489.35   19.70
  -4   2  -2  526.75   20.90
   4   2   2  541.75   23.50
  -4   2  -2  504.65   19.50
  -5  -2  -2   54.49    3.70
  -5  -2  -2   67.09    4.40
  -5  -2  -2   58.09    2.10
  -5  -2  -2   64.99    3.60
   5  -2   2   57.79    4.60
   5   2   2   56.59    4.60
  -5   2  -2   58.39    2.80
  -5   2  -2   58.99    3.40
   5   2   2   39.70    3.90
  -5   2  -2   53.49    4.00
   6  -2   2    7.00    0.70
  -6  -2  -2    8.00    1.10
  -6  -2  -2    6.40    1.30
   6  -2   2    5.90    0.70
   6  -2   2    7.40    0.70
   6  -2   2    7.40    0.80
   6  -2   2    6.80    0.80
  -6  -2  -2    6.70    0.50
   6   2   2    6.00    0.60
   6   2   2    6.70    0.60
  -6   2  -2    9.20    1.30
   7  -2   2   17.10    0.90
   7  -2   2   18.80    1.00
  -7  -2  -2   18.00    0.80
  -7  -2  -2   15.90    1.40
   7  -2   2   15.40    1.00
   7  -2   2   16.50    1.00
   7  -2   2   18.80    1.00
   7   2   2   16.30    0.90
   7   2   2   16.60    0.90
  -7   2  -2   17.00    1.40
  -7   2  -2   17.00    1.50
   8  -2   2    5.10    0.50
   8  -2   2    6.70    0.50
   8  -2   2    5.80    0.60
  -8  -2  -2    5.80    0.60
  -8  -2  -2    6.90    0.40
   8  -2   2    6.60    0.60
   8  -2   2    5.50    0.60
  -8   2  -2    6.20    0.90
   8   2   2    6.30    0.50
  -8   2  -2    6.20    1.00
   8   2   2    7.40    0.50
   9  -2   2    3.60    0.40
   9  -2   2    3.10    0.30
   9  -2   2    3.10    0.30
   9  -2   2    4.90    0.40
  -9  -2  -2    3.80    0.40
  -9  -2  -2    3.60    0.20
   9   2   2    4.60    0.40
  -9   2  -2    3.50    0.30
   9   2   2    5.00    0.40
 -10  -2  -2   12.40    0.60
  10  -2   2   12.30    0.50
  10  -2   2   11.40    0.50
  10  -2   2   11.40    0.50
 -10  -2  -2   11.40    0.60
  10   2   2   11.30    0.50
  10  -3  -2   23.60    0.90
  10  -3  -2   24.10    0.90
  10  -3  -2   23.50    0.90
  10  -3  -2   24.40    1.00
 -10  -3   2   24.90    0.90
  10   3  -2   24.40    0.90
   9  -3  -2    8.70    0.60
  -9  -3   2    9.60    0.60
   9  -3  -2    8.40    0.50
   9  -3  -2    8.50    0.60
   9  -3  -2    9.20    0.50
   9   3  -2    8.60    0.50
   9   3  -2    9.40    0.50
  -9   3   2    9.50    0.90
  -8  -3   2   12.40    0.80
  -8  -3   2   11.50    0.70
   8  -3  -2   11.60    0.70
   8  -3  -2   12.50    0.80
   8  -3  -2   12.40    0.80
   8  -3  -2   12.20    0.70
   8  -3  -2   11.30    0.70
   8   3  -2   11.50    0.70
  -8   3   2   11.90    1.20
  -8   3   2    8.90    1.20
   8   3  -2   11.90    0.70
   7  -3  -2    0.50    0.30
   7  -3  -2    0.50    0.20
  -7  -3   2    0.10    0.10
   7  -3  -2    0.80    0.30
  -7  -3   2    0.80    0.30
   7  -3  -2    0.80    0.30
   7  -3  -2    1.00    0.30
   7   3  -2    0.70    0.20
  -7   3   2    1.70    0.60
   7   3  -2    0.40    0.20
   6  -3  -2   13.30    0.90
   6  -3  -2   14.10    0.90
   6  -3  -2   12.80    1.00
  -6  -3   2   13.60    0.60
  -6  -3   2   13.70    0.90
   6  -3  -2   14.30    0.90
   6  -3  -2   13.40    0.90
   6  -3  -2   14.10    0.80
   6   3  -2   14.00    0.80
   6   3  -2   14.00    0.80
  -6   3   2   14.50    1.30
   5  -3  -2    2.40    1.30
  -5  -3   2    4.70    1.60
  -5  -3   2    3.50    1.10
  -5  -3   2    4.50    0.40
  -5   3   2    3.30    0.60
  -5   3   2    3.40    1.40
   5   3  -2    3.10    1.50
  -4  -3   2  354.56   15.10
   4  -3  -2  354.26   16.30
  -4  -3   2  358.46   14.30
   4   3  -2  342.37   13.00
  -4   3   2  359.56   14.70
   4   3  -2  340.37   16.90
   4   3  -2  380.16   16.40
   3  -3  -2   30.30    2.30
   3  -3  -2   26.00    2.60
  -3  -3   2   24.90    2.20
  -3  -3   2   27.90    2.40
   3   3  -2   26.60    2.60
  -3   3   2   25.10    2.20
   3   3  -2   25.90    1.80
   3   3  -2   24.30    1.60
   3   3  -2   20.90    3.10
  -2  -3   2  227.38   10.20
  -2  -3   2  219.78    9.70
   2  -3  -2  239.58   10.30
   2  -3  -2  231.48   11.30
  -2  -3   2  238.18   10.80
   2   3  -2  198.88   11.00
   2   3  -2  213.88    9.00
  -2   3   2  216.48    8.90
   2   3  -2  240.98   10.30
  -1  -3   2  271.47   12.00
   1  -3  -2  251.77   11.50
  -1  -3   2  262.17   10.70
  -1  -3   2  253.07   11.00
   1  -3  -2  266.17   10.00
   1   3  -2  251.67   12.00
   1   3  -2  246.28    9.80
  -1   3   2  240.18    9.20
   1   3  -2  255.87   11.10
  -1   3   2  236.78   12.00
   0  -3  -2  218.38   10.50
   0  -3   2  230.78   10.90
   0  -3  -2  235.48    9.30
   0  -3   2  234.48   10.20
   0  -3   2  251.97    9.90
   0   3  -2  214.38    9.90
   0   3   2  215.68   11.10
   0   3  -2  230.18   10.80
  -1  -3  -2  366.86   13.30
  -1  -3  -2  354.56   15.70
   1  -3   2  354.36   15.20
  -1  -3  -2  389.36   14.20
   1  -3   2  367.66   14.60
   1   3   2  377.56   16.50
   1   3   2  343.57   13.90
   1   3   2  353.76   16.70
  -2  -3  -2   29.90    2.40
  -2  -3  -2   36.20    2.80
  -2  -3  -2   29.30    2.20
   2   3   2   33.60    3.10
   2   3   2   30.80    1.90
   2   3   2   28.30    3.60
  -3  -3  -2  180.78    8.10
  -3  -3  -2  197.38    8.90
   3  -3   2  176.68    9.30
  -3  -3  -2  179.68    8.20
   3   3   2  185.08    9.50
   3   3   2  174.88    6.90
   3   3   2  179.78    7.40
  -3   3  -2  178.28    8.20
   3   3   2  162.28    9.60
  -4  -3  -2  284.37   14.00
  -4  -3  -2  337.47   13.10
   4  -3   2  327.27   14.90
   4   3   2  308.87   15.20
  -4   3  -2  313.27   12.10
   4   3   2  303.97   14.80
  -5  -3  -2    6.80    1.60
  -5  -3  -2    6.60    0.40
   5  -3   2    5.70    1.70
   5   3   2    6.60    2.00
  -5   3  -2    5.90    1.60
   5   3   2    6.40    2.00
   6  -3   2   15.70    0.90
  -6  -3  -2   14.00    1.00
   6  -3   2   13.80    1.00
   6  -3   2   13.50    0.90
   6  -3   2   14.50    0.90
   6  -3   2   13.90    0.90
  -6  -3  -2   14.00    0.70
  -6   3  -2   13.10    1.20
   6   3   2   12.90    0.80
   6   3   2   14.20    0.90
   7  -3   2   16.00    0.90
   7  -3   2   15.60    0.90
  -7  -3  -2   13.50    0.90
   7  -3   2   15.50    0.90
   7  -3   2   14.50    0.80
   7  -3   2   15.30    1.00
   7   3   2   14.80    0.80
  -7   3  -2   15.10    1.40
   7   3   2   15.90    0.90
   8  -3   2    3.30    0.40
   8  -3   2    4.20    0.40
   8  -3   2    4.00    0.40
   8  -3   2    4.40    0.50
  -8  -3  -2    3.70    0.40
   8  -3   2    3.30    0.40
   8   3   2    3.40    0.40
   8   3   2    3.90    0.40
  -8   3  -2    3.20    0.70
   9  -3   2    6.40    0.40
  -9  -3  -2    5.80    0.50
   9  -3   2    5.60    0.40
   9  -3   2    5.30    0.40
   9  -3   2    5.80    0.40
   9  -3   2    5.30    0.40
  -9  -3  -2    6.00    0.40
   9   3   2    6.20    0.40
   9   3   2    5.70    0.40
  -9  -4   2    0.50    0.20
   9  -4  -2    0.20    0.10
   9  -4  -2    0.30    0.10
   9  -4  -2    0.60    0.20
   9  -4  -2    0.70    0.20
   9   4  -2    0.60    0.10
   9   4  -2    0.50    0.10
   8  -4  -2   23.90    1.10
   8  -4  -2   25.50    1.20
   8  -4  -2   25.30    1.10
   8  -4  -2   24.00    1.10
  -8  -4   2   25.40    1.20
  -8  -4   2   24.80    1.10
   8  -4  -2   25.00    1.10
   8   4  -2   23.70    1.10
   8   4  -2   25.40    1.00
   7  -4  -2    0.50    0.30
   7  -4  -2    0.70    0.30
   7  -4  -2    0.80    0.30
   7  -4  -2    0.70    0.30
   7  -4  -2    1.30    0.30
  -7  -4   2    1.10    0.30
  -7  -4   2    0.80    0.30
  -7   4   2    0.60    0.40
   7   4  -2    1.00    0.30
   7   4  -2    1.20    0.30
   6  -4  -2    5.00    0.60
  -6  -4   2    4.70    0.60
  -6  -4   2    4.60    0.50
   6  -4  -2    5.60    0.60
   6  -4  -2    5.10    0.50
   6  -4  -2    4.20    0.60
   6  -4  -2    5.90    0.60
   6  -4  -2    5.50    0.60
  -6   4   2    4.30    0.80
   6   4  -2    5.70    0.60
   6   4  -2    5.70    0.60
   5  -4  -2   97.19    6.20
   5  -4  -2  101.39    3.90
   5  -4  -2  101.89    3.80
  -5  -4   2  101.99    3.50
   5  -4  -2  109.29    4.20
   5   4  -2   95.69    3.00
  -4  -4   2   95.59    6.50
  -4  -4   2  122.09    6.00
   4  -4  -2  115.09    6.70
   4   4  -2  125.89    5.50
   4   4  -2  131.39    7.90
   4   4  -2  121.79    5.10
   4   4  -2  117.59    3.80
  -3  -4   2  126.39    7.00
  -3  -4   2  137.89    6.80
  -3  -4   2  135.49    6.50
   3   4  -2  130.69    5.40
   3   4  -2  124.89    5.80
   3   4  -2  132.09    7.90
  -2  -4   2  173.38    7.60
  -2  -4   2  155.98    8.20
  -2  -4   2  156.88    7.60
   2  -4  -2  152.48    7.70
   2   4  -2  144.39    6.30
  -2   4   2  159.08    8.80
   2   4  -2  162.18    8.90
   2   4  -2  158.48    6.70
   1  -4  -2   22.30    2.50
  -1  -4   2    9.80    1.60
  -1  -4   2    9.90    1.90
  -1  -4   2   11.20    1.80
   1  -4  -2   10.40    1.40
   1   4  -2    8.20    1.00
  -1   4   2   10.60    2.30
   1   4  -2   10.70    2.20
   0  -4  -2   17.40    1.90
   0  -4   2   16.70    2.40
   0  -4   2   18.20    2.30
   0  -4   2   15.60    2.00
   0  -4  -2   18.30    2.40
   0   4   2   14.50    1.10
   0   4   2   16.10    2.70
   0   4  -2   17.00    2.30
   0   4  -2   14.40    2.40
   0   4   2   17.00    2.60
  -1  -4  -2   75.79    4.80
   1  -4   2   79.79    4.60
   1  -4   2   86.09    5.00
  -1  -4  -2   83.89    4.30
   1   4   2   75.39    5.20
  -1   4  -2   74.49    4.70
  -1   4  -2   76.79    5.00
   1   4   2   82.19    5.60
   1   4   2   72.09    3.60
  -2  -4  -2  296.47   12.10
  -2  -4  -2  299.77   13.40
   2   4   2  296.27   11.20
   2   4   2  289.57   11.90
   2   4   2  312.07   14.60
   2   4   2  302.77   14.80
  -3  -4  -2   90.99    5.40
  -3  -4  -2   93.99    5.00
   3   4   2   99.49    6.30
   3   4   2   82.49    6.10
   3   4   2   91.29    3.90
   3   4   2   87.99    4.20
  -4  -4  -2   21.00    2.50
   4   4   2   15.40    2.80
   4   4   2   17.30    3.20
  -4   4  -2   19.30    2.70
   4   4   2   19.30    0.80
   4   4   2   20.70    1.30
   5  -4   2   26.40    1.30
  -5  -4  -2   22.10    1.30
   5  -4   2   25.20    1.40
   5  -4   2   26.50    1.30
   5   4   2   24.30    1.20
   6  -4   2   19.00    1.00
   6  -4   2   18.20    1.00
   6  -4   2   19.80    1.10
  -6  -4  -2   18.00    1.10
   6  -4   2   18.80    0.90
   6  -4   2   16.90    1.10
   6   4   2   18.20    0.90
   6   4   2   16.70    0.90
   6   4   2   17.30    1.00
   7  -4   2    4.90    0.50
   7  -4   2    5.10    0.50
   7  -4   2    5.20    0.50
  -7  -4  -2    4.20    0.50
   7  -4   2    5.00    0.40
  -7   4  -2    5.90    0.90
   7   4   2    4.50    0.40
   7   4   2    6.00    0.60
  -8  -4  -2    1.90    0.30
   8  -4   2    2.40    0.30
   8  -4   2    1.90    0.30
   8  -4   2    1.50    0.30
   8  -4   2    1.90    0.30
   8  -4   2    1.90    0.30
  -8  -4  -2    2.00    0.30
   8   4   2    2.70    0.30
   8   4   2    2.10    0.30
  -9  -4  -2    3.50    0.30
   9  -4   2    3.40    0.30
   9  -4   2    2.80    0.30
  -9  -4  -2    3.20    0.30
   9  -4   2    2.80    0.30
   9   4   2    3.10    0.30
   9   4   2    3.20    0.30
  -9  -5   2   11.80    0.60
   9  -5  -2   12.20    0.60
   9  -5  -2   11.30    0.50
   9  -5  -2   12.20    0.50
   9   5  -2   12.30    0.50
   9   5  -2   11.80    0.50
   8  -5  -2   22.80    1.00
   8  -5  -2   23.90    1.00
  -8  -5   2   23.70    0.90
  -8  -5   2   21.20    1.00
   8  -5  -2   23.70    1.10
   8  -5  -2   22.50    1.00
   8   5  -2   23.00    0.90
   8   5  -2   23.10    1.00
   7  -5  -2    1.10    0.30
   7  -5  -2    1.30    0.30
  -7  -5   2    1.30    0.30
   7  -5  -2    1.10    0.30
   7  -5  -2    1.30    0.30
  -7  -5   2    1.40    0.30
   7   5  -2    1.30    0.30
  -7   5   2    1.10    0.50
   7   5  -2    1.20    0.30
  -6  -5   2   16.90    1.00
   6  -5  -2   17.90    1.00
   6  -5  -2   18.00    1.00
   6  -5  -2   18.90    1.10
   6  -5  -2   18.70    0.90
   6  -5  -2   19.50    1.00
  -6  -5   2   19.00    1.10
   6   5  -2   17.70    0.90
   6   5  -2   17.80    1.00
   5  -5  -2   17.30    1.00
   5  -5  -2   16.70    0.80
  -5  -5   2   15.90    1.00
   5  -5  -2   17.30    1.00
   5  -5  -2   15.80    0.90
   5  -5  -2   18.10    1.10
  -5  -5   2   17.30    1.00
   5   5  -2   14.80    0.80
   5   5  -2   17.00    0.70
  -4  -5   2    7.50    0.70
   4   5  -2    9.10    1.20
  -4   5   2    5.80    2.00
   4   5  -2    7.20    0.50
   4   5  -2    6.10    0.90
  -3  -5   2   23.00    3.00
  -3  -5   2   22.80    2.70
   3   5  -2   25.20    1.80
  -3   5   2   20.80    3.20
   3   5  -2   20.10    3.20
   3   5  -2   22.70    1.60
   2  -5  -2   32.10    2.70
  -2  -5   2   24.60    3.20
  -2  -5   2   24.80    2.80
   2   5  -2   29.60    1.90
  -2   5   2   27.70    3.80
   2   5  -2   25.70    3.60
   2   5  -2   27.20    1.80
  -1  -5   2    0.20    0.50
  -1  -5   2    1.90    1.10
   1  -5  -2    1.10    0.80
  -1   5   2    2.00    1.20
   1   5  -2    2.30    1.10
   1   5  -2    1.10    0.40
   0  -5   2  142.49    6.70
   0  -5   2  130.29    7.50
   0  -5  -2  136.69    7.30
   0  -5  -2  140.29    6.30
   0   5   2  141.49    8.20
   0   5   2  140.59    8.30
   0   5  -2  132.59    7.90
   0   5   2  144.39    6.00
  -1  -5  -2  118.59    6.80
   1  -5   2  132.09    6.50
  -1  -5  -2  133.39    6.20
   1   5   2  118.79    7.50
   1   5   2  138.29    7.70
  -1   5  -2  122.89    7.20
   1   5   2  115.79    5.00
   1   5   2  122.99    5.40
  -2  -5  -2   24.40    2.90
  -2  -5  -2   26.10    2.70
   2   5   2   21.80    3.30
   2   5   2   29.30    1.90
   2   5   2   21.60    3.40
  -2   5  -2   23.00    3.00
   2   5   2   25.90    1.70
  -3  -5  -2   16.90    2.10
  -3  -5  -2   15.30    2.30
   3   5   2   12.80    2.60
   3   5   2   17.70    2.90
   3   5   2   20.30    1.50
   3   5   2   17.80    1.30
   3   5   2   17.50    0.80
  -4  -5  -2   51.79    2.00
  -4  -5  -2   52.19    2.20
   4   5   2   53.99    1.80
   4   5   2   56.69    2.60
   4   5   2   54.69    2.20
   5  -5   2   31.70    1.50
  -5  -5  -2   32.60    1.60
  -5  -5  -2   29.10    1.60
  -5  -5  -2   28.60    1.30
   5  -5   2   31.80    1.40
   5   5   2   28.80    1.00
   5   5   2   28.80    1.40
   6  -5   2   25.40    1.20
  -6  -5  -2   25.50    1.30
   6  -5   2   25.40    1.20
   6  -5   2   25.80    1.30
   6  -5   2   25.80    1.20
  -6  -5  -2   23.80    1.40
   6   5   2   25.00    1.20
   6   5   2   23.90    1.20
  -7  -5  -2   19.80    1.10
   7  -5   2   18.80    0.90
   7  -5   2   17.70    1.00
   7  -5   2   19.00    0.90
   7  -5   2   18.70    0.90
  -7  -5  -2   20.30    1.00
   7   5   2   18.70    0.90
   8  -5   2    6.00    0.40
   8  -5   2    6.00    0.40
   8  -5   2    6.00    0.40
  -8  -5  -2    6.40    0.50
   8  -5   2    6.10    0.40
   8   5   2    6.90    0.50
  -9  -5  -2    0.90    0.10
   9  -5   2    0.60    0.10
   9  -5   2    0.70    0.10
   9   5   2    1.00    0.10
  -8  -6   2    9.40    0.50
   8  -6  -2    9.20    0.50
   8  -6  -2    8.70    0.50
  -8  -6   2    9.60    0.50
   8  -6  -2    8.90    0.40
   8  -6  -2    9.10    0.50
   8   6  -2    8.90    0.40
   8   6  -2    9.90    0.50
   7  -6  -2   14.90    0.70
  -7  -6   2   14.70    0.80
   7  -6  -2   14.40    0.70
   7  -6  -2   15.20    0.80
   7  -6  -2   14.20    0.70
   7   6  -2   14.40    0.70
   7   6  -2   15.80    0.80
   6  -6  -2    7.90    0.60
   6  -6  -2    7.90    0.60
  -6  -6   2    6.00    0.60
   6  -6  -2    7.00    0.50
  -6  -6   2    6.20    0.60
   6  -6  -2    7.00    0.50
   6   6  -2    7.50    0.60
   5  -6  -2   40.00    1.70
   5  -6  -2   37.80    1.80
  -5  -6   2   41.40    1.70
   5  -6  -2   42.10    1.70
  -5  -6   2   43.20    1.80
   5  -6  -2   40.60    1.50
   5   6  -2   41.30    1.40
   4  -6  -2   52.29    2.20
   4  -6  -2   50.09    1.90
  -4  -6   2   48.90    2.20
  -4  -6   2   49.60    2.00
  -4  -6   2   53.89    2.30
   4  -6  -2   51.49    2.30
  -4  -6   2   47.90    2.10
   4  -6  -2   50.59    2.00
   4   6  -2   52.29    1.80
   4   6  -2   55.09    2.60
   4   6  -2   47.80    2.80
  -3  -6   2   57.79    2.50
   3  -6  -2   59.69    2.20
  -3  -6   2   59.59    2.50
  -3  -6   2   63.99    2.70
  -3  -6   2   59.99    2.60
   3  -6  -2   62.79    2.60
  -3  -6   2   60.19    2.30
   3  -6  -2   59.49    2.40
   3  -6  -2   63.69    2.60
   3  -6  -2   63.49    2.60
  -3  -6   2   58.89    2.60
   3   6  -2   62.59    2.90
   3   6  -2   53.99    3.00
   3   6  -2   54.99    1.90
  -2  -6   2   36.70    1.90
   2  -6  -2   31.70    2.90
  -2  -6   2   26.00    3.30
  -2  -6   2   33.60    1.70
  -2  -6   2   28.00    3.10
  -2   6   2   30.80    4.30
   2   6  -2   32.90    2.00
   2   6  -2   33.10    2.10
   2   6  -2   32.50    4.50
  -2   6   2   26.50    3.70
   1  -6  -2   37.70    3.20
  -1  -6   2   34.60    3.30
   1   6  -2   37.40    2.20
  -1   6   2   34.90    4.20
  -1   6   2   37.70    4.50
  -1   6   2   36.70    2.00
   1   6  -2   31.70    3.90
   0  -6   2   19.30    2.50
   0  -6  -2   23.20    2.80
   0   6   2   22.70    1.50
   0   6   2   18.10    3.00
   0   6  -2   18.10    2.90
   0   6  -2   19.90    1.40
   1  -6   2   92.99    5.20
  -1  -6  -2   87.59    5.50
   1   6   2   98.39    4.40
   1   6   2   97.59    4.10
   1   6   2   86.69    6.20
  -1   6  -2   86.59    6.00
  -2  -6  -2   45.10    2.00
  -2  -6  -2   43.90    1.80
  -2  -6  -2   42.80    1.90
  -2  -6  -2   40.00    3.00
  -2  -6  -2   42.20    2.00
   2   6   2   42.60    1.60
   2   6   2   44.70    2.30
   2   6   2   45.80    2.60
  -3  -6  -2   16.90    1.00
  -3  -6  -2   16.90    0.90
  -3  -6  -2   17.90    1.10
   3   6   2   17.10    0.80
   3   6   2   18.20    1.30
   3   6   2   16.90    1.50
  -4  -6  -2   17.00    1.00
  -4  -6  -2   17.10    0.90
   4   6   2   18.00    0.70
   4   6   2   16.50    0.90
   4   6   2   17.00    1.20
  -5  -6  -2    2.60    0.40
  -5  -6  -2    3.00    0.50
   5   6   2    2.50    0.20
   5   6   2    2.30    0.40
  -6  -6  -2    6.60    0.50
  -6  -6  -2    7.40    0.60
   6   6   2    7.40    0.60
   6   6   2    7.50    0.50
  -7  -6  -2   25.90    1.10
   7  -6   2   26.40    1.10
   7   6   2   30.10    1.30
  -8  -6  -2    8.60    0.40
   8  -6   2    7.10    0.40
   8  -6   2    6.90    0.40
   8   6   2    9.40    0.50
  -7  -7   2    3.00    0.30
  -7  -7   2    3.40    0.30
   7  -7  -2    3.70    0.30
   7  -7  -2    2.80    0.30
   7   7  -2    2.40    0.30
  -6  -7   2   11.10    0.60
   6  -7  -2   10.00    0.60
  -6  -7   2   11.30    0.60
   6  -7  -2    9.50    0.50
   6   7  -2   10.70    0.60
   5  -7  -2   12.70    0.80
   5  -7  -2   13.80    0.70
   5  -7  -2   14.30    0.70
  -5  -7   2   14.30    0.80
  -5  -7   2   15.00    0.80
   5   7  -2   14.10    0.60
  -4  -7   2   17.90    1.00
   4  -7  -2   17.90    1.00
  -4  -7   2   18.70    1.00
   4  -7  -2   17.90    0.80
   4  -7  -2   18.60    0.90
   4  -7  -2   18.60    1.00
  -4  -7   2   16.60    0.90
   4   7  -2   17.50    0.70
   4   7  -2   17.60    1.30
   3  -7  -2    8.80    0.70
   3  -7  -2    8.30    0.70
  -3  -7   2    7.50    0.70
  -3  -7   2    8.30    0.70
   3  -7  -2    8.20    0.60
   3  -7  -2    8.40    0.60
  -3  -7   2    8.90    0.70
  -3  -7   2    6.90    0.70
  -3  -7   2    7.60    0.80
  -3  -7   2    7.00    0.70
   3   7  -2    7.30    0.50
   3   7  -2    7.40    1.10
   3   7  -2    7.30    0.90
   2  -7  -2    2.50    0.40
   2  -7  -2    2.70    0.40
   2  -7  -2    3.70    0.60
   2  -7  -2    2.70    0.50
  -2  -7   2    3.50    0.50
  -2  -7   2    3.00    0.50
  -2  -7   2    2.60    0.50
   2  -7  -2    3.10    0.40
  -2  -7   2    3.10    0.50
  -2  -7   2    3.40    0.60
   2   7  -2    2.80    0.60
   2   7  -2    2.70    0.70
  -1  -7   2   22.80    1.30
   1  -7  -2   20.50    1.20
  -1  -7   2   19.60    1.20
  -1  -7   2   19.70    1.20
  -1  -7   2   20.10    1.20
  -1  -7   2   22.40    1.30
   1  -7  -2   19.70    1.10
   1  -7  -2   22.40    1.30
  -1  -7   2   19.40    1.00
   1  -7  -2   21.50    1.10
   1  -7  -2   21.30    1.20
  -1   7   2   18.10    1.30
   1   7  -2   20.30    1.50
   1   7  -2   19.90    1.40
   0  -7  -2   15.80    0.90
   0  -7   2   16.60    1.10
   0  -7   2   17.10    1.10
   0  -7  -2   18.60    1.10
   0  -7  -2   17.70    1.10
   0  -7   2   17.90    0.90
   0  -7  -2   15.90    1.10
   0  -7  -2   16.20    1.00
   0  -7   2   17.60    1.10
   0  -7  -2   17.10    1.00
   0  -7   2   19.20    1.10
   0   7   2   16.30    1.30
   0   7  -2   15.80    1.20
   0   7   2   14.00    1.20
  -1  -7  -2   13.10    0.90
   1  -7   2   14.40    1.00
   1  -7   2   12.30    0.90
   1  -7   2   12.80    0.90
  -1  -7  -2   13.00    0.90
  -1  -7  -2   12.40    0.90
  -1  -7  -2   13.30    0.80
  -1  -7  -2   13.10    0.90
  -1  -7  -2   13.90    0.90
   1  -7   2   15.30    0.80
   1  -7   2   14.50    1.00
   1   7   2   12.00    1.10
   1   7   2   11.90    1.10
  -2  -7  -2    1.40    0.40
  -2  -7  -2    1.60    0.40
   2  -7   2    1.60    0.30
   2  -7   2    1.70    0.40
   2  -7   2    2.30    0.50
  -2  -7  -2    2.00    0.40
  -2  -7  -2    1.40    0.40
   2  -7   2    1.60    0.40
  -2  -7  -2    1.90    0.40
   2   7   2    2.00    0.60
   2   7   2    1.40    0.50
   2   7   2    1.70    0.20
  -3  -7  -2   13.00    0.90
   3  -7   2   14.20    0.90
  -3  -7  -2   13.10    0.80
  -3  -7  -2   13.20    0.80
   3   7   2   12.90    1.40
   3   7   2   11.40    0.70
   3   7   2   12.70    0.60
   3   7   2   11.30    1.00
  -4  -7  -2  109.19    4.00
  -4  -7  -2  117.29    4.10
  -4  -7  -2  112.09    3.70
   4   7   2  125.19    3.60
   4   7   2  113.69    4.20
   4   7   2  114.19    4.70
  -5  -7  -2   20.50    0.90
  -5  -7  -2   20.20    1.00
   5   7   2   20.00    0.70
   5   7   2   18.40    0.90
  -6  -7  -2    2.10    0.30
  -6  -7  -2    2.50    0.30
   6   7   2    2.40    0.30
   6   7   2    1.80    0.30
  -7  -7  -2    4.00    0.40
   7   7   2    4.00    0.30
   7   7   2    3.90    0.30
  -6  -8   2   14.20    0.70
  -6  -8   2   14.40    0.60
   6   8  -2   14.90    0.70
   5  -8  -2   25.60    1.00
  -5  -8   2   26.90    1.10
  -5  -8   2   26.00    1.10
   5  -8  -2   25.90    1.00
   5   8  -2   25.60    0.90
   5   8  -2   26.50    1.10
   4  -8  -2    4.70    0.40
  -4  -8   2    6.00    0.50
   4  -8  -2    5.90    0.50
  -4  -8   2    4.80    0.50
  -4  -8   2    5.00    0.50
   4  -8  -2    5.60    0.40
  -4  -8   2    6.30    0.50
   4   8  -2    6.00    0.30
   4   8  -2    4.90    0.70
  -3  -8   2   15.30    0.80
   3  -8  -2   13.70    0.80
   3  -8  -2   13.90    0.70
   3  -8  -2   14.50    0.90
  -3  -8   2   15.10    0.90
   3  -8  -2   13.90    0.80
  -3  -8   2   14.20    0.80
  -3  -8   2   14.70    0.90
   3   8  -2   13.70    0.60
   3   8  -2   13.20    1.00
  -2  -8   2   39.60    1.50
  -2  -8   2   40.30    1.80
  -2  -8   2   37.40    1.70
   2  -8  -2   38.00    1.70
   2  -8  -2   38.60    1.60
   2  -8  -2   36.50    1.60
   2  -8  -2   38.70    1.70
  -2  -8   2   33.70    1.70
   2  -8  -2   38.70    1.50
  -2  -8   2   37.90    1.70
   2   8  -2   33.80    2.00
  -2   8   2   34.80    1.90
   2   8  -2   36.20    1.90
   1  -8  -2   20.70    1.10
  -1  -8   2   20.70    1.20
  -1  -8   2   21.30    1.20
  -1  -8   2   21.00    1.10
  -1  -8   2   19.60    1.10
   1  -8  -2   20.30    1.10
   1  -8  -2   21.00    1.10
  -1  -8   2   20.60    1.00
   1  -8  -2   20.10    1.00
   1  -8  -2   21.60    1.10
   1   8  -2   19.30    1.40
   1   8  -2   21.10    1.40
  -1   8   2   17.60    1.30
   0  -8   2   14.60    0.90
   0  -8  -2   16.40    0.90
   0  -8  -2   14.90    0.90
   0  -8  -2   16.50    0.90
   0  -8  -2   14.60    0.90
   0  -8   2   16.70    0.90
   0  -8   2   14.80    0.90
   0  -8   2   15.60    1.00
   0  -8   2   16.30    1.00
   0  -8  -2   14.60    0.90
   0   8   2   15.10    1.20
   0   8   2   13.40    1.10
   0   8  -2   15.20    1.20
  -1  -8  -2    7.30    0.60
  -1  -8  -2    7.20    0.70
   1  -8   2    7.10    0.50
   1  -8   2    8.20    0.80
   1  -8   2    8.70    0.70
  -1  -8  -2    7.50    0.60
  -1  -8  -2    8.50    0.80
  -1  -8  -2    8.20    0.80
   1  -8   2    7.50    0.60
   1  -8   2    8.00    0.70
  -1   8  -2    7.80    0.90
   1   8   2    9.00    1.00
   1   8   2    7.80    1.00
  -2  -8  -2    9.00    0.70
  -2  -8  -2   10.40    0.70
   2  -8   2    9.40    0.60
   2  -8   2    9.40    0.70
   2  -8   2    9.90    0.70
  -2  -8  -2   10.50    0.70
  -2  -8  -2    9.30    0.70
   2  -8   2   11.00    0.70
  -2  -8  -2   10.50    0.70
   2   8   2   10.40    1.20
   2   8   2    9.70    1.00
   2   8   2    9.30    0.50
   3  -8   2   34.50    1.50
  -3  -8  -2   32.40    1.40
   3  -8   2   34.30    1.50
  -3  -8  -2   34.30    1.50
  -3  -8  -2   35.90    1.50
  -3  -8  -2   35.40    1.50
   3   8   2   34.10    1.20
   3   8   2   29.30    2.00
   3   8   2   33.70    1.80
  -4  -8  -2    9.60    0.60
  -4  -8  -2    9.50    0.60
   4   8   2    9.40    0.60
   4   8   2   10.30    0.40
  -5  -8  -2    6.00    0.40
  -5  -8  -2    6.20    0.40
   5   8   2    5.90    0.40
  -6  -8  -2    1.00    0.20
  -6  -8  -2    0.90    0.10
   6   8   2    0.90    0.10
   6   8   2    1.00    0.20
  -5  -9   2    3.80    0.30
   5   9  -2    3.30    0.30
   4  -9  -2    1.20    0.20
  -4  -9   2    1.30    0.20
   4  -9  -2    0.80    0.20
  -4  -9   2    0.80    0.20
   4   9  -2    1.30    0.10
   4   9  -2    1.10    0.20
  -3  -9   2   20.20    0.90
   3  -9  -2   19.20    0.80
  -3  -9   2   18.20    0.90
  -3  -9   2   18.20    0.90
   3  -9  -2   20.10    0.90
   3  -9  -2   19.40    0.90
   3  -9  -2   20.50    0.80
  -3  -9   2   20.10    0.80
   3   9  -2   18.80    1.10
   3   9  -2   20.00    0.70
   2  -9  -2    2.30    0.30
  -2  -9   2    2.90    0.40
   2  -9  -2    2.30    0.30
   2  -9  -2    2.70    0.30
  -2  -9   2    2.60    0.40
   2  -9  -2    1.90    0.30
  -2  -9   2    2.90    0.40
   2  -9  -2    1.80    0.20
  -2  -9   2    2.20    0.30
   2   9  -2    2.60    0.20
   2   9  -2    2.50    0.50
   1  -9  -2   11.70    0.60
   1  -9  -2   10.20    0.70
  -1  -9   2   11.70    0.60
   1  -9  -2   11.60    0.70
  -1  -9   2   11.40    0.70
   1  -9  -2   11.50    0.60
  -1  -9   2   11.30    0.70
  -1  -9   2   11.80    0.70
   1  -9  -2   10.60    0.70
   1   9  -2   11.30    0.90
  -1   9   2   10.00    0.90
   0  -9  -2   19.40    1.00
   0  -9   2   20.20    1.00
   0  -9  -2   19.60    1.00
   0  -9   2   19.50    1.00
   0  -9  -2   18.00    1.00
   0  -9   2   19.10    0.90
   0  -9   2   21.10    1.10
   0  -9  -2   18.00    0.90
   0  -9   2   21.50    1.00
   0  -9  -2   21.60    0.90
   0   9   2   19.00    1.20
   0   9  -2   17.20    1.10
  -1  -9  -2   10.60    0.60
   1  -9   2   10.60    0.70
  -1  -9  -2   10.60    0.70
   1  -9   2    9.90    0.70
  -1  -9  -2   10.30    0.70
  -1  -9  -2    9.90    0.70
  -1  -9  -2   11.50    0.60
   1  -9   2   10.20    0.60
   1  -9   2   10.60    0.70
   1  -9   2   10.60    0.70
   1   9   2    9.50    0.80
   1   9   2   10.40    0.50
   2  -9   2    2.70    0.30
  -2  -9  -2    1.90    0.30
  -2  -9  -2    2.60    0.30
   2  -9   2    2.90    0.30
  -2  -9  -2    2.90    0.40
  -2  -9  -2    2.10    0.30
   2  -9   2    2.60    0.30
  -2  -9  -2    2.30    0.30
   2   9   2    2.30    0.20
   2   9   2    1.80    0.40
   3  -9   2   13.20    0.70
  -3  -9  -2   15.20    0.70
  -3  -9  -2   14.30    0.70
  -3  -9  -2   14.60    0.70
   3   9   2   13.60    0.90
   3   9   2   14.00    0.50
  -4  -9  -2    0.00    0.10
  -4  -9  -2    0.10    0.10
   4   9   2    0.10    0.10
  -5  -9  -2    5.60    0.30
  -5  -9  -2    5.40    0.30
   5   9   2    6.00    0.30
  -3 -10   2   13.10    0.60
  -3 -10   2   12.70    0.50
   3 -10  -2   12.70    0.60
  -3 -10   2   12.30    0.50
   3 -10  -2   12.30    0.50
   2 -10  -2    2.50    0.20
   2 -10  -2    2.90    0.30
  -2 -10   2    2.10    0.20
  -2 -10   2    2.50    0.20
  -2 -10   2    2.70    0.30
  -2 -10   2    2.60    0.30
   2 -10  -2    2.90    0.30
   2  10  -2    2.90    0.20
  -1 -10   2   13.50    0.60
  -1 -10   2   11.80    0.60
   1 -10  -2   13.10    0.60
   1 -10  -2   14.00    0.60
  -1 -10   2   13.10    0.60
  -1 -10   2   12.70    0.60
   1 -10  -2   13.60    0.70
   0 -10  -2   14.60    0.70
   0 -10  -2   15.50    0.70
   0 -10   2   16.00    0.70
   0 -10  -2   16.70    0.80
   0 -10  -2   16.30    0.70
   0 -10   2   15.90    0.80
   0 -10   2   16.40    0.60
   0 -10   2   16.20    0.70
   0 -10  -2   17.30    0.70
  -1 -10  -2   21.50    0.90
  -1 -10  -2   21.70    0.80
  -1 -10  -2   21.70    0.90
   1 -10   2   21.80    0.80
   1 -10   2   22.70    0.90
  -1 -10  -2   21.90    0.90
   1 -10   2   22.40    0.90
   1 -10   2   22.00    0.90
   1  10   2   22.20    0.70
  -2 -10  -2    7.10    0.40
   2 -10   2    6.70    0.40
   2 -10   2    6.80    0.40
  -2 -10  -2    7.20    0.40
   2 -10   2    6.60    0.40
  -2 -10  -2    7.20    0.40
  -2 -10  -2    6.30    0.40
   2  10   2    6.70    0.30
  -3 -10  -2    0.50    0.10
 -10   0   3    2.90    0.20
  10   0  -3    2.80    0.30
  10   0  -3    3.40    0.30
  -9   0   3    0.60    0.20
   9   0  -3    0.60    0.20
   9   0  -3    0.30    0.20
   9   0  -3    0.50    0.20
  -9   0   3    0.40    0.40
   9   0  -3    0.20    0.20
  -8   0   3    5.80    0.40
   8   0  -3    5.80    0.50
   8   0  -3    5.80    0.60
  -8   0   3    5.60    0.90
   8   0  -3    5.40    0.60
  -8   0   3    4.80    1.00
   8   0  -3    6.30    0.70
   8   0  -3    6.20    0.60
  -7   0   3   11.80    1.30
   7   0  -3   11.30    0.90
  -7   0   3    9.70    1.40
   7   0  -3   12.20    0.90
   7   0  -3   11.40    0.80
   7   0  -3   11.90    0.80
   7   0  -3   12.60    0.70
   7   0  -3   11.70    0.80
  -7   0   3   12.90    0.60
  -6   0   3   30.10    2.20
  -6   0   3   30.90    3.70
  -6   0   3   29.60    2.00
   6   0  -3   31.10    3.10
   6   0  -3   29.40    3.60
   5   0  -3   38.20    3.50
  -5   0   3   40.10    3.50
  -5   0   3   38.90    2.50
   5   0  -3   41.70    3.70
  -5   0   3   37.10    2.20
   4   0  -3   57.99    4.30
  -4   0   3   57.99    3.20
  -4   0   3   56.19    4.10
  -4   0   3   58.89    3.20
   4   0  -3   60.09    4.40
  -3   0   3   24.70    1.80
  -3   0   3   25.20    2.90
   3   0  -3   22.70    2.80
   3   0  -3   22.60    2.90
  -3   0   3   22.60    1.70
   2   0  -3    8.60    1.70
  -2   0   3    9.80    1.70
  -2   0   3    9.10    1.10
   2   0  -3    7.70    0.80
   2   0  -3    9.60    1.70
  -1   0   3 1238.48   41.70
   1   0  -3 1062.19   44.00
  -1   0   3 1123.39   39.70
   1   0  -3 1171.38   46.20
   0   0  -3   64.89    3.00
   0   0  -3   67.69    3.50
   0   0   3   65.99    3.60
   0   0   3   63.99    3.10
   0   0   3   61.49    3.60
  -1   0  -3 1270.97   46.40
   1   0   3 1290.87   52.39
   1   0   3 1399.96   53.49
  -1   0  -3 1360.26   51.49
   1   0   3 1337.37   48.40
   2   0   3 3959.60  159.58
   2   0   3 4168.08  159.58
  -2   0  -3 4033.00  154.38
  -2   0  -3 4105.59  139.79
  -3   0  -3    6.70    1.20
  -3   0  -3    4.20    1.10
  -3   0  -3    9.20    1.20
   3   0   3    4.90    1.20
   3   0   3    5.80    1.70
   4   0   3  443.76   19.30
   4   0   3  418.16   20.30
  -4   0  -3  455.75   18.20
  -4   0  -3  447.86   17.70
  -4   0  -3  480.65   17.40
   5   0   3    5.30    1.60
  -5   0  -3    4.70    0.90
  -5   0  -3    7.10    1.20
  -5   0  -3    7.40    1.40
  -5   0  -3    7.60    1.80
  -6   0  -3   37.60    2.50
  -6   0  -3   37.00    2.30
   6   0   3   36.40    1.80
   6   0   3   38.70    1.70
   6   0   3   33.70    1.60
   6   0   3   34.00    1.60
   6   0   3   36.60    1.70
   6   0   3   34.20    1.50
   7   0   3   59.09    2.40
   7   0   3   59.59    2.50
   7   0   3   56.39    2.20
   7   0   3   57.69    2.40
  -7   0  -3   59.09    3.50
   7   0   3   60.09    2.40
  -7   0  -3   56.79    3.00
  -7   0  -3   57.79    2.00
   7   0   3   58.19    2.30
   8   0   3    1.90    0.30
  -8   0  -3    1.00    0.70
   8   0   3    2.00    0.30
  -8   0  -3    2.80    0.30
   8   0   3    1.80    0.30
   8   0   3    2.60    0.40
   8   0   3    1.90    0.30
  -8   0  -3    2.50    0.60
   9   0   3    1.80    0.30
   9   0   3    1.90    0.30
  -9   0  -3    1.80    0.50
  -9   0  -3    2.20    0.20
  -9   0  -3    1.70    0.30
   9   0   3    2.00    0.30
   9   0   3    1.90    0.30
   9   0   3    1.50    0.20
  10   0   3    1.60    0.20
  10  -1  -3    8.10    0.50
 -10  -1   3    9.10    0.50
  10  -1  -3    8.60    0.40
  10  -1  -3    8.60    0.50
  10  -1  -3    9.60    0.50
  10   1  -3    8.80    0.40
 -10   1   3    9.20    0.40
  10   1  -3    9.00    0.50
  -9  -1   3   14.00    0.60
   9  -1  -3   13.80    0.70
   9  -1  -3   14.00    0.80
   9  -1  -3   14.40    0.80
   9  -1  -3   14.80    0.80
   9  -1  -3   13.50    0.70
  -9   1   3   13.30    0.60
  -9   1   3   12.50    1.10
   9   1  -3   13.70    0.70
   9   1  -3   13.30    0.70
   8  -1  -3   18.80    1.10
  -8  -1   3   19.80    1.50
   8  -1  -3   19.90    1.00
   8  -1  -3   19.30    1.00
  -8  -1   3   17.30    0.90
   8  -1  -3   19.00    0.90
   8  -1  -3   19.90    1.10
   8  -1  -3   18.30    1.00
  -8  -1   3   19.40    0.80
   8   1  -3   18.30    0.90
   8   1  -3   18.30    1.00
  -8   1   3   17.00    1.40
   8   1  -3   18.50    1.00
  -8   1   3   17.90    0.80
  -8   1   3   17.10    1.60
  -7  -1   3   29.50    2.20
   7  -1  -3   28.60    1.40
  -7  -1   3   26.50    1.10
   7  -1  -3   27.40    1.50
   7  -1  -3   29.40    1.30
  -7  -1   3   28.50    1.90
   7  -1  -3   29.30    1.40
   7  -1  -3   27.80    1.20
   7  -1  -3   26.90    1.40
  -7   1   3   28.40    1.90
   7   1  -3   27.10    1.20
   7   1  -3   26.40    1.40
  -7   1   3   26.80    2.10
   7   1  -3   25.90    1.30
  -6  -1   3   73.79    5.10
  -6  -1   3   72.99    3.50
   6  -1  -3   60.59    4.90
   6  -1  -3   64.99    4.80
  -6  -1   3   75.49    4.00
  -6  -1   3   67.09    2.30
  -6   1   3   68.89    3.30
   6   1  -3   74.59    5.20
   6   1  -3   62.19    4.90
  -6   1   3   66.99    3.60
  -6   1   3   69.89    4.90
   5  -1  -3  138.29    8.00
  -5  -1   3  159.98    6.90
  -5  -1   3  146.19    7.80
  -5  -1   3  147.39    6.60
  -5  -1   3  144.39    6.10
   5  -1  -3  136.59    8.10
  -5   1   3  140.49    6.20
  -5   1   3  135.79    5.70
   5   1  -3  151.68    8.20
  -5   1   3  132.99    7.40
   5   1  -3  137.09    7.80
   4  -1  -3  138.19    7.70
   4  -1  -3  139.89    7.50
  -4  -1   3  130.09    5.80
  -4  -1   3  136.19    7.20
  -4  -1   3  125.29    6.10
  -4  -1   3  127.59    6.00
   4   1  -3  129.09    7.30
  -4   1   3  122.99    5.70
  -4   1   3  142.39    7.20
   4   1  -3  149.39    8.00
  -3  -1   3   14.70    1.70
  -3  -1   3   15.30    1.50
   3  -1  -3   18.60    2.50
   3  -1  -3   13.50    2.20
  -3  -1   3   17.20    2.40
  -3   1   3   14.20    1.10
  -3   1   3   13.90    2.00
   3   1  -3   14.90    2.10
   3   1  -3   10.50    2.10
  -3   1   3   14.80    1.10
  -2  -1   3  717.73   26.50
   2  -1  -3  717.03   28.50
   2  -1  -3  820.22   31.10
  -2  -1   3  705.83   28.00
   2   1  -3  856.31   30.50
  -2   1   3  688.53   25.60
   2   1  -3  725.53   31.40
  -2   1   3  721.73   27.70
  -1  -1   3   -0.70    0.90
   1  -1  -3    0.50    0.90
  -1  -1   3   -0.10    0.70
  -1  -1   3   -0.30    0.50
   1  -1  -3    0.40    0.70
  -1   1   3    2.10    0.90
   1   1  -3    0.10    0.90
   0  -1   3 2776.82  106.49
   0  -1  -3 2706.33   93.99
   0  -1   3 2692.13   94.99
   0  -1   3 2867.01   97.49
   0  -1  -3 2694.43  104.69
   0   1   3 3084.29  113.39
   0   1   3 2784.52  100.79
   0   1  -3 2853.61  112.99
   0   1  -3 2797.02  111.59
  -1  -1  -3 1305.17   46.70
   1  -1   3 1330.17   53.19
  -1  -1  -3 1314.77   51.89
   1  -1   3 1411.76   49.10
   1   1   3 1222.38   50.49
   1   1   3 1326.17   51.39
  -1   1  -3 1288.77   49.10
  -1   1  -3 1224.68   49.80
   2  -1   3 1090.69   43.90
  -2  -1  -3  954.00   38.10
  -2  -1  -3 1042.40   40.60
   2  -1   3 1175.18   43.00
  -2  -1  -3 1118.19   42.20
  -2   1  -3 1104.29   42.50
   2   1   3 1040.40   44.10
   2   1   3 1116.99   45.20
  -2   1  -3 1096.69   38.60
  -3  -1  -3   72.09    4.00
   3  -1   3   70.29    3.90
  -3  -1  -3   69.99    3.80
  -3  -1  -3   73.49    4.00
   3  -1   3   65.79    4.80
  -3  -1  -3   69.89    4.20
   3   1   3   76.29    5.30
  -3   1  -3   62.79    3.10
   3   1   3   77.29    4.60
  -3   1  -3   69.29    3.80
  -3   1  -3   69.39    3.80
   4  -1   3   20.10    3.00
  -4  -1  -3   21.00    1.70
  -4  -1  -3   24.20    1.90
  -4  -1  -3   21.90    2.70
  -4  -1  -3   18.10    2.20
  -4   1  -3   21.00    1.50
  -4   1  -3   20.30    2.20
   4   1   3   17.80    2.90
  -5  -1  -3  102.49    5.50
  -5  -1  -3  114.99    6.20
  -5  -1  -3  111.99    5.40
  -5  -1  -3  107.49    4.90
   5  -1   3   98.09    6.60
  -5   1  -3  112.29    5.00
   5   1   3   99.09    6.80
  -5   1  -3  112.09    6.20
  -5   1  -3   95.19    5.20
  -6  -1  -3   16.20    1.40
  -6  -1  -3   12.70    1.60
   6  -1   3   14.50    0.90
  -6  -1  -3   13.50    0.70
   6  -1   3   15.00    1.00
   6  -1   3   13.90    1.00
   6  -1   3   13.70    0.90
   6  -1   3   13.90    0.80
   6  -1   3   14.50    0.90
   6   1   3   14.70    0.90
   6   1   3   14.40    0.90
   6   1   3   13.80    1.00
   6   1   3   15.00    0.90
   6   1   3   13.60    0.80
  -6   1  -3   14.50    1.50
   7  -1   3    8.40    0.70
   7  -1   3    8.10    0.60
  -7  -1  -3    7.90    1.10
   7  -1   3    8.10    0.80
   7  -1   3    8.40    0.80
  -7  -1  -3    8.30    0.50
   7  -1   3    7.50    0.70
   7  -1   3    9.10    0.70
  -7  -1  -3    6.90    1.30
  -7   1  -3    8.70    1.20
   7   1   3    7.00    0.60
   7   1   3    8.40    0.70
   7   1   3    7.90    0.60
  -7   1  -3    6.20    1.10
   7   1   3    7.70    0.60
   8  -1   3    6.80    0.70
  -8  -1  -3    6.80    0.40
  -8  -1  -3    7.60    1.00
   8  -1   3    7.10    0.60
   8  -1   3    6.50    0.50
   8  -1   3    7.20    0.60
   8  -1   3    5.90    0.60
   8  -1   3    7.90    0.60
   8   1   3    6.40    0.50
  -8   1  -3    6.70    1.10
   8   1   3    7.50    0.60
  -8   1  -3    6.70    0.50
   8   1   3    7.00    0.60
  -8   1  -3    7.90    1.10
   8   1   3    7.00    0.50
   9  -1   3    1.60    0.20
  -9  -1  -3    1.80    0.30
   9  -1   3    2.40    0.30
   9  -1   3    2.00    0.30
   9  -1   3    1.50    0.20
  -9   1  -3    2.30    0.20
   9   1   3    1.60    0.20
  -9   1  -3    1.50    0.40
   9   1   3    1.80    0.20
   9   1   3    1.90    0.30
  10  -1   3    0.90    0.10
  10  -1   3    0.60    0.10
  10   1   3    0.70    0.10
  10  -2  -3    5.90    0.40
  10  -2  -3    6.30    0.40
 -10  -2   3    5.90    0.40
  10  -2  -3    5.90    0.40
  10  -2  -3    6.50    0.40
  10   2  -3    6.20    0.30
 -10   2   3    6.20    0.30
  -9  -2   3    4.40    0.30
   9  -2  -3    5.00    0.50
   9  -2  -3    5.20    0.50
   9  -2  -3    5.00    0.40
   9  -2  -3    4.60    0.40
  -9  -2   3    4.90    0.40
   9   2  -3    3.60    0.40
  -9   2   3    4.80    0.70
  -9   2   3    4.50    0.30
   9   2  -3    5.20    0.50
   8  -2  -3   16.90    0.90
   8  -2  -3   16.70    0.90
  -8  -2   3   17.10    0.90
   8  -2  -3   17.50    1.00
  -8  -2   3   17.00    0.70
   8  -2  -3   16.20    1.00
   8  -2  -3   16.70    1.00
   8  -2  -3   17.50    0.90
  -8   2   3   16.10    1.30
  -8   2   3   10.70    1.40
   8   2  -3   17.00    0.90
   8   2  -3   17.70    0.90
   7  -2  -3   21.20    1.20
   7  -2  -3   23.30    1.10
  -7  -2   3   20.40    1.10
   7  -2  -3   21.40    1.20
  -7  -2   3   21.60    0.90
  -7  -2   3   23.70    1.70
   7  -2  -3   22.10    1.20
   7  -2  -3   21.90    1.30
   7   2  -3   19.30    1.10
  -7   2   3   19.50    1.70
   7   2  -3   21.30    1.00
  -7   2   3   20.10    1.50
   7   2  -3   22.00    1.10
   6  -2  -3   26.10    1.30
   6  -2  -3   28.00    1.60
  -6  -2   3   27.10    1.10
   6  -2  -3   28.20    1.40
  -6  -2   3   23.10    2.70
  -6  -2   3   29.50    1.90
   6  -2  -3   26.70    1.40
   6   2  -3   24.80    1.20
  -6   2   3   24.30    1.60
  -6   2   3   23.60    1.80
  -6   2   3   24.70    3.20
   5  -2  -3   10.00    1.90
  -5  -2   3    7.40    2.00
  -5  -2   3   10.40    1.20
  -5  -2   3   10.20    1.60
   5   2  -3    7.80    1.90
  -5   2   3   10.60    1.20
   5   2  -3   13.00    2.50
  -5   2   3    8.10    1.80
  -4  -2   3  132.49    6.20
  -4  -2   3  136.89    5.90
  -4  -2   3  126.79    7.20
   4  -2  -3  126.99    7.40
  -4  -2   3  145.79    6.40
   4   2  -3  123.79    7.80
   4   2  -3  138.99    7.40
  -4   2   3  128.59    5.50
  -4   2   3  139.89    7.00
  -3  -2   3  229.08   10.90
  -3  -2   3  248.58   10.10
   3  -2  -3  244.38   11.70
   3   2  -3  241.18   12.00
  -3   2   3  215.38    9.00
   3   2  -3  235.08    9.60
   3   2  -3  252.57   11.10
  -3   2   3  247.78   10.30
  -2  -2   3  355.06   15.60
   2  -2  -3  390.76   15.10
   2  -2  -3  354.16   16.40
  -2  -2   3  384.46   15.40
  -2  -2   3  366.66   14.30
   2   2  -3  364.86   15.90
   2   2  -3  401.56   17.40
   2   2  -3  362.96   14.80
  -2   2   3  390.76   14.70
  -1  -2   3  159.78    7.50
  -1  -2   3  146.49    6.90
   1  -2  -3  153.98    7.90
   1  -2  -3  161.38    5.80
   1   2  -3  150.68    7.90
   1   2  -3  159.58    6.40
  -1   2   3  151.58    6.20
  -1   2   3  151.98    8.30
   0  -2  -3  131.09    5.40
   0  -2  -3  132.59    6.40
   0  -2   3  120.99    6.50
   0  -2   3  132.39    6.10
   0   2  -3  121.49    5.50
   0   2   3  126.49    7.30
   0   2  -3  136.29    5.70
   0   2  -3  124.99    6.40
  -1  -2  -3  158.18    7.50
   1  -2   3  161.68    7.30
  -1  -2  -3  149.09    6.60
   1  -2   3  159.08    7.80
   1  -2   3  154.48    7.30
  -1  -2  -3  147.99    6.10
   1   2   3  151.78    7.90
   1   2   3  159.48    8.60
  -2  -2  -3   42.00    2.60
   2  -2   3   39.90    3.70
  -2  -2  -3   41.80    3.00
   2  -2   3   46.80    3.30
  -2  -2  -3   44.50    2.80
   2   2   3   44.40    4.00
  -2   2  -3   43.20    3.00
  -3  -2  -3  184.18    8.10
  -3  -2  -3  183.88    8.10
  -3  -2  -3  168.08    7.90
   3  -2   3  190.38    8.40
  -3  -2  -3  180.58    8.50
   3  -2   3  180.28    9.30
   3   2   3  173.68    9.00
  -3   2  -3  174.88    7.50
   3   2   3  178.18    9.70
  -3   2  -3  172.28    8.00
   4  -2   3  362.36   16.90
  -4  -2  -3  378.66   15.00
  -4  -2  -3  362.66   15.10
  -4  -2  -3  355.16   14.70
  -4  -2  -3  382.36   13.90
   4   2   3  378.16   16.80
   4   2   3  367.36   17.30
  -4   2  -3  347.07   14.10
   5  -2   3   14.80    2.70
  -5  -2  -3   11.40    1.30
  -5  -2  -3   19.80    1.80
  -5  -2  -3   14.50    0.70
  -5  -2  -3   13.70    2.00
  -5  -2  -3   16.00    2.40
  -5   2  -3   14.30    1.20
  -5   2  -3   14.50    1.90
  -5   2  -3   10.30    2.00
   5   2   3   13.30    2.60
   6  -2   3   55.39    2.20
  -6  -2  -3   50.99    3.30
  -6  -2  -3   55.09    2.90
  -6  -2  -3   54.39    1.90
   6  -2   3   53.79    2.30
   6  -2   3   54.29    2.10
   6  -2   3   54.19    2.30
   6  -2   3   53.89    2.30
   6  -2   3   55.39    2.40
   6   2   3   53.39    2.30
   6   2   3   56.89    2.10
  -6   2  -3   55.49    3.10
   7  -2   3    2.00    0.40
   7  -2   3    2.50    0.40
   7  -2   3    2.00    0.40
   7  -2   3    3.10    0.50
  -7  -2  -3    1.80    0.40
  -7  -2  -3    2.60    0.30
   7  -2   3    2.40    0.40
  -7  -2  -3    2.90    0.70
  -7   2  -3    1.40    0.60
  -7   2  -3    3.10    0.80
   7   2   3    2.70    0.40
   7   2   3    2.50    0.40
   8  -2   3   24.00    1.20
   8  -2   3   24.50    1.20
   8  -2   3   25.50    1.20
  -8  -2  -3   24.10    1.20
   8  -2   3   23.00    1.10
   8  -2   3   23.00    1.00
   8   2   3   23.30    1.00
   8   2   3   22.40    1.10
  -8   2  -3   20.90    1.70
  -8   2  -3   22.30    1.60
   9  -2   3    1.80    0.30
   9  -2   3    2.00    0.20
   9  -2   3    1.20    0.20
   9  -2   3    2.00    0.30
  -9  -2  -3    2.00    0.20
  -9  -2  -3    2.30    0.30
   9   2   3    2.40    0.30
  -9   2  -3    1.90    0.20
   9   2   3    1.40    0.20
  10  -3  -3    4.20    0.30
  10  -3  -3    3.70    0.20
  10  -3  -3    3.70    0.30
 -10  -3   3    3.70    0.30
  10  -3  -3    3.70    0.30
  10   3  -3    4.20    0.30
   9  -3  -3    3.20    0.30
  -9  -3   3    3.40    0.40
   9  -3  -3    2.80    0.40
   9  -3  -3    2.60    0.30
   9  -3  -3    3.20    0.40
  -9  -3   3    3.30    0.30
  -9   3   3    3.00    0.50
   9   3  -3    2.90    0.30
   8  -3  -3    6.80    0.60
   8  -3  -3    5.80    0.60
  -8  -3   3    7.30    0.70
   8  -3  -3    4.90    0.50
   8  -3  -3    6.80    0.60
   8  -3  -3    6.20    0.60
  -8  -3   3    5.00    0.50
  -8   3   3    6.70    1.00
   8   3  -3    5.60    0.50
  -8   3   3    6.00    0.90
   8   3  -3    6.30    0.50
  -7  -3   3    8.40    0.70
   7  -3  -3    8.70    0.60
   7  -3  -3    9.00    0.80
   7  -3  -3    8.70    0.60
   7  -3  -3    8.50    0.60
  -7  -3   3    8.40    0.40
   7  -3  -3    8.90    0.80
   7  -3  -3    8.70    0.70
  -7   3   3    8.70    1.00
   7   3  -3    7.70    0.60
   7   3  -3    8.50    0.60
  -7   3   3    7.60    1.10
   6  -3  -3    3.90    0.50
   6  -3  -3    3.80    0.50
   6  -3  -3    3.30    0.50
   6  -3  -3    4.00    0.60
   6  -3  -3    4.00    0.50
  -6  -3   3    3.40    0.30
  -6  -3   3    3.40    0.50
   6  -3  -3    3.00    0.40
   6   3  -3    2.30    0.40
   6   3  -3    3.10    0.40
  -6   3   3    3.10    0.70
  -5  -3   3    7.20    1.40
  -5  -3   3    7.90    1.90
  -5  -3   3    7.00    0.40
   5  -3  -3    8.60    1.90
  -5   3   3    8.80    1.90
  -5   3   3    9.40    1.00
   5   3  -3    6.90    2.00
  -4  -3   3  191.58    9.10
  -4  -3   3  187.48    8.30
   4  -3  -3  169.98    9.40
   4   3  -3  166.38    9.60
  -4   3   3  178.68    8.20
   4   3  -3  173.98    6.80
   3  -3  -3   13.50    2.30
  -3  -3   3   13.40    1.90
  -3  -3   3   12.90    2.20
  -3  -3   3   14.80    2.10
   3   3  -3   13.00    1.20
   3   3  -3   12.80    2.50
   3   3  -3   13.90    1.20
  -3   3   3   10.70    1.70
   2  -3  -3  531.45   20.30
  -2  -3   3  486.85   18.80
   2  -3  -3  493.25   21.70
  -2  -3   3  502.15   19.60
  -2  -3   3  452.55   20.60
   2   3  -3  464.45   18.00
  -2   3   3  449.56   17.30
   2   3  -3  464.55   19.20
   2   3  -3  465.35   20.80
   1  -3  -3   71.89    3.30
  -1  -3   3   73.69    4.70
   1  -3  -3   72.99    4.30
  -1  -3   3   76.89    4.30
   1   3  -3   74.69    3.80
   1   3  -3   72.89    4.80
  -1   3   3   68.09    5.00
   1   3  -3   68.19    3.40
   0  -3  -3   37.40    2.30
   0  -3  -3   38.60    2.80
   0  -3   3   26.80    3.10
   0  -3   3   39.80    2.80
   0   3  -3   39.50    2.50
   0   3   3   37.70    3.60
   0   3  -3   40.40    3.10
   0   3   3   36.50    2.00
   1  -3   3   38.90    3.20
  -1  -3  -3   33.30    2.80
   1  -3   3   37.50    2.90
   1   3   3   34.20    4.10
   1   3   3   31.50    2.00
   1   3   3   35.90    3.10
  -1   3  -3   37.80    2.90
  -2  -3  -3    1.10    0.80
   2  -3   3    0.90    1.00
  -2  -3  -3    0.70    0.60
   2   3   3    1.00    1.10
   2   3   3    0.80    0.40
   2   3   3    1.00    1.20
   3  -3   3  396.06   17.80
  -3  -3  -3  405.46   17.20
  -3  -3  -3  406.16   15.80
   3   3   3  453.15   19.10
   3   3   3  388.76   15.10
   3   3   3  405.56   16.20
  -3   3  -3  444.96   17.60
   3   3   3  401.46   19.40
  -4  -3  -3   27.50    2.40
   4  -3   3   32.30    3.10
  -4  -3  -3   31.80    2.60
   4   3   3   33.00    3.20
  -4   3  -3   30.00    2.30
   4   3   3   24.40    3.60
  -5  -3  -3   88.49    5.00
   5   3   3   83.49    6.10
  -5   3  -3   88.09    5.40
   6  -3   3   30.60    1.50
   6  -3   3   30.40    1.50
   6  -3   3   31.20    1.40
   6  -3   3   30.50    1.50
   6  -3   3   31.40    1.60
  -6  -3  -3   31.10    1.50
  -6   3  -3   31.00    2.00
   6   3   3   29.70    1.30
   6   3   3   31.60    1.50
   7  -3   3    1.70    0.30
   7  -3   3    1.40    0.30
  -7  -3  -3    1.50    0.20
   7  -3   3    1.70    0.30
   7  -3   3    1.90    0.30
   7  -3   3    2.30    0.40
  -7  -3  -3    1.30    0.30
   7   3   3    1.40    0.30
   7   3   3    1.50    0.30
   8  -3   3    0.50    0.20
   8  -3   3    0.80    0.20
   8  -3   3    0.60    0.20
   8  -3   3    0.70    0.20
  -8  -3  -3    0.80    0.20
   8  -3   3    1.00    0.30
   8   3   3    1.20    0.30
  -8   3  -3    0.20    0.40
   8   3   3    1.00    0.20
   9  -3   3    2.40    0.20
   9  -3   3    2.10    0.30
  -9  -3  -3    2.10    0.30
   9  -3   3    2.30    0.30
  -9  -3  -3    1.80    0.30
   9  -3   3    2.20    0.30
   9   3   3    1.70    0.20
   9   3   3    1.90    0.20
  -9  -4   3    3.40    0.30
   9  -4  -3    2.80    0.30
   9  -4  -3    2.50    0.30
   9  -4  -3    2.90    0.30
   9  -4  -3    3.10    0.30
  -9  -4   3    3.40    0.40
   9   4  -3    2.80    0.30
   9   4  -3    3.50    0.30
   8  -4  -3   35.10    1.50
  -8  -4   3   36.10    1.40
  -8  -4   3   39.30    1.60
   8  -4  -3   36.60    1.50
   8  -4  -3   34.90    1.50
   8  -4  -3   36.30    1.60
   8  -4  -3   35.60    1.50
   8   4  -3   34.80    1.40
  -8   4   3   33.40    1.90
   8   4  -3   36.50    1.40
  -7  -4   3   58.39    2.40
   7  -4  -3   59.19    2.00
   7  -4  -3   57.79    2.30
  -7  -4   3   59.39    2.20
   7  -4  -3   58.59    2.30
   7  -4  -3   60.79    2.40
   7  -4  -3   59.39    2.50
   7  -4  -3   60.49    2.30
   7   4  -3   59.39    2.30
   7   4  -3   57.09    2.10
  -7   4   3   56.19    3.00
   6  -4  -3   48.40    2.00
  -6  -4   3   43.30    1.80
   6  -4  -3   46.20    1.90
  -6  -4   3   45.00    2.00
   6  -4  -3   45.90    2.00
   6  -4  -3   47.50    2.00
   6  -4  -3   47.00    1.70
   6  -4  -3   48.00    2.20
   6   4  -3   40.70    1.70
   6   4  -3   42.60    1.80
  -6   4   3   47.40    2.40
   5  -4  -3   33.40    1.70
   5  -4  -3   32.50    1.50
   5  -4  -3   34.90    1.50
  -5  -4   3   31.30    1.50
   5  -4  -3   33.40    1.60
   5   4  -3   30.00    1.30
   5   4  -3   31.10    1.10
   4  -4  -3   27.90    3.40
  -4  -4   3   25.00    2.70
   4   4  -3   28.70    1.90
   4   4  -3   26.20    1.10
   4   4  -3   28.00    1.70
   4   4  -3   24.50    3.60
  -3  -4   3   45.00    3.20
  -3  -4   3   50.59    3.80
  -3  -4   3   50.79    3.70
   3   4  -3   38.40    2.30
   3   4  -3   45.50    4.10
   3   4  -3   50.09    2.70
  -2  -4   3  115.49    5.90
  -2  -4   3  116.89    6.20
   2  -4  -3  121.39    6.20
  -2  -4   3  115.69    6.60
   2   4  -3  112.79    6.90
  -2   4   3  112.09    7.00
   2   4  -3  112.59    4.80
   2   4  -3  101.99    5.00
  -1  -4   3   93.89    5.10
  -1  -4   3   97.89    5.80
  -1  -4   3  100.89    5.50
   1  -4  -3   89.69    5.30
  -1   4   3   94.69    6.20
   1   4  -3   93.69    4.20
   1   4  -3   97.29    6.00
  -1   4   3   87.09    3.90
   0  -4  -3  321.87   14.40
   0  -4   3  335.37   13.90
   0  -4   3  326.67   13.30
   0   4  -3  306.87   14.90
   0   4   3  342.17   15.40
   0   4   3  321.07   12.60
   0   4   3  326.37   15.70
   1  -4   3   21.10    2.80
   1  -4   3   22.70    2.70
  -1  -4  -3   17.90    2.30
   1   4   3   17.70    2.90
   1   4   3   21.50    3.00
  -1   4  -3   17.30    2.50
   1   4   3   17.30    1.40
   1   4   3   18.50    1.40
  -2  -4  -3   74.19    4.00
  -2  -4  -3   62.49    4.30
   2   4   3   73.29    5.20
   2   4   3   70.79    5.60
   2   4   3   76.49    3.70
  -3  -4  -3  242.88   10.50
  -3  -4  -3  254.27   11.50
   3   4   3  239.68   12.70
  -3   4  -3  234.78   11.00
   3   4   3  247.88   12.30
   3   4   3  240.78    9.20
   3   4   3  247.28    9.90
  -4  -4  -3    3.00    1.00
   4   4   3    4.30    1.80
   4   4   3    2.50    1.40
   4   4   3    3.30    0.30
   5  -4   3   17.50    0.90
   5  -4   3   17.20    1.00
   5  -4   3   17.30    1.00
  -5  -4  -3   16.90    1.10
   5  -4   3   17.50    1.10
   5   4   3   15.90    0.90
  -6  -4  -3    2.50    0.40
   6  -4   3    3.50    0.50
   6  -4   3    2.70    0.50
   6  -4   3    3.10    0.50
   6  -4   3    3.10    0.40
   6  -4   3    3.10    0.40
   6   4   3    2.00    0.30
   6   4   3    2.90    0.40
   7  -4   3   21.60    1.10
  -7  -4  -3   21.00    1.20
   7  -4   3   20.50    1.00
   7  -4   3   21.10    1.10
   7  -4   3   20.70    1.00
   7  -4   3   20.40    1.00
  -7  -4  -3   22.00    1.10
   7   4   3   19.40    1.00
   7   4   3   19.10    0.90
  -8  -4  -3   12.20    0.70
   8  -4   3   10.60    0.60
   8  -4   3   10.90    0.60
   8  -4   3   11.20    0.70
  -8  -4  -3   11.50    0.70
   8  -4   3   11.10    0.60
   8  -4   3   11.30    0.60
   8   4   3   11.20    0.60
   8   4   3   12.10    0.60
   9  -4   3   10.70    0.50
  -9  -4  -3   12.00    0.60
   9  -4   3   11.30    0.50
   9  -4   3   12.10    0.60
  -9  -4  -3   11.80    0.60
   9   4   3   11.80    0.60
   9   4   3   11.10    0.50
   9  -5  -3    3.70    0.30
   9  -5  -3    2.70    0.30
   9  -5  -3    3.00    0.30
  -9  -5   3    3.30    0.30
   9   5  -3    4.00    0.30
   9   5  -3    3.50    0.30
   8  -5  -3    1.70    0.30
   8  -5  -3    1.50    0.30
   8  -5  -3    1.60    0.20
  -8  -5   3    1.90    0.30
   8  -5  -3    1.60    0.30
  -8  -5   3    1.50    0.30
   8   5  -3    2.10    0.30
   8   5  -3    1.60    0.20
   7  -5  -3    0.90    0.20
  -7  -5   3    0.60    0.20
   7  -5  -3    1.20    0.30
   7  -5  -3    0.80    0.20
   7  -5  -3    0.70    0.20
  -7  -5   3    0.80    0.30
   7  -5  -3    0.40    0.20
   7   5  -3    0.80    0.20
   7   5  -3    1.10    0.30
  -7   5   3    0.90    0.50
  -6  -5   3  232.98    7.80
  -6  -5   3  231.58    7.10
   6  -5  -3  226.08    8.30
   6  -5  -3  225.48    6.90
   6  -5  -3  232.78    7.60
   6  -5  -3  231.78    7.70
   6  -5  -3  218.38    7.60
   6   5  -3  233.78    7.80
   6   5  -3  227.18    7.20
  -5  -5   3   46.20    1.90
   5  -5  -3   47.60    2.20
   5  -5  -3   47.40    2.00
  -5  -5   3   47.60    2.10
   5  -5  -3   49.10    2.00
   5  -5  -3   47.90    2.00
   5  -5  -3   47.50    1.80
   5   5  -3   42.00    1.70
   5   5  -3   46.40    1.50
   4  -5  -3   45.20    1.70
   4  -5  -3   41.60    1.80
  -4  -5   3   40.80    1.70
   4  -5  -3   42.20    2.00
   4   5  -3   42.40    2.30
   4   5  -3   41.80    1.50
   4   5  -3   45.70    2.60
  -3  -5   3  118.79    6.90
  -3  -5   3  122.09    6.20
   3   5  -3  117.69    3.90
  -3   5   3  122.49    7.80
   3   5  -3  133.39    5.70
   3   5  -3  126.79    5.30
   3   5  -3  123.49    7.80
  -2  -5   3   63.49    4.50
  -2  -5   3   59.79    4.00
   2  -5  -3   63.59    4.10
  -2   5   3   59.49    5.00
   2   5  -3   65.79    3.20
   2   5  -3   62.59    5.00
   2   5  -3   65.69    3.30
  -1  -5   3    8.20    1.80
  -1  -5   3   10.70    1.80
   1  -5  -3    8.30    1.60
   1   5  -3    7.30    1.00
  -1   5   3    9.00    0.80
  -1   5   3   10.50    2.30
   1   5  -3    8.50    2.10
   0  -5  -3    2.40    1.00
   0  -5   3    3.50    1.10
   0   5   3    3.50    0.70
   0   5   3    3.80    1.50
   0   5   3    4.40    1.50
   0   5  -3    4.80    1.60
  -1  -5  -3   15.10    1.80
  -1  -5  -3   13.00    2.10
   1  -5   3   14.50    2.10
   1   5   3   14.60    1.20
   1   5   3   15.90    1.30
   1   5   3   15.80    2.70
  -1   5  -3   11.70    2.10
   1   5   3   11.70    2.50
  -2  -5  -3   13.80    1.90
  -2  -5  -3   10.60    1.90
   2   5   3   13.50    1.40
   2   5   3   10.70    2.40
   2   5   3    8.60    1.00
   2   5   3    9.00    2.10
  -3  -5  -3    8.40    1.50
  -3  -5  -3    8.80    1.70
   3   5   3    8.40    2.00
   3   5   3   11.20    1.10
   3   5   3   10.60    1.20
   3   5   3    9.30    0.50
   3   5   3   11.00    2.80
  -4  -5  -3    1.20    0.30
  -4  -5  -3    7.90    0.90
  -4  -5  -3    1.10    0.30
   4   5   3    2.20    0.50
   4   5   3    1.30    0.20
   4   5   3    1.30    0.30
   5  -5   3    0.20    0.20
  -5  -5  -3    0.30    0.30
  -5  -5  -3    0.20    0.30
   5  -5   3    0.20    0.20
   5  -5   3    0.10    0.30
   5   5   3    0.30    0.20
   6  -5   3    5.10    0.50
  -6  -5  -3    5.70    0.60
  -6  -5  -3    4.70    0.60
   6  -5   3    7.30    0.60
   6  -5   3    6.20    0.60
   6   5   3    7.10    0.50
   6   5   3    6.30    0.60
  -7  -5  -3    1.40    0.30
  -7  -5  -3    1.50    0.30
   7  -5   3    1.20    0.20
   7  -5   3    2.00    0.30
   7  -5   3    1.40    0.30
   7  -5   3    1.80    0.30
   7   5   3    2.00    0.30
  -8  -5  -3    3.40    0.40
  -8  -5  -3    4.20    0.40
   8  -5   3    3.00    0.30
   8  -5   3    2.40    0.30
   8  -5   3    3.50    0.30
   8   5   3    2.60    0.30
   8  -6  -3    9.20    0.50
  -8  -6   3    9.80    0.50
  -8  -6   3   11.10    0.50
   8  -6  -3    9.00    0.50
   8  -6  -3    9.60    0.50
   8  -6  -3    9.70    0.50
   8   6  -3    9.50    0.50
   8   6  -3   10.10    0.50
  -7  -6   3    1.10    0.20
   7  -6  -3    0.90    0.20
   7  -6  -3    1.10    0.20
   7  -6  -3    1.00    0.20
  -7  -6   3    0.80    0.20
   7  -6  -3    1.40    0.20
   7   6  -3    1.00    0.20
   7   6  -3    0.90    0.20
   6  -6  -3   87.69    3.30
  -6  -6   3   94.19    3.10
   6  -6  -3   92.99    3.30
   6  -6  -3   93.09    3.00
   6  -6  -3   96.59    3.60
  -6  -6   3   93.39    3.40
   6   6  -3   93.99    3.10
   6   6  -3   94.69    3.40
   5  -6  -3    6.00    0.60
   5  -6  -3    4.80    0.50
   5  -6  -3    4.80    0.50
  -5  -6   3    4.40    0.50
   5  -6  -3    4.70    0.50
  -5  -6   3    4.20    0.50
   5  -6  -3    5.50    0.50
  -5  -6   3    4.00    0.50
   5   6  -3    4.20    0.40
   5   6  -3    5.20    0.30
  -4  -6   3   93.79    3.70
   4  -6  -3   95.19    3.50
   4  -6  -3   89.79    3.40
  -4  -6   3   93.09    3.60
  -4  -6   3   92.89    3.20
   4  -6  -3   92.69    3.10
  -4  -6   3   93.79    3.50
   4  -6  -3   93.39    3.70
   4   6  -3   92.29    4.40
   4   6  -3   94.69    4.10
   4   6  -3   94.29    3.00
   3  -6  -3   23.20    1.30
   3  -6  -3   22.80    1.20
   3  -6  -3   21.20    1.10
  -3  -6   3   22.70    1.20
  -3  -6   3   22.60    1.30
   3  -6  -3   21.50    1.20
  -3  -6   3   21.90    1.10
   3  -6  -3   22.50    1.10
  -3  -6   3   21.30    1.30
  -3  -6   3   20.50    1.20
   3   6  -3   21.70    1.60
   3   6  -3   23.30    1.70
   3   6  -3   21.70    0.90
  -2  -6   3   51.59    2.30
  -2  -6   3   48.00    2.20
  -2  -6   3   51.39    2.30
   2  -6  -3   49.40    2.10
   2  -6  -3   51.19    2.20
  -2  -6   3   53.59    2.30
   2  -6  -3   50.39    3.90
   2  -6  -3   52.59    2.00
   2  -6  -3   51.39    2.30
  -2  -6   3   49.50    2.00
  -2  -6   3   48.80    2.20
   2   6  -3   50.49    2.80
   2   6  -3   49.70    2.60
  -2   6   3   46.50    4.60
  -2   6   3   48.00    2.40
  -1  -6   3   42.40    3.30
   1  -6  -3   50.29    3.70
  -1   6   3   43.60    4.20
  -1   6   3   50.59    2.50
  -1   6   3   48.80    4.70
   1   6  -3   50.39    4.50
   1   6  -3   54.29    2.80
   0  -6   3   45.50    3.50
   0  -6  -3   47.60    3.60
   0   6   3   44.70    2.20
   0   6  -3   42.60    2.30
   0   6   3   38.10    3.80
   0   6   3   35.40    4.40
   0   6  -3   40.80    3.90
   0   6   3   45.30    2.40
  -1  -6  -3    8.00    1.80
   1  -6   3    8.20    1.70
   1   6   3    7.60    1.00
   1   6   3    8.90    2.30
   1   6   3    9.90    1.10
   1   6   3    8.50    2.00
  -2  -6  -3   19.00    1.10
  -2  -6  -3   15.60    1.00
   2  -6   3   18.50    1.10
  -2  -6  -3   17.20    1.20
  -2  -6  -3   19.20    1.10
  -2  -6  -3   16.60    1.00
   2   6   3   17.90    1.50
   2   6   3   18.20    1.30
   2   6   3   17.20    0.80
  -3  -6  -3    6.60    0.70
  -3  -6  -3    6.10    0.70
  -3  -6  -3    6.10    0.70
   3   6   3    6.80    0.60
   3   6   3    6.30    1.00
   3   6   3    9.00    1.00
   3   6   3    5.80    0.40
  -4  -6  -3   21.80    1.10
  -4  -6  -3   22.00    1.20
   4   6   3   22.40    1.40
   4   6   3   21.30    1.10
   4   6   3   22.30    0.90
  -5  -6  -3   29.90    1.30
  -5  -6  -3   29.40    1.40
   5   6   3   29.00    1.30
  -6  -6  -3   31.30    1.40
   6   6   3   34.00    1.40
   6   6   3   32.10    1.40
   7  -6   3    0.90    0.20
  -7  -6  -3    0.90    0.20
   7   6   3    0.60    0.20
   7   6   3    1.00    0.20
  -8  -6  -3   10.80    0.50
   8   6   3   12.10    0.60
   7  -7  -3    1.60    0.20
  -7  -7   3    1.60    0.20
   7  -7  -3    1.70    0.20
   7  -7  -3    1.60    0.20
  -7  -7   3    1.30    0.20
   7   7  -3    1.30    0.20
  -6  -7   3    9.20    0.60
   6  -7  -3    9.20    0.60
   6  -7  -3    9.00    0.50
   6  -7  -3    9.00    0.50
  -6  -7   3   10.10    0.60
   6  -7  -3    9.00    0.50
   6   7  -3    9.20    0.60
  -5  -7   3    4.70    0.50
   5  -7  -3    3.50    0.40
  -5  -7   3    4.40    0.50
  -5  -7   3    3.40    0.40
   5  -7  -3    5.40    0.50
   5  -7  -3    4.20    0.50
   5  -7  -3    3.30    0.40
   5   7  -3    4.80    0.30
  -4  -7   3   56.59    2.40
   4  -7  -3   55.69    2.30
   4  -7  -3   59.29    2.20
   4  -7  -3   54.29    2.40
   4  -7  -3   56.09    2.00
  -4  -7   3   56.69    2.10
  -4  -7   3   55.59    2.40
   4   7  -3   55.69    3.00
   4   7  -3   55.29    2.70
   4   7  -3   57.89    1.90
   3  -7  -3   21.30    1.20
   3  -7  -3   21.30    1.00
   3  -7  -3   22.00    1.20
   3  -7  -3   22.80    1.20
  -3  -7   3   21.60    1.10
  -3  -7   3   20.30    1.20
  -3  -7   3   22.30    1.20
   3  -7  -3   19.00    1.00
  -3  -7   3   20.00    1.20
  -3  -7   3   20.80    1.10
   3   7  -3   21.20    1.40
   3   7  -3   20.20    1.60
   3   7  -3   19.60    0.80
   2  -7  -3   20.40    1.10
   2  -7  -3   22.00    1.10
  -2  -7   3   22.20    1.20
   2  -7  -3   20.30    1.20
  -2  -7   3   19.50    1.00
  -2  -7   3   20.70    1.20
  -2  -7   3   21.80    1.30
   2  -7  -3   22.60    1.20
   2  -7  -3   22.20    1.20
   2  -7  -3   21.30    1.20
  -2  -7   3   19.90    1.20
   2   7  -3   21.40    1.50
   2   7  -3   19.20    1.60
  -2   7   3   20.80    1.40
  -1  -7   3   38.60    1.80
   1  -7  -3   36.30    1.70
   1  -7  -3   38.00    1.50
  -1  -7   3   35.70    1.50
  -1  -7   3   35.00    1.70
  -1  -7   3   35.20    1.70
  -1  -7   3   36.80    1.80
   1  -7  -3   39.10    1.80
   1  -7  -3   35.70    1.70
   1  -7  -3   34.20    1.60
  -1  -7   3   35.30    1.80
   1   7  -3   34.90    2.00
   1   7  -3   35.90    2.10
  -1   7   3   33.60    2.00
   0  -7   3   23.30    1.30
   0  -7   3   21.30    1.00
   0  -7  -3   20.60    1.10
   0  -7  -3   20.20    1.10
   0  -7   3   21.90    1.20
   0  -7   3   20.20    1.20
   0  -7  -3   21.60    1.20
   0  -7   3   21.10    1.20
   0  -7  -3   21.60    1.20
   0  -7   3   23.30    1.30
   0  -7  -3   21.10    1.20
   0  -7  -3   21.80    1.20
   0   7   3   21.50    1.40
   0   7  -3   19.30    1.40
   0   7   3   20.30    1.50
   1  -7   3   32.60    1.60
  -1  -7  -3   33.60    1.70
  -1  -7  -3   35.20    1.70
  -1  -7  -3   33.50    1.70
   1  -7   3   35.00    1.70
  -1  -7  -3   33.90    1.50
   1  -7   3   33.70    1.60
  -1  -7  -3   36.20    1.60
   1  -7   3   35.30    1.40
   1  -7   3   36.10    1.70
   1   7   3   33.50    2.10
   1   7   3   35.30    2.00
   2  -7   3   18.10    1.10
   2  -7   3   18.00    1.10
   2  -7   3   17.40    1.10
  -2  -7  -3   16.80    1.00
   2  -7   3   18.40    1.10
  -2  -7  -3   17.70    1.10
  -2  -7  -3   18.40    1.00
  -2  -7  -3   17.60    1.00
  -2  -7  -3   17.60    1.10
   2   7   3   17.50    1.30
   2   7   3   14.80    1.40
   2   7   3   16.50    0.70
  -3  -7  -3   25.80    1.30
  -3  -7  -3   26.60    1.20
  -3  -7  -3   26.80    1.30
   3   7   3   27.50    1.60
   3   7   3   28.60    1.90
  -4  -7  -3    5.20    0.60
  -4  -7  -3    6.10    0.60
   4   7   3    6.20    0.40
   4   7   3    6.10    0.50
  -5  -7  -3   24.60    1.20
  -5  -7  -3   23.80    1.00
   5   7   3   24.80    1.10
  -6  -7  -3    3.00    0.40
   6   7   3    2.40    0.30
   6   7   3    2.10    0.30
  -7  -7  -3    0.40    0.10
   7   7   3    0.40    0.10
   7   7   3    0.30    0.10
  -6  -8   3   17.20    0.70
   6  -8  -3   17.30    0.70
   6   8  -3   17.30    0.80
   5  -8  -3    4.60    0.30
  -5  -8   3    4.60    0.40
   5  -8  -3    5.40    0.40
   5  -8  -3    4.50    0.40
  -5  -8   3    5.10    0.40
   5   8  -3    5.00    0.40
   5   8  -3    4.60    0.20
   4  -8  -3   46.10    1.90
   4  -8  -3   43.50    1.80
  -4  -8   3   45.70    1.90
  -4  -8   3   50.19    1.90
   4  -8  -3   46.20    1.60
  -4  -8   3   49.50    1.70
   4   8  -3   48.50    2.20
   4   8  -3   47.30    1.60
   3  -8  -3  127.99    4.00
   3  -8  -3  116.79    4.30
  -3  -8   3  128.89    4.50
  -3  -8   3  119.89    4.50
  -3  -8   3  126.69    4.60
   3  -8  -3  131.89    4.50
   3  -8  -3  123.69    4.50
  -3  -8   3  125.69    4.00
   3   8  -3  121.89    4.80
   3   8  -3  116.49    5.20
  -3   8   3  111.79    4.90
   3   8  -3  122.69    3.60
   2  -8  -3    8.30    0.70
   2  -8  -3    9.60    0.70
  -2  -8   3    8.20    0.70
  -2  -8   3    8.40    0.70
  -2  -8   3    9.20    0.70
  -2  -8   3    8.50    0.60
  -2  -8   3    8.10    0.70
   2  -8  -3    8.60    0.60
   2  -8  -3    9.00    0.60
   2  -8  -3    8.90    0.60
   2   8  -3    7.40    1.00
   2   8  -3   10.60    1.10
  -2   8   3    8.60    0.90
  -1  -8   3    8.20    0.60
   1  -8  -3    8.40    0.60
  -1  -8   3    8.70    0.70
  -1  -8   3    8.80    0.70
  -1  -8   3    7.40    0.70
   1  -8  -3    8.00    0.60
  -1  -8   3    8.30    0.70
   1  -8  -3    8.10    0.60
   1  -8  -3    9.20    0.70
   1  -8  -3    8.30    0.70
   1   8  -3    8.70    1.00
   1   8  -3    7.50    1.00
  -1   8   3    8.60    1.00
   0  -8   3    6.00    0.60
   0  -8   3    5.70    0.60
   0  -8   3    6.50    0.60
   0  -8  -3    5.50    0.60
   0  -8  -3    6.10    0.60
   0  -8   3    6.60    0.70
   0  -8   3    5.40    0.60
   0  -8  -3    5.90    0.60
   0  -8  -3    7.30    0.70
   0  -8  -3    5.70    0.50
   0   8   3    6.90    0.80
   0   8  -3    6.60    0.90
   0   8   3    6.00    0.90
  -1  -8  -3   16.90    0.90
  -1  -8  -3   17.40    1.00
   1  -8   3   17.20    1.00
  -1  -8  -3   17.70    1.00
   1  -8   3   19.00    1.10
  -1  -8  -3   18.20    1.00
   1  -8   3   18.50    0.90
   1  -8   3   18.40    1.00
  -1  -8  -3   17.80    1.00
   1  -8   3   17.90    1.00
   1   8   3   17.40    1.20
  -1   8  -3   16.40    1.20
   1   8   3   13.40    1.20
   2  -8   3    4.10    0.50
  -2  -8  -3    2.80    0.40
  -2  -8  -3    3.10    0.40
   2  -8   3    3.90    0.50
  -2  -8  -3    3.40    0.40
  -2  -8  -3    2.60    0.40
   2  -8   3    3.60    0.40
   2  -8   3    2.80    0.40
  -2  -8  -3    4.00    0.50
   2   8   3    3.40    0.30
   2   8   3    2.00    0.60
   2   8   3    2.30    0.50
  -3  -8  -3    0.70    0.20
   3  -8   3    0.70    0.30
  -3  -8  -3    0.10    0.20
  -3  -8  -3    0.40    0.20
   3   8   3    0.40    0.10
   3   8   3    0.10    0.30
  -4  -8  -3    3.10    0.30
  -4  -8  -3    4.10    0.40
   4   8   3    3.80    0.20
  -5  -8  -3    2.50    0.30
  -5  -8  -3    1.80    0.30
   5   8   3    2.70    0.30
   5   8   3    2.40    0.30
  -6  -8  -3    5.90    0.40
   6   8   3    5.60    0.30
   6   8   3    5.20    0.30
  -5  -9   3   17.10    0.70
   5   9  -3   15.60    0.70
   4  -9  -3    4.00    0.30
   4  -9  -3    3.80    0.30
  -4  -9   3    4.50    0.30
  -4  -9   3    4.80    0.40
   4  -9  -3    4.00    0.30
   4   9  -3    3.80    0.30
   4   9  -3    3.90    0.20
  -3  -9   3    5.30    0.40
  -3  -9   3    5.30    0.40
   3  -9  -3    5.40    0.40
  -3  -9   3    5.40    0.50
   3  -9  -3    5.20    0.40
   3  -9  -3    5.00    0.40
   3  -9  -3    5.50    0.40
  -3  -9   3    5.60    0.40
   3   9  -3    5.40    0.60
   3   9  -3    5.70    0.30
  -2  -9   3    3.90    0.40
   2  -9  -3    2.30    0.30
  -2  -9   3    3.30    0.40
  -2  -9   3    2.70    0.40
  -2  -9   3    3.70    0.40
   2  -9  -3    3.10    0.30
   2  -9  -3    3.00    0.30
   2  -9  -3    2.90    0.40
  -2  -9   3    2.90    0.40
   2  -9  -3    4.20    0.40
   2   9  -3    2.90    0.50
   2   9  -3    3.60    0.30
  -1  -9   3    0.10    0.20
   1  -9  -3    0.00    0.10
  -1  -9   3    0.10    0.20
   1  -9  -3    0.00    0.10
  -1  -9   3    0.10    0.20
   1  -9  -3    0.30    0.20
   1  -9  -3    0.30    0.20
   1  -9  -3    0.40    0.20
  -1  -9   3    0.50    0.20
  -1  -9   3    0.20    0.20
  -1   9   3    0.30    0.30
   1   9  -3    0.10    0.30
   0  -9   3   25.70    1.00
   0  -9   3   27.50    1.20
   0  -9   3   24.90    1.20
   0  -9   3   25.70    1.20
   0  -9   3   26.20    1.20
   0  -9  -3   25.10    1.00
   0  -9  -3   27.50    1.10
   0  -9  -3   26.10    1.20
   0  -9  -3   25.50    1.20
   0  -9  -3   25.00    1.20
   0   9   3   25.10    1.40
  -1  -9  -3   13.40    0.80
  -1  -9  -3   13.10    0.70
  -1  -9  -3   13.40    0.80
  -1  -9  -3   13.50    0.80
   1  -9   3   13.10    0.70
  -1  -9  -3   13.60    0.70
   1  -9   3   12.50    0.70
   1  -9   3   12.30    0.80
   1  -9   3   12.10    0.60
   1  -9   3   12.80    0.70
   1   9   3   13.90    0.90
   1   9   3   12.50    0.50
  -2  -9  -3   19.00    0.90
   2  -9   3   17.30    0.90
  -2  -9  -3   17.80    0.90
  -2  -9  -3   16.80    0.90
   2  -9   3   18.60    0.90
  -2  -9  -3   19.20    0.80
   2  -9   3   17.60    0.90
   2   9   3   16.60    0.60
   2   9   3   17.50    1.00
  -3  -9  -3    6.10    0.40
  -3  -9  -3    6.40    0.40
   3   9   3    6.00    0.30
  -4  -9  -3    0.30    0.10
  -4  -9  -3    0.30    0.10
   4   9   3    0.40    0.10
  -5  -9  -3    4.70    0.30
   5   9   3    4.70    0.30
   3 -10  -3    6.50    0.40
  -3 -10   3    6.40    0.30
   3 -10  -3    6.50    0.40
  -3 -10   3    6.60    0.40
  -3 -10   3    6.50    0.30
   3 -10  -3    6.10    0.30
   2 -10  -3    5.70    0.30
   2 -10  -3    5.10    0.30
   2 -10  -3    5.70    0.40
  -2 -10   3    5.10    0.30
  -2 -10   3    5.40    0.30
  -2 -10   3    6.10    0.40
  -2 -10   3    5.70    0.40
   2 -10  -3    5.70    0.40
   2  10  -3    5.10    0.20
   1 -10  -3   19.90    0.80
  -1 -10   3   20.80    0.90
   1 -10  -3   19.00    0.90
  -1 -10   3   21.50    0.90
   1 -10  -3   22.30    0.80
  -1 -10   3   21.00    0.90
   1 -10  -3   20.60    0.90
  -1 -10   3   21.10    0.80
   0 -10  -3   11.30    0.60
   0 -10   3   10.30    0.60
   0 -10  -3   10.10    0.60
   0 -10   3   10.40    0.40
   0 -10  -3    9.60    0.50
   0 -10   3   10.60    0.60
   0 -10  -3   10.30    0.50
   0 -10   3   10.70    0.50
  -1 -10  -3    0.60    0.10
   1 -10   3    0.30    0.10
   1 -10   3    0.20    0.10
  -1 -10  -3    0.40    0.10
  -1 -10  -3    0.50    0.20
  -1 -10  -3    0.40    0.10
   1 -10   3    0.50    0.10
   1  10   3    0.50    0.10
  -2 -10  -3   14.00    0.60
   2 -10   3   14.00    0.60
  -2 -10  -3   14.50    0.60
   2 -10   3   14.60    0.60
  -2 -10  -3   14.50    0.60
  -2 -10  -3   15.80    0.60
   2  10   3   15.30    0.50
  -3 -10  -3    0.20    0.10
   3  10   3    0.40    0.10
  10   0  -4    6.60    0.40
  10   0  -4    5.90    0.30
 -10   0   4    5.90    0.30
   9   0  -4   18.90    0.90
   9   0  -4   19.30    0.90
  -9   0   4   20.40    0.80
  -9   0   4   19.60    1.40
  -9   0   4   19.80    0.90
   9   0  -4   17.80    1.00
   9   0  -4   19.90    0.90
  -8   0   4    2.20    0.60
   8   0  -4    2.80    0.40
  -8   0   4    2.40    0.30
   8   0  -4    2.40    0.40
   8   0  -4    2.40    0.40
   8   0  -4    2.50    0.40
   7   0  -4    1.30    0.30
   7   0  -4    1.00    0.40
   7   0  -4    1.00    0.30
   7   0  -4    0.80    0.40
   7   0  -4    1.40    0.30
  -7   0   4    0.80    0.20
   7   0  -4    1.00    0.30
  -7   0   4    0.60    0.40
  -7   0   4    0.40    0.50
  -6   0   4    6.30    1.90
  -6   0   4    6.80    1.20
  -6   0   4    5.40    0.90
  -6   0   4    4.90    0.40
   6   0  -4    5.70    1.70
   6   0  -4    3.80    1.60
  -5   0   4  243.58   11.40
  -5   0   4  235.88    9.40
  -5   0   4  248.68   10.20
   5   0  -4  237.48   11.90
   5   0  -4  243.88   12.10
  -4   0   4   19.70    2.70
  -4   0   4   15.10    1.70
   4   0  -4   13.20    2.20
   4   0  -4   15.10    2.50
  -4   0   4   14.70    1.50
  -3   0   4  110.49    4.90
   3   0  -4  134.29    7.00
   3   0  -4  113.49    6.40
  -3   0   4  113.59    5.30
   3   0  -4  112.69    4.70
  -3   0   4  112.99    6.30
   2   0  -4   37.40    2.20
  -2   0   4   39.10    3.10
  -2   0   4   38.40    2.10
   2   0  -4   36.60    3.10
  -1   0   4    9.60    1.20
   1   0  -4    5.80    1.00
   1   0  -4    8.60    1.40
  -1   0   4    9.70    1.50
  -1   0   4    9.90    1.70
   0   0  -4 1705.53   69.69
   0   0  -4 1958.90   71.39
   0   0   4 1727.53   64.89
   0   0   4 1857.91   71.69
   1   0   4   10.60    0.60
   1   0   4   10.20    0.60
  -1   0  -4   10.80    1.40
  -1   0  -4    9.70    1.50
   1   0   4    7.40    1.60
  -2   0  -4  189.58    8.00
  -2   0  -4  203.18    8.80
   2   0   4  189.28    8.30
  -2   0  -4  188.48    8.00
   2   0   4  186.58    9.80
  -3   0  -4 1018.80   39.60
  -3   0  -4 1016.60   41.10
   3   0   4 1082.69   43.60
  -3   0  -4 1098.29   37.70
   3   0   4 1042.20   42.30
  -4   0  -4   34.20    2.10
  -4   0  -4   33.60    2.60
  -4   0  -4   35.30    2.40
   4   0   4   36.00    3.60
  -4   0  -4   37.10    3.10
  -5   0  -4    1.40    0.70
  -5   0  -4    1.00    0.60
  -5   0  -4    1.00    0.60
  -5   0  -4    1.30    1.00
   5   0   4    1.50    1.10
   6   0   4   47.20    2.10
   6   0   4   51.19    2.10
  -6   0  -4   50.49    2.80
   6   0   4   50.79    2.20
   6   0   4   44.90    2.00
  -6   0  -4   45.80    3.00
   6   0   4   49.80    2.10
   6   0   4   49.20    1.90
   7   0   4    4.30    0.50
  -7   0  -4    4.10    1.00
   7   0   4    3.60    0.50
  -7   0  -4    4.50    0.40
   7   0   4    4.30    0.50
   7   0   4    5.00    0.50
   7   0   4    5.30    0.50
   8   0   4    2.60    0.40
   8   0   4    3.40    0.40
   8   0   4    2.90    0.40
   8   0   4    2.30    0.30
  -8   0  -4    2.90    0.60
   8   0   4    3.30    0.40
  -8   0  -4    4.20    0.40
  -8   0  -4    2.40    0.80
   9   0   4    0.90    0.20
  -9   0  -4    0.90    0.20
   9   0   4    0.60    0.20
   9   0   4    0.90    0.20
   9   0   4    0.40    0.10
   9   0   4    0.40    0.20
  10  -1  -4    1.20    0.20
  10  -1  -4    1.10    0.20
 -10  -1   4    1.30    0.20
  10   1  -4    0.90    0.20
 -10   1   4    1.10    0.10
  10   1  -4    1.40    0.20
   9  -1  -4    9.20    0.50
   9  -1  -4    9.90    0.70
   9  -1  -4    9.00    0.60
   9  -1  -4   10.50    0.60
  -9  -1   4    9.70    0.60
   9  -1  -4    9.50    0.60
  -9  -1   4    9.30    0.50
   9   1  -4    8.90    0.50
   9   1  -4   10.20    0.60
  -9   1   4    8.90    1.00
  -9   1   4    9.70    0.50
   8  -1  -4   13.30    0.90
   8  -1  -4   14.80    0.80
  -8  -1   4   14.60    0.70
  -8  -1   4   14.20    0.80
   8  -1  -4   15.80    0.90
   8  -1  -4   14.50    0.80
   8  -1  -4   14.10    0.80
  -8  -1   4   15.20    1.30
   8  -1  -4   15.60    1.00
   8   1  -4   15.70    0.90
  -8   1   4   16.80    1.60
   8   1  -4   13.30    0.90
  -8   1   4   15.10    1.30
  -8   1   4   15.10    0.70
   8   1  -4   15.00    0.80
   7  -1  -4   10.30    0.80
   7  -1  -4    9.60    0.70
  -7  -1   4   10.10    1.20
  -7  -1   4   10.50    0.60
   7  -1  -4   10.20    0.80
   7  -1  -4    9.80    0.80
   7  -1  -4   10.60    0.70
   7  -1  -4   10.90    0.80
  -7   1   4   12.10    1.50
  -7   1   4   12.70    1.40
   7   1  -4   10.00    0.80
   7   1  -4   10.30    0.70
   7   1  -4    9.10    0.80
  -6  -1   4   30.50    1.20
  -6  -1   4   30.50    2.30
  -6  -1   4   30.30    2.00
   6  -1  -4   29.80    3.90
  -6  -1   4   30.20    3.70
   6  -1  -4   30.20    3.10
  -6   1   4   28.10    1.80
  -6   1   4   29.50    2.10
   6   1  -4   26.60    3.40
   6   1  -4   25.80    3.40
  -6   1   4   26.80    3.40
   5  -1  -4    4.40    1.40
   5  -1  -4    5.40    1.70
  -5  -1   4    6.20    1.80
  -5  -1   4    4.90    0.90
  -5  -1   4    6.00    1.20
  -5  -1   4    5.40    1.20
  -5   1   4    4.80    1.50
  -5   1   4    5.50    1.00
   5   1  -4    4.70    1.50
  -5   1   4    6.20    0.90
   5   1  -4    6.90    1.70
   4  -1  -4   53.29    4.20
  -4  -1   4   56.79    4.30
   4  -1  -4   62.89    4.50
  -4  -1   4   58.09    3.30
  -4  -1   4   63.79    3.50
  -4  -1   4   58.59    3.00
   4   1  -4   58.89    4.20
   4   1  -4   57.89    4.50
  -4   1   4   56.09    3.00
  -4   1   4   56.79    4.10
  -3  -1   4    2.90    1.30
   3  -1  -4    3.80    1.20
  -3  -1   4    4.40    1.00
  -3  -1   4    4.20    0.90
   3   1  -4    5.10    1.30
  -3   1   4    4.80    0.80
  -3   1   4    5.00    1.30
   3   1  -4    3.70    0.70
   3   1  -4    4.30    1.40
  -2  -1   4  267.67   11.90
  -2  -1   4  281.57   10.80
   2  -1  -4  275.67   11.20
   2  -1  -4  266.57   12.70
  -2   1   4  276.07   11.70
   2   1  -4  285.67   12.10
   2   1  -4  277.97   13.30
   1  -1  -4  187.28    6.40
   1  -1  -4  169.48    7.90
  -1  -1   4  170.48    7.40
   1  -1  -4  181.58    8.50
  -1  -1   4  169.58    7.40
  -1  -1   4  199.28    8.50
   1  -1  -4  170.58    6.30
  -1  -1   4  179.68    7.50
   1   1  -4  163.58    8.00
   1   1  -4  182.88    8.60
  -1   1   4  175.38    8.90
  -1   1   4  188.18    7.80
   0  -1   4   19.90    2.30
   0  -1   4   23.50    2.70
   0  -1   4   20.50    1.50
   0  -1  -4   21.70    2.00
   0  -1  -4   19.70    1.40
   0   1   4   20.90    2.80
   0   1  -4   19.00    1.90
   0   1  -4   23.00    1.60
   0   1   4   20.80    1.80
  -1  -1  -4 1035.30   39.80
   1  -1   4 1000.70   37.80
   1  -1   4  987.70   40.60
  -1  -1  -4 1015.20   35.70
   1   1   4 1067.49   37.80
   1   1   4  987.10   41.30
  -1   1  -4 1026.20   40.50
   1   1   4 1043.60   42.50
  -2  -1  -4  517.35   19.60
  -2  -1  -4  520.15   20.60
   2  -1   4  550.54   21.10
  -2  -1  -4  511.75   21.60
   2  -1   4  531.55   21.60
  -2   1  -4  523.55   21.10
   2   1   4  508.25   21.60
   2   1   4  504.85   22.90
  -2   1  -4  524.75   19.20
   3  -1   4  208.18   10.00
  -3  -1  -4  191.78    8.30
  -3  -1  -4  181.38    8.50
  -3  -1  -4  180.78    8.70
  -3  -1  -4  192.78    8.30
   3   1   4  179.08    9.90
  -3   1  -4  194.78    8.50
  -3   1  -4  183.88    7.90
   3   1   4  190.38    9.00
  -3   1  -4  173.88    7.50
  -4  -1  -4  421.56   16.60
  -4  -1  -4  408.66   16.40
  -4  -1  -4  413.56   15.90
   4  -1   4  399.86   18.50
  -4  -1  -4  394.86   15.30
   4   1   4  384.86   18.80
  -4   1  -4  421.66   15.90
  -4   1  -4  415.06   16.00
   5  -1   4   14.10    2.50
  -5  -1  -4   11.80    1.90
  -5  -1  -4   11.50    1.50
  -5  -1  -4   11.10    2.00
  -5   1  -4   10.40    1.70
   5   1   4   13.40    2.70
  -5   1  -4   13.90    2.30
   6  -1   4   68.99    2.70
   6  -1   4   72.29    2.80
   6  -1   4   67.89    2.70
  -6  -1  -4   66.39    3.40
   6  -1   4   68.19    2.90
  -6  -1  -4   66.99    2.30
   6  -1   4   65.79    2.50
   6  -1   4   71.29    2.80
  -6  -1  -4   67.29    3.90
   6   1   4   64.89    2.40
   6   1   4   66.29    2.60
   6   1   4   61.29    2.60
   6   1   4   67.59    2.70
  -6   1  -4   70.39    3.40
  -6   1  -4   69.19    3.70
   7  -1   4   26.90    1.30
   7  -1   4   25.00    1.20
   7  -1   4   25.30    1.30
  -7  -1  -4   26.40    1.80
  -7  -1  -4   23.60    2.10
   7  -1   4   24.20    1.30
   7  -1   4   26.80    1.40
   7  -1   4   24.40    1.30
  -7  -1  -4   25.20    1.00
  -7   1  -4   23.20    2.00
   7   1   4   25.00    1.20
   7   1   4   24.20    1.20
  -7   1  -4   27.10    1.80
   7   1   4   24.30    1.10
   7   1   4   25.10    1.20
   8  -1   4    6.90    0.50
  -8  -1  -4    6.70    0.40
   8  -1   4    7.20    0.60
  -8  -1  -4    5.50    0.50
   8  -1   4    4.90    0.50
  -8  -1  -4    5.90    0.80
   8  -1   4    6.90    0.50
   8  -1   4    6.80    0.50
   8   1   4    7.30    0.50
  -8   1  -4    7.00    0.40
   8   1   4    6.80    0.50
  -8   1  -4    5.60    1.00
   8   1   4    6.40    0.50
   8   1   4    5.00    0.50
   9  -1   4   12.10    0.60
   9  -1   4   12.50    0.70
   9  -1   4   12.80    0.60
   9  -1   4   13.00    0.70
  -9  -1  -4   12.50    0.50
  -9  -1  -4   14.10    0.70
  -9   1  -4   14.20    0.60
   9   1   4   12.90    0.60
   9   1   4   13.00    0.60
  10  -2  -4    4.50    0.30
  10  -2  -4    4.30    0.30
 -10  -2   4    4.30    0.30
  10  -2  -4    4.10    0.30
  10  -2  -4    4.00    0.30
 -10   2   4    4.00    0.20
  10   2  -4    4.30    0.30
   9  -2  -4   19.30    0.90
   9  -2  -4   18.40    0.90
   9  -2  -4   18.60    1.00
   9  -2  -4   18.60    0.90
  -9  -2   4   18.40    0.80
   9   2  -4   18.40    0.90
  -9   2   4   18.70    0.70
  -9   2   4   17.50    1.30
   9   2  -4   19.50    0.80
   8  -2  -4   21.40    1.10
  -8  -2   4   22.70    0.80
  -8  -2   4   20.90    1.00
   8  -2  -4   21.60    1.10
   8  -2  -4   19.90    1.20
   8  -2  -4   22.20    1.10
   8  -2  -4   22.30    1.10
  -8   2   4   21.00    1.50
   8   2  -4   21.80    1.10
   8   2  -4   21.30    1.00
  -8   2   4   19.40    1.70
   7  -2  -4   25.20    1.30
   7  -2  -4   26.20    1.30
   7  -2  -4   25.60    1.30
   7  -2  -4   24.50    1.30
  -7  -2   4   25.70    1.20
   7  -2  -4   26.10    1.40
  -7  -2   4   26.30    1.00
   7   2  -4   24.80    1.10
   7   2  -4   23.90    1.20
  -7   2   4   23.00    1.70
  -7   2   4   26.00    1.90
   6  -2  -4   44.20    2.00
   6  -2  -4   47.60    2.00
   6  -2  -4   46.30    2.20
  -6  -2   4   49.40    1.70
   6  -2  -4   44.90    1.90
  -6  -2   4   44.80    1.80
  -6  -2   4   48.00    2.60
   6  -2  -4   47.20    1.90
  -6   2   4   49.60    2.70
   6   2  -4   44.30    1.80
  -6   2   4   46.40    2.40
  -6   2   4   45.60    3.90
  -5  -2   4   16.90    2.10
  -5  -2   4   19.70    3.00
   5  -2  -4   16.50    2.50
  -5  -2   4   18.00    1.50
  -5   2   4   13.30    2.30
  -5   2   4   16.70    1.30
   5   2  -4   17.10    2.80
  -4  -2   4  113.29    5.80
  -4  -2   4  124.69    6.90
   4  -2  -4  132.19    7.20
   4   2  -4  117.89    6.40
   4   2  -4  116.99    7.30
  -4   2   4  113.99    5.00
  -4   2   4  119.79    6.30
  -3  -2   4  131.19    6.90
   3  -2  -4  119.39    6.90
  -3  -2   4  124.69    5.90
   3   2  -4  127.59    7.60
  -3   2   4  128.39    5.40
   3   2  -4  126.29    5.70
   3   2  -4  133.09    6.50
  -3   2   4  132.49    6.40
  -2  -2   4  329.97   13.30
   2  -2  -4  347.37   15.30
   2  -2  -4  331.27   13.90
  -2  -2   4  346.17   14.50
   2   2  -4  337.37   13.40
  -2   2   4  307.67   12.40
   2   2  -4  335.97   13.00
   2   2  -4  305.77   15.00
  -2   2   4  331.87   12.90
   1  -2  -4  198.28    7.20
  -1  -2   4  208.28    8.70
  -1  -2   4  195.58    9.40
   1  -2  -4  206.08    9.80
   1  -2  -4  206.38    9.10
  -1   2   4  197.18    7.60
  -1   2   4  199.18   10.00
   1   2  -4  177.38    7.90
   1   2  -4  199.98    9.50
   0  -2   4  523.25   21.80
   0  -2  -4  651.53   23.80
   0  -2  -4  559.14   20.40
   0  -2   4  578.84   22.80
   0  -2  -4  596.84   20.80
   0   2   4  584.44   23.80
   0   2   4  502.05   20.40
   0   2  -4  536.35   22.40
  -1  -2  -4  188.78    7.30
   1  -2   4  200.18    9.30
   1  -2   4  181.58    8.40
  -1  -2  -4  171.78    8.60
  -1   2  -4  172.88    7.90
   1   2   4  181.18    9.70
   1   2   4  186.78    8.80
   1   2   4  171.58    7.30
   2  -2   4   60.79    4.70
  -2  -2  -4   60.29    3.70
   2  -2   4   61.19    4.00
  -2  -2  -4   60.39    3.50
  -2  -2  -4   56.89    3.30
  -2  -2  -4   58.29    3.20
   2   2   4   58.29    3.90
   2   2   4   53.99    4.60
  -3  -2  -4   83.89    4.90
  -3  -2  -4   85.79    4.00
  -3  -2  -4   94.89    4.80
  -3  -2  -4   87.99    4.70
  -3   2  -4   85.39    4.50
   3   2   4   96.89    6.30
  -3   2  -4   86.09    4.80
   3   2   4   90.19    5.50
  -4  -2  -4  137.39    6.40
  -4  -2  -4  136.39    6.80
  -4  -2  -4  142.99    6.70
   4  -2   4  131.39    7.70
  -4  -2  -4  137.19    5.80
   4   2   4  120.99    7.80
  -4   2  -4  131.99    6.10
   4   2   4  129.59    7.60
  -5  -2  -4  117.59    5.60
   5  -2   4  104.09    6.70
  -5  -2  -4  112.49    5.00
  -5  -2  -4  115.39    3.60
  -5  -2  -4  109.69    5.90
   5   2   4  110.09    7.10
  -5   2  -4  115.29    5.00
  -5   2  -4  103.89    5.50
  -5   2  -4  106.89    6.40
  -6  -2  -4    6.10    1.00
   6  -2   4    7.40    0.70
   6  -2   4    7.70    0.80
   6  -2   4    7.70    0.80
   6  -2   4    7.30    0.70
  -6  -2  -4    5.50    1.30
  -6  -2  -4    6.10    0.70
   6  -2   4    8.80    0.80
  -6  -2  -4    6.80    0.50
   6  -2   4    7.50    0.70
   6   2   4    7.40    0.70
   6   2   4    6.10    0.60
   6   2   4    7.10    0.60
  -7  -2  -4    0.40    0.20
   7  -2   4    0.40    0.20
   7  -2   4    0.10    0.20
   7  -2   4    0.40    0.30
   7  -2   4    0.30    0.20
  -7  -2  -4   -0.10    0.40
   7  -2   4   -0.10    0.20
  -7  -2  -4    0.60    0.30
   7  -2   4    0.50    0.30
   7   2   4    0.70    0.20
  -7   2  -4    1.00    0.50
  -7   2  -4    0.90    0.50
   7   2   4    0.40    0.20
   7   2   4    0.30    0.20
   8  -2   4    5.10    0.50
   8  -2   4    6.30    0.50
  -8  -2  -4    5.20    0.50
   8  -2   4    7.00    0.50
   8  -2   4    6.30    0.50
  -8  -2  -4    6.20    0.40
   8  -2   4    6.10    0.50
  -8   2  -4    5.80    0.90
   8   2   4    6.40    0.50
   8   2   4    6.30    0.50
   9  -2   4    0.90    0.20
   9  -2   4    0.80    0.20
   9  -2   4    1.00    0.20
  -9  -2  -4    0.80    0.20
   9  -2   4    0.70    0.20
   9   2   4    1.00    0.20
   9   2   4    0.90    0.20
  -9   2  -4    0.80    0.10
  10  -3  -4    5.10    0.30
  10  -3  -4    5.50    0.30
  10  -3  -4    5.80    0.40
 -10  -3   4    5.90    0.40
  10  -3  -4    5.70    0.30
  10   3  -4    5.40    0.30
  -9  -3   4    1.10    0.20
   9  -3  -4    1.40    0.30
  -9  -3   4    1.30    0.20
   9  -3  -4    1.10    0.20
   9  -3  -4    1.50    0.20
   9  -3  -4    1.00    0.20
   9   3  -4    1.80    0.30
  -9   3   4    1.10    0.20
  -9   3   4    1.50    0.40
   8  -3  -4   32.30    1.40
  -8  -3   4   32.50    1.50
   8  -3  -4   33.70    1.50
   8  -3  -4   33.20    1.60
   8  -3  -4   33.90    1.50
  -8  -3   4   33.00    1.40
   8  -3  -4   35.90    1.40
   8   3  -4   31.20    1.30
  -8   3   4   34.50    1.90
  -8   3   4   29.80    2.00
   7  -3  -4   45.30    2.10
   7  -3  -4   46.90    1.90
  -7  -3   4   43.70    1.80
   7  -3  -4   45.90    1.90
   7  -3  -4   44.90    1.90
   7  -3  -4   47.00    1.70
   7  -3  -4   45.30    1.90
  -7   3   4   44.60    2.30
   7   3  -4   42.90    1.80
   7   3  -4   43.00    1.70
  -7   3   4   42.90    2.60
  -6  -3   4    4.90    0.40
   6  -3  -4    4.40    0.50
   6  -3  -4    4.60    0.60
   6  -3  -4    3.80    0.60
   6  -3  -4    5.60    0.50
  -6  -3   4    4.50    0.50
   6  -3  -4    4.20    0.60
   6   3  -4    4.80    0.50
  -6   3   4    4.60    0.80
   6   3  -4    4.10    0.50
  -5  -3   4   18.90    0.80
  -5  -3   4   16.40    2.20
   5  -3  -4   15.90    2.50
  -5  -3   4   17.90    2.80
  -5   3   4   18.10    1.40
   5   3  -4   18.10    0.70
   5   3  -4   17.60    2.90
   4  -3  -4   28.80    3.40
  -4  -3   4   29.20    2.40
  -4  -3   4   33.10    3.80
  -4   3   4   31.50    1.80
   4   3  -4   31.90    1.80
   4   3  -4   30.40    3.90
  -3  -3   4  136.79    7.30
  -3  -3   4  136.09    6.50
   3  -3  -4  135.69    7.60
   3   3  -4  132.59    5.80
  -3   3   4  127.59    5.30
   3   3  -4  131.59    5.50
   3   3  -4  130.19    7.80
  -2  -3   4  167.38    8.40
  -2  -3   4  173.18    7.90
   2  -3  -4  170.18    9.00
   2  -3  -4  183.08    8.10
   2   3  -4  163.68    7.00
  -2   3   4  171.38    9.20
  -2   3   4  153.58    6.40
   2   3  -4  166.48    8.90
   1  -3  -4   26.40    2.30
  -1  -3   4   27.40    2.40
   1  -3  -4   29.10    1.60
  -1  -3   4   26.00    3.00
  -1   3   4   23.70    1.50
  -1   3   4   26.70    3.40
   1   3  -4   26.10    2.70
   1   3  -4   25.70    1.70
   0  -3  -4    2.50    0.70
   0  -3  -4    1.70    0.80
   0  -3   4    0.10    0.70
   0  -3   4    1.20    1.00
   0   3  -4    2.60    1.00
   0   3   4    3.10    0.70
   0   3   4    2.00    1.30
   1  -3   4   32.30    2.70
  -1  -3  -4   31.00    2.20
  -1  -3  -4   31.30    2.60
   1  -3   4   31.60    3.60
   1   3   4   31.30    1.90
   1   3   4   35.90    3.50
   1   3   4   31.90    2.90
  -1   3  -4   29.80    2.50
  -2  -3  -4   23.30    2.70
   2  -3   4   24.10    3.30
  -2  -3  -4   25.40    2.10
   2  -3   4   24.80    2.30
   2   3   4   21.80    1.60
   2   3   4   23.40    1.60
   2   3   4   23.60    3.50
   2   3   4   23.80    2.90
   3  -3   4   39.70    3.30
  -3  -3  -4   43.70    3.20
  -3  -3  -4   41.00    3.00
   3   3   4   50.99    2.30
  -3   3  -4   41.50    3.20
   3   3   4   38.50    4.70
  -4  -3  -4  335.07    9.40
  -4  -3  -4  333.67   13.00
   4  -3   4  259.57   14.20
  -4  -3  -4  317.17   13.80
  -4   3  -4  307.07   12.60
   4   3   4  331.17   15.10
   4   3   4  312.27   15.60
   5  -3   4   48.10    1.90
  -5  -3  -4   47.90    2.10
   5  -3   4   49.00    2.10
  -5  -3  -4   47.00    1.70
   5  -3   4   48.80    2.10
  -5   3  -4   43.90    3.10
   5   3   4   45.60    1.90
  -6  -3  -4   39.60    1.50
   6  -3   4   41.90    1.90
   6  -3   4   42.00    1.80
   6  -3   4   38.80    1.90
  -6  -3  -4   41.40    1.80
   6  -3   4   40.30    1.80
   6  -3   4   41.50    1.70
   6  -3   4   41.40    1.80
   6   3   4   39.70    1.70
  -6   3  -4   37.80    2.30
   6   3   4   40.10    1.70
   6   3   4   38.20    1.60
   7  -3   4   27.20    1.30
   7  -3   4   27.50    1.30
  -7  -3  -4   22.80    1.20
  -7  -3  -4   25.40    1.00
   7  -3   4   26.10    1.30
   7  -3   4   27.00    1.30
   7  -3   4   26.30    1.10
  -7   3  -4   25.90    1.90
   7   3   4   27.70    1.30
   7   3   4   25.30    1.10
  -8  -3  -4   17.20    0.90
   8  -3   4   16.30    0.90
   8  -3   4   17.10    0.90
   8  -3   4   18.40    0.90
   8  -3   4   17.60    0.90
   8  -3   4   16.40    0.80
   8   3   4   16.80    0.80
   8   3   4   17.10    0.80
  -8   3  -4   15.20    1.20
   9  -3   4   23.60    0.90
  -9  -3  -4   23.00    1.10
   9  -3   4   23.90    1.00
   9  -3   4   23.60    1.00
  -9  -3  -4   24.00    1.00
   9  -3   4   24.30    1.00
   9   3   4   23.50    0.90
   9   3   4   23.70    1.00
   9  -4  -4    0.50    0.20
   9  -4  -4    0.30    0.10
   9  -4  -4    0.50    0.20
  -9  -4   4    0.60    0.20
  -9  -4   4    0.60    0.20
   9  -4  -4    0.30    0.10
   9  -4  -4    0.30    0.10
   9   4  -4    0.20    0.10
   8  -4  -4   38.20    1.60
  -8  -4   4   38.30    1.60
   8  -4  -4   36.70    1.50
   8  -4  -4   36.50    1.50
   8  -4  -4   37.90    1.70
   8  -4  -4   37.20    1.50
  -8  -4   4   37.40    1.40
   8   4  -4   38.40    1.50
   8   4  -4   38.70    1.40
  -8   4   4   33.50    1.90
  -7  -4   4   21.50    1.10
   7  -4  -4   22.00    1.10
   7  -4  -4   22.10    1.00
   7  -4  -4   21.40    1.10
   7  -4  -4   22.10    1.10
  -7  -4   4   22.10    1.20
   7  -4  -4   21.10    1.10
   7  -4  -4   21.80    1.20
   7   4  -4   20.80    1.00
   7   4  -4   21.20    1.00
  -7   4   4   19.80    1.50
   6  -4  -4   23.40    1.10
  -6  -4   4   24.10    1.30
   6  -4  -4   23.30    1.20
   6  -4  -4   23.20    1.20
   6  -4  -4   24.40    1.30
   6  -4  -4   23.00    1.20
  -6  -4   4   22.90    1.20
   6   4  -4   22.20    1.10
  -6   4   4   23.00    1.60
   5  -4  -4    8.50    0.70
  -5  -4   4    3.40    1.60
   5  -4  -4    7.50    0.60
  -5  -4   4    6.60    0.80
  -5  -4   4    6.40    0.70
   5  -4  -4    9.70    0.80
   5  -4  -4    6.70    0.70
   5  -4  -4    7.20    0.80
   5   4  -4    7.10    0.40
   5   4  -4    7.30    0.60
  -5   4   4    7.20    0.90
  -4  -4   4  162.28    7.80
  -4  -4   4  171.08    8.50
   4  -4  -4  174.28    9.20
  -4   4   4  178.98    7.30
   4   4  -4  194.68    7.90
   4   4  -4  188.48   10.40
   4   4  -4  183.88    5.60
   4   4  -4  177.18    7.20
  -3  -4   4    6.30    1.80
  -3  -4   4    6.90    1.40
   3   4  -4    4.10    1.60
  -3   4   4    7.50    2.00
   3   4  -4    7.20    1.10
   3   4  -4    6.20    0.90
  -2  -4   4  103.89    5.60
   2  -4  -4  107.29    5.70
  -2   4   4  100.59    4.40
  -2   4   4  107.79    6.90
   2   4  -4  104.59    6.60
   2   4  -4  101.29    4.60
   2   4  -4  109.59    4.90
   1  -4  -4  115.19    5.80
  -1  -4   4   82.19    5.50
  -1  -4   4  109.19    5.50
  -1   4   4  119.89    7.40
  -1   4   4  112.69    4.90
   1   4  -4  112.99    5.10
   1   4  -4  117.89    6.90
   0  -4  -4   35.70    2.90
   0  -4   4   39.80    3.00
   0  -4  -4   43.40    2.50
   0   4   4   33.30    4.20
   0   4   4   34.70    2.00
   0   4  -4   40.10    3.40
   0   4   4   34.00    3.20
  -1  -4  -4   47.10    2.90
   1  -4   4   54.09    4.00
  -1  -4  -4   42.90    3.40
   1  -4   4   48.30    3.50
   1   4   4   47.80    4.40
   1   4   4   48.40    3.90
   1   4   4   47.60    2.60
  -1   4  -4   46.10    3.50
   1   4   4   47.50    2.40
  -2  -4  -4   43.40    3.30
  -2  -4  -4   46.80    3.00
   2  -4   4   42.60    3.80
   2   4   4   54.09    4.20
   2   4   4   47.70    2.50
   2   4   4   49.80    2.70
   2   4   4   50.79    4.60
  -3  -4  -4   92.99    5.50
  -3  -4  -4   94.59    5.00
   3   4   4   94.99    6.80
  -3   4  -4   97.39    5.60
   3   4   4   99.19    4.20
   3   4   4   96.59    3.10
   3   4   4  102.99    6.50
   3   4   4  102.69    4.60
  -4  -4  -4   13.60    2.10
  -4  -4  -4   12.30    1.90
  -4   4  -4   12.10    1.70
   4   4   4    9.60    2.40
   4   4   4   13.40    0.60
   4   4   4    8.60    2.10
   5  -4   4   19.70    1.10
  -5  -4  -4   18.70    1.10
   5  -4   4   19.50    1.10
   5  -4   4   18.70    1.10
   5  -4   4   18.90    1.00
   5   4   4   17.40    0.90
   5   4   4   16.20    1.00
   6  -4   4   46.10    2.10
   6  -4   4   49.50    2.00
   6  -4   4   48.30    2.00
   6  -4   4   48.20    1.80
  -6  -4  -4   49.10    2.30
  -6  -4  -4   46.30    2.00
   6  -4   4   49.70    2.00
   6   4   4   45.70    1.90
   6   4   4   45.20    1.90
   7  -4   4   18.90    1.00
   7  -4   4   17.80    0.90
   7  -4   4   16.90    0.90
  -7  -4  -4   18.50    1.10
   7  -4   4   17.60    0.90
   7  -4   4   16.60    0.80
  -7  -4  -4   16.00    0.90
  -7   4  -4   16.70    1.40
   7   4   4   17.00    0.90
  -8  -4  -4    1.10    0.30
  -8  -4  -4    1.20    0.30
   8  -4   4    1.20    0.20
   8  -4   4    1.10    0.20
   8  -4   4    1.40    0.20
   8  -4   4    1.40    0.20
   8  -4   4    1.20    0.20
   8   4   4    1.50    0.30
   9  -4   4    1.50    0.20
   9  -4   4    1.60    0.20
  -9  -4  -4    1.70    0.20
  -9  -4  -4    1.50    0.20
   9  -4   4    1.20    0.20
   9   4   4    1.90    0.20
   9  -5  -4    1.60    0.20
   9  -5  -4    1.40    0.20
  -9  -5   4    1.00    0.20
   9  -5  -4    1.20    0.20
  -9  -5   4    1.00    0.20
   9   5  -4    1.30    0.20
   9   5  -4    1.10    0.20
  -8  -5   4    5.30    0.40
   8  -5  -4    6.10    0.40
  -8  -5   4    6.00    0.40
   8  -5  -4    6.40    0.50
   8  -5  -4    5.30    0.40
   8  -5  -4    6.10    0.40
   8   5  -4    5.90    0.40
   8   5  -4    6.80    0.40
   7  -5  -4   17.40    0.90
   7  -5  -4   16.80    0.80
  -7  -5   4   17.70    0.90
   7  -5  -4   18.30    0.90
   7  -5  -4   17.40    1.00
  -7  -5   4   17.90    1.00
   7  -5  -4   17.90    0.90
   7   5  -4   17.30    0.80
  -7   5   4   16.40    1.30
   7   5  -4   18.50    0.90
   6  -5  -4  175.78    5.10
  -6  -5   4  166.18    5.20
   6  -5  -4  154.38    6.00
   6  -5  -4  155.68    5.70
   6  -5  -4  163.38    5.60
  -6  -5   4  162.68    5.70
   6  -5  -4  164.88    5.60
   6   5  -4  158.88    5.00
  -6   5   4  153.18    6.50
  -5  -5   4   44.20    2.10
  -5  -5   4   47.30    2.00
   5  -5  -4   48.10    1.80
   5  -5  -4   49.10    2.00
   5  -5  -4   47.30    2.20
  -5  -5   4   48.30    1.90
   5  -5  -4   48.50    2.00
   5  -5  -4   48.20    2.00
   5  -5  -4   45.50    2.00
   5   5  -4   46.80    1.80
  -5   5   4   46.40    2.40
   5   5  -4   48.90    1.60
   4  -5  -4   26.00    1.30
  -4  -5   4   27.10    1.50
  -4  -5   4   26.40    1.30
   4  -5  -4   27.00    1.40
  -4  -5   4   26.00    1.40
   4  -5  -4   28.30    1.20
   4  -5  -4   26.00    1.50
   4  -5  -4   26.00    1.30
   4   5  -4   25.40    1.00
   4   5  -4   26.20    1.90
   4   5  -4   28.20    1.70
  -3  -5   4   50.99    3.60
   3   5  -4   46.60    4.40
   3   5  -4   45.80    1.80
  -3   5   4   46.80    4.40
   3   5  -4   55.69    2.90
   3   5  -4   55.29    2.70
  -2  -5   4   40.50    3.10
  -2   5   4   39.00    2.00
   2   5  -4   42.20    2.40
   2   5  -4   37.10    3.80
   2   5  -4   39.90    2.30
  -2   5   4   35.10    4.40
   1  -5  -4   63.89    4.20
  -1  -5   4   68.09    4.20
  -1   5   4   62.59    5.30
  -1   5   4   72.99    3.30
   1   5  -4   67.89    5.00
   1   5  -4   72.49    3.50
   0  -5  -4   76.89    4.90
   0  -5   4   78.69    5.40
   0  -5   4   82.29    4.90
   0   5   4   75.89    5.90
   0   5   4   82.09    3.80
   0   5  -4   76.49    5.30
   0   5   4   77.29    3.50
   0   5   4   79.09    5.50
   0   5  -4   77.09    3.60
   1  -5   4   32.00    2.90
  -1  -5  -4   31.00    2.90
  -1  -5  -4   37.70    2.80
   1  -5   4   37.30    3.30
   1   5   4   35.90    2.20
   1   5   4   36.60    4.50
   1   5   4   36.60    3.50
   1   5   4   36.90    2.10
  -2  -5  -4   39.90    2.80
  -2  -5  -4   30.90    2.90
   2   5   4   39.60    2.10
   2   5   4   39.00    1.40
   2   5   4   37.90    2.30
   2   5   4   29.90    3.80
   2   5   4   31.60    4.20
  -3  -5  -4   33.30    2.70
  -3  -5  -4   33.50    3.00
  -3  -5  -4   37.30    1.80
   3   5   4   28.00    3.90
   3   5   4   33.40    2.10
   3   5   4   32.80    1.20
   3   5   4   33.00    1.80
   3   5   4   30.40    3.70
  -4  -5  -4   27.80    1.60
  -4  -5  -4   27.80    1.40
   4   5   4   26.80    1.30
   4   5   4   29.90    1.00
   5  -5   4   56.49    2.30
  -5  -5  -4   57.99    2.40
  -5  -5  -4   56.19    2.60
   5  -5   4   59.69    2.10
   5  -5   4   58.99    2.30
   5   5   4   57.09    2.30
   5   5   4   55.99    2.30
   6  -5   4   23.90    1.10
   6  -5   4   24.10    1.20
  -6  -5  -4   23.40    1.30
   6  -5   4   24.80    1.10
  -6  -5  -4   23.90    1.20
   6  -5   4   23.30    1.10
   6   5   4   23.90    1.10
   6   5   4   23.20    1.10
   7  -5   4    1.80    0.30
  -7  -5  -4    1.80    0.30
  -7  -5  -4    1.80    0.30
   7  -5   4    2.10    0.30
   7  -5   4    1.90    0.30
   7   5   4    1.60    0.20
   7   5   4    2.10    0.30
   8  -5   4   19.60    0.80
  -8  -5  -4   21.30    0.90
  -8  -5  -4   19.80    0.90
   8  -5   4   19.80    0.80
   8  -5   4   19.90    0.80
   8   5   4   20.90    0.90
   8  -6  -4   19.90    0.80
  -8  -6   4   21.50    0.80
   8  -6  -4   21.00    0.90
   8  -6  -4   20.00    0.80
  -8  -6   4   21.20    0.90
   8  -6  -4   19.40    0.80
   8   6  -4   20.50    0.80
   8   6  -4   21.50    0.90
  -7  -6   4    2.00    0.30
   7  -6  -4    2.10    0.30
  -7  -6   4    2.20    0.30
   7  -6  -4    2.10    0.30
   7  -6  -4    1.50    0.30
   7  -6  -4    1.90    0.30
   7  -6  -4    1.90    0.20
   7   6  -4    1.70    0.30
   7   6  -4    1.80    0.20
  -6  -6   4   18.30    0.90
   6  -6  -4   17.20    1.00
   6  -6  -4   15.90    0.90
   6  -6  -4   18.70    0.80
   6  -6  -4   17.60    0.90
  -6  -6   4   16.80    0.90
  -6   6   4   16.20    1.30
   6   6  -4   16.20    0.80
   6   6  -4   17.60    0.90
  -5  -6   4    5.70    0.60
   5  -6  -4    7.20    0.70
   5  -6  -4    7.20    0.60
   5  -6  -4    7.50    0.70
   5  -6  -4    7.50    0.60
  -5  -6   4    6.40    0.60
  -5  -6   4    7.60    0.70
   5  -6  -4    6.80    0.60
   5   6  -4    7.80    0.90
   5   6  -4    7.20    0.40
   5   6  -4    8.10    0.70
  -4  -6   4   88.99    3.50
   4  -6  -4   87.99    3.60
   4  -6  -4   89.69    3.00
   4  -6  -4   88.39    3.30
  -4  -6   4   89.69    3.50
   4  -6  -4   91.69    3.40
  -4  -6   4   89.39    3.10
   4  -6  -4   93.39    3.50
   4   6  -4   87.39    4.20
   4   6  -4   85.79    3.80
   4   6  -4   89.59    2.80
   4   6  -4   83.89    3.00
  -3  -6   4  105.69    3.90
   3  -6  -4   95.19    4.00
   3  -6  -4  102.89    3.90
  -3  -6   4   96.79    3.80
   3  -6  -4  102.09    3.70
  -3  -6   4   99.79    3.90
  -3  -6   4   98.49    3.90
   3  -6  -4  100.89    3.80
   3  -6  -4  103.29    3.40
  -3  -6   4  100.39    3.40
  -3   6   4   95.29    4.30
   3   6  -4   98.39    3.20
   3   6  -4  104.49    4.40
   3   6  -4  102.69    4.80
   2  -6  -4   10.60    0.80
  -2  -6   4   11.00    0.70
  -2  -6   4   10.70    1.00
  -2  -6   4   11.70    1.00
  -2  -6   4   10.80    0.90
  -2  -6   4   10.90    0.90
   2  -6  -4   10.30    0.90
   2  -6  -4   11.10    0.70
   2  -6  -4   11.00    0.90
  -2  -6   4   10.40    0.90
   2  -6  -4   11.70    0.90
   2   6  -4   10.40    1.20
  -2   6   4    9.80    0.90
   2   6  -4    8.90    1.20
   1  -6  -4    3.80    0.60
   1  -6  -4    5.20    0.60
  -1  -6   4    6.30    0.80
  -1  -6   4    5.10    0.70
  -1  -6   4    6.10    0.90
  -1  -6   4    4.00    0.60
  -1  -6   4    4.10    1.30
   1  -6  -4    5.10    0.60
   1  -6  -4    5.70    0.70
   1  -6  -4    4.30    1.20
   1   6  -4    5.50    0.90
  -1   6   4    4.20    0.80
  -1   6   4    4.10    1.80
   1   6  -4    4.50    1.80
   0  -6   4   45.40    3.50
   0  -6  -4   40.30    3.30
   0   6   4   50.69    2.60
   0   6  -4   55.59    2.70
   0   6   4   54.79    2.80
   0   6   4   45.90    4.60
  -1  -6  -4   32.50    1.70
   1  -6   4   28.20    3.20
  -1  -6  -4   34.60    1.60
  -1  -6  -4   36.90    1.70
  -1  -6  -4   32.80    1.50
   1  -6   4   35.00    1.80
   1  -6   4   33.20    1.70
   1   6   4   29.00    4.00
   1   6   4   32.20    1.90
   1   6   4   32.40    2.00
   2  -6   4   39.70    1.80
  -2  -6  -4   34.00    1.70
   2  -6   4   40.20    1.80
  -2  -6  -4   35.50    1.90
  -2  -6  -4   37.40    1.70
  -2  -6  -4   37.40    1.70
   2  -6   4   33.70    1.70
  -2  -6  -4   35.40    1.50
   2   6   4   37.90    2.00
   2   6   4   33.40    1.30
   2   6   4   37.00    2.20
  -3  -6  -4    3.60    0.50
  -3  -6  -4    3.30    0.50
  -3  -6  -4    3.70    0.50
  -3  -6  -4    3.30    0.50
   3   6   4    3.70    0.30
   3   6   4    3.60    0.70
   3   6   4    3.40    0.50
   3   6   4    4.20    0.80
  -4  -6  -4   21.40    1.00
  -4  -6  -4   25.80    1.40
  -4  -6  -4   21.30    1.20
   4   6   4   24.90    0.90
   4   6   4   22.70    1.20
  -5  -6  -4   10.60    0.70
  -5  -6  -4   10.30    0.80
   5   6   4    9.10    0.60
   5   6   4    9.40    0.60
  -6  -6  -4   42.30    1.90
  -6  -6  -4   43.50    1.80
   6   6   4   46.40    1.80
   6   6   4   43.90    1.80
  -7  -6  -4   13.30    0.70
   7  -6   4   12.80    0.60
   7   6   4   13.90    0.60
   7   6   4   12.90    0.70
  -8  -6  -4    9.30    0.50
   8   6   4    9.00    0.40
   7  -7  -4   15.00    0.70
   7  -7  -4   15.10    0.60
   7  -7  -4   15.00    0.70
   7  -7  -4   15.70    0.70
  -7  -7   4   16.30    0.70
   7   7  -4   15.90    0.70
   6  -7  -4    8.00    0.40
   6  -7  -4    7.70    0.50
   6  -7  -4    7.80    0.60
   6  -7  -4    7.60    0.50
  -6  -7   4    8.30    0.50
   6   7  -4    7.90    0.50
   5  -7  -4   12.90    0.80
   5  -7  -4   12.80    0.70
   5  -7  -4   12.50    0.70
  -5  -7   4   12.50    0.70
  -5  -7   4   12.70    0.80
   5  -7  -4   12.20    0.60
   5   7  -4   12.20    0.50
  -4  -7   4   46.70    2.00
   4  -7  -4   44.90    1.90
   4  -7  -4   45.50    1.70
  -4  -7   4   43.30    2.00
   4  -7  -4   47.30    1.90
   4  -7  -4   47.90    1.90
   4  -7  -4   45.20    2.00
  -4  -7   4   44.60    1.70
   4   7  -4   42.40    2.50
   4   7  -4   45.90    1.50
   4   7  -4   45.10    2.30
   3  -7  -4   31.10    1.30
  -3  -7   4   31.20    1.60
  -3  -7   4   29.50    1.50
  -3  -7   4   31.70    1.50
   3  -7  -4   33.00    1.50
   3  -7  -4   31.90    1.50
  -3  -7   4   31.10    1.40
  -3  -7   4   34.20    1.60
   3  -7  -4   34.40    1.60
   3  -7  -4   33.70    1.50
   3   7  -4   32.80    1.20
   3   7  -4   32.20    1.90
  -3   7   4   30.10    1.80
   3   7  -4   31.20    2.00
  -2  -7   4   63.69    2.70
   2  -7  -4   67.59    2.80
   2  -7  -4   64.99    2.30
  -2  -7   4   64.99    2.70
  -2  -7   4   63.89    2.70
  -2  -7   4   64.99    2.70
   2  -7  -4   66.69    2.70
  -2  -7   4   66.59    2.40
   2  -7  -4   63.29    2.50
  -2  -7   4   63.69    2.70
   2  -7  -4   66.59    2.60
   2  -7  -4   65.29    2.70
   2   7  -4   68.99    3.20
  -2   7   4   62.49    3.10
   2   7  -4   62.29    3.30
   1  -7  -4  156.78    5.70
   1  -7  -4  158.58    5.00
  -1  -7   4  148.79    4.90
   1  -7  -4  158.58    5.60
  -1  -7   4  155.98    5.60
  -1  -7   4  156.98    5.60
   1  -7  -4  151.78    5.80
  -1  -7   4  156.98    5.80
  -1  -7   4  160.28    5.70
   1  -7  -4  155.38    5.70
   1  -7  -4  155.98    5.50
  -1  -7   4  154.28    5.70
  -1   7   4  153.58    6.30
   1   7  -4  142.89    6.00
   1   7  -4  147.29    6.40
   0  -7  -4   14.60    1.00
   0  -7   4   13.70    1.00
   0  -7  -4   13.20    0.80
   0  -7   4   13.80    0.80
   0  -7  -4   14.60    1.00
   0  -7  -4   13.20    0.90
   0  -7   4   13.60    1.00
   0  -7   4   14.80    1.00
   0  -7  -4   13.90    0.90
   0  -7   4   13.00    0.90
   0  -7  -4   14.70    0.90
   0  -7   4   15.60    1.00
   0   7   4   12.50    1.20
   0   7   4   12.80    1.10
   0   7  -4   14.30    1.20
  -1  -7  -4    5.20    0.60
  -1  -7  -4    5.30    0.60
  -1  -7  -4    5.30    0.60
   1  -7   4    5.60    0.70
  -1  -7  -4    6.50    0.70
   1  -7   4    6.10    0.70
  -1  -7  -4    4.80    0.60
   1  -7   4    5.10    0.60
  -1  -7  -4    4.80    0.60
   1  -7   4    6.90    0.70
   1  -7   4    5.30    0.60
   1   7   4    5.40    0.80
   1   7   4    5.40    0.90
  -2  -7  -4    2.70    0.40
   2  -7   4    3.00    0.50
  -2  -7  -4    2.10    0.40
   2  -7   4    2.60    0.40
  -2  -7  -4    2.20    0.40
   2  -7   4    3.50    0.50
  -2  -7  -4    2.00    0.40
   2  -7   4    2.30    0.40
  -2  -7  -4    2.70    0.50
   2   7   4    2.20    0.30
   2   7   4    1.40    0.50
   2   7   4    2.00    0.50
  -3  -7  -4    2.40    0.40
  -3  -7  -4    2.60    0.40
  -3  -7  -4    2.20    0.40
   3   7   4    2.20    0.30
   3   7   4    2.50    0.50
  -4  -7  -4    2.50    0.40
  -4  -7  -4    3.30    0.40
   4   7   4    2.50    0.20
   4   7   4    2.20    0.30
  -5  -7  -4   -0.10    0.20
   5   7   4    0.10    0.10
   5   7   4    0.20    0.20
  -6  -7  -4   17.90    0.80
   6   7   4   17.60    0.80
   6   7   4   17.50    0.80
  -7  -7  -4    1.70    0.20
   7   7   4    2.90    0.20
   6  -8  -4    2.00    0.20
  -6  -8   4    1.90    0.20
   6  -8  -4    2.10    0.20
   6  -8  -4    2.40    0.20
   6   8  -4    2.50    0.30
  -5  -8   4    5.00    0.40
   5  -8  -4    3.70    0.30
  -5  -8   4    3.70    0.40
   5  -8  -4    4.40    0.30
   5  -8  -4    3.80    0.40
   5  -8  -4    4.30    0.30
   5   8  -4    4.10    0.20
   5   8  -4    3.50    0.30
  -4  -8   4   24.20    1.00
   4  -8  -4   25.00    1.10
  -4  -8   4   23.10    1.20
   4  -8  -4   25.10    1.00
   4  -8  -4   24.00    1.10
   4  -8  -4   23.30    1.10
   4  -8  -4   22.90    1.00
   4   8  -4   23.10    0.80
   4   8  -4   23.40    1.30
  -3  -8   4   28.50    1.40
   3  -8  -4   32.10    1.20
   3  -8  -4   31.60    1.40
  -3  -8   4   29.80    1.40
  -3  -8   4   31.00    1.40
  -3  -8   4   31.90    1.30
   3  -8  -4   30.40    1.40
   3  -8  -4   31.00    1.30
   3  -8  -4   30.80    1.40
  -3  -8   4   29.10    1.40
   3   8  -4   26.00    1.60
   3   8  -4   30.20    1.00
   3   8  -4   26.80    1.70
  -3   8   4   26.70    1.60
   2  -8  -4   65.79    2.30
  -2  -8   4   64.59    2.30
  -2  -8   4   69.19    2.70
   2  -8  -4   66.19    2.50
  -2  -8   4   61.49    2.60
   2  -8  -4   65.99    2.60
  -2  -8   4   64.19    2.60
   2  -8  -4   65.09    2.70
   2  -8  -4   69.09    2.60
  -2  -8   4   65.69    2.60
   2  -8  -4   64.89    2.50
  -2   8   4   57.19    2.90
   2   8  -4   63.69    2.80
   2   8  -4   60.19    3.00
  -1  -8   4    4.60    0.50
   1  -8  -4    6.10    0.60
   1  -8  -4    6.20    0.60
  -1  -8   4    5.70    0.50
   1  -8  -4    6.30    0.60
  -1  -8   4    4.70    0.60
   1  -8  -4    5.10    0.60
  -1  -8   4    5.80    0.60
  -1  -8   4    5.30    0.60
   1  -8  -4    4.50    0.50
  -1  -8   4    5.40    0.60
   1   8  -4    5.10    0.70
   1   8  -4    5.10    0.90
  -1   8   4    5.40    0.70
  -1   8   4    4.80    0.80
   0  -8  -4   16.40    1.00
   0  -8   4   17.90    0.90
   0  -8  -4   18.30    0.90
   0  -8  -4   18.20    1.00
   0  -8   4   18.10    1.00
   0  -8   4   17.90    1.00
   0  -8  -4   18.10    1.00
   0  -8   4   18.40    1.10
   0  -8  -4   15.70    1.00
   0  -8   4   16.50    1.00
   0  -8   4   17.00    1.00
   0   8   4   16.70    1.20
   0   8   4   16.70    1.30
   0   8  -4   15.00    1.20
   1  -8   4    1.70    0.30
  -1  -8  -4    2.30    0.40
   1  -8   4    1.50    0.30
  -1  -8  -4    2.00    0.40
  -1  -8  -4    2.10    0.40
  -1  -8  -4    2.30    0.40
   1  -8   4    1.50    0.30
  -1  -8  -4    1.60    0.30
   1  -8   4    1.80    0.40
   1   8   4    2.00    0.20
   1   8   4    1.80    0.40
   1   8   4    1.70    0.50
   2  -8   4   14.80    0.80
  -2  -8  -4   14.60    0.80
  -2  -8  -4   13.00    0.80
   2  -8   4   14.90    0.80
   2  -8   4   14.20    0.90
   2  -8   4   15.70    0.90
  -2  -8  -4   13.20    0.70
  -2  -8  -4   13.30    0.80
  -2  -8  -4   14.30    0.80
   2   8   4   13.70    1.20
   2   8   4   14.10    1.10
   2   8   4   14.30    0.60
  -3  -8  -4    2.00    0.30
  -3  -8  -4    2.50    0.40
   3   8   4    1.80    0.40
   3   8   4    1.90    0.20
  -4  -8  -4   20.20    0.90
  -4  -8  -4   21.10    1.00
   4   8   4   20.90    0.70
  -5  -8  -4   21.40    0.90
   5   8   4   20.80    0.90
  -6  -8  -4    3.70    0.30
   6   8   4    4.00    0.30
  -5  -9   4    9.00    0.40
   5  -9  -4    8.70    0.40
   5  -9  -4    8.20    0.40
  -5  -9   4    8.20    0.50
   5   9  -4    8.40    0.40
  -4  -9   4    2.50    0.30
   4  -9  -4    3.10    0.30
   4  -9  -4    3.50    0.30
  -4  -9   4    3.50    0.30
   4  -9  -4    2.90    0.30
   4   9  -4    3.00    0.20
  -3  -9   4    6.20    0.40
  -3  -9   4    6.40    0.50
   3  -9  -4    7.00    0.50
  -3  -9   4    6.80    0.50
   3  -9  -4    6.30    0.40
   3  -9  -4    6.90    0.50
   3  -9  -4    7.00    0.40
  -3  -9   4    6.80    0.40
   3   9  -4    6.60    0.70
   3   9  -4    6.60    0.30
  -2  -9   4    0.90    0.20
  -2  -9   4    0.90    0.20
   2  -9  -4    0.90    0.20
   2  -9  -4    0.60    0.20
   2  -9  -4    0.60    0.20
  -2  -9   4    0.60    0.20
   2  -9  -4    0.60    0.20
  -2  -9   4    0.30    0.20
  -2  -9   4    0.70    0.20
  -2   9   4    0.60    0.30
   2   9  -4    0.40    0.30
   2   9  -4    0.90    0.20
  -1  -9   4    0.80    0.20
  -1  -9   4    1.10    0.30
   1  -9  -4    0.80    0.20
   1  -9  -4    1.40    0.30
   1  -9  -4    1.30    0.20
   1  -9  -4    1.20    0.30
  -1  -9   4    1.20    0.20
   1  -9  -4    1.10    0.20
  -1  -9   4    1.20    0.30
  -1  -9   4    1.00    0.20
   1   9  -4    0.70    0.30
  -1   9   4    1.00    0.30
   0  -9  -4   44.60    1.90
   0  -9   4   47.10    1.90
   0  -9  -4   45.60    1.60
   0  -9   4   45.70    1.80
   0  -9   4   45.70    1.60
   0  -9  -4   46.10    1.80
   0  -9   4   45.00    1.80
   0  -9   4   42.60    1.80
   0  -9  -4   45.60    1.80
   0  -9  -4   47.50    1.80
   0   9   4   43.00    2.00
   1  -9   4   18.20    0.90
  -1  -9  -4   16.50    0.80
  -1  -9  -4   16.40    0.90
  -1  -9  -4   16.50    0.80
   1  -9   4   17.70    0.90
   1  -9   4   16.20    0.90
  -1  -9  -4   16.90    0.80
   1  -9   4   16.80    0.90
   1   9   4   16.90    0.60
   1   9   4   16.10    1.00
  -2  -9  -4    2.20    0.30
  -2  -9  -4    2.60    0.30
  -2  -9  -4    3.00    0.30
  -2  -9  -4    2.80    0.30
   2  -9   4    1.90    0.30
   2  -9   4    2.50    0.30
   2  -9   4    3.10    0.30
   2   9   4    2.90    0.20
   2   9   4    3.00    0.50
  -3  -9  -4    2.10    0.30
  -3  -9  -4    2.10    0.20
   3   9   4    1.90    0.20
  -4  -9  -4    4.50    0.30
  -4  -9  -4    5.00    0.30
   4   9   4    5.30    0.30
  -3 -10   4    0.20    0.10
   3 -10  -4    0.30    0.10
  -3 -10   4    0.20    0.10
   3 -10  -4    0.20    0.10
   2 -10  -4    1.50    0.20
   2 -10  -4    1.40    0.20
   2 -10  -4    1.40    0.20
   2 -10  -4    1.40    0.20
  -2 -10   4    1.90    0.20
  -2 -10   4    1.50    0.20
  -2 -10   4    1.50    0.20
  -2 -10   4    1.80    0.20
  -1 -10   4    8.40    0.50
  -1 -10   4    8.20    0.40
   1 -10  -4    7.70    0.40
  -1 -10   4    7.30    0.50
   1 -10  -4    7.90    0.50
   1 -10  -4    7.70    0.40
   1 -10  -4    8.00    0.40
  -1 -10   4    8.50    0.50
   0 -10  -4   10.20    0.50
   0 -10  -4   10.30    0.50
   0 -10   4    9.80    0.50
   0 -10  -4    9.70    0.40
   0 -10   4   10.00    0.50
   0 -10   4    9.70    0.50
   0 -10  -4   10.10    0.50
   0  10   4    9.50    0.40
   1 -10   4    4.80    0.30
   1 -10   4    5.40    0.30
  -1 -10  -4    5.50    0.30
   1 -10   4    5.10    0.30
  -1 -10  -4    5.40    0.30
  -1 -10  -4    5.20    0.30
  -1 -10  -4    5.20    0.30
   1  10   4    4.90    0.20
  -2 -10  -4   22.60    0.80
  -2 -10  -4   22.60    0.90
   2  10   4   20.70    0.80
 -10   0   5    6.70    0.30
  10   0  -5    7.00    0.40
  10   0  -5    7.20    0.40
   9   0  -5   47.30    1.80
  -9   0   5   49.10    1.60
  -9   0   5   45.30    2.30
   9   0  -5   47.30    1.70
  -9   0   5   47.30    1.70
   9   0  -5   49.10    1.90
   9   0  -5   45.30    1.90
   8   0  -5    1.80    0.40
   8   0  -5    2.20    0.40
   8   0  -5    2.30    0.30
  -8   0   5    1.80    0.60
  -8   0   5    2.10    0.30
   8   0  -5    1.60    0.30
   7   0  -5   33.40    1.50
  -7   0   5   34.60    2.10
  -7   0   5   32.60    2.30
   7   0  -5   31.70    1.60
   7   0  -5   30.70    1.50
   7   0  -5   31.40    1.50
  -7   0   5   30.60    1.20
   7   0  -5   31.40    1.30
  -6   0   5  138.39    7.90
   6   0  -5  129.99    7.80
  -6   0   5  137.99    4.30
  -6   0   5  137.89    5.90
  -6   0   5  151.78    6.60
  -5   0   5    1.10    0.50
  -5   0   5    2.40    0.70
  -5   0   5    1.90    1.30
   5   0  -5    1.20    1.00
   5   0  -5    0.40    1.00
   4   0  -5   45.90    3.60
  -4   0   5   48.80    2.80
  -4   0   5   48.60    3.90
   4   0  -5   46.70    3.80
  -4   0   5   46.90    2.50
  -3   0   5  110.89    5.20
  -3   0   5  119.39    6.40
   3   0  -5  109.29    6.50
   3   0  -5  113.39    4.90
  -3   0   5  108.89    4.80
  -2   0   5    2.80    0.70
  -2   0   5    4.50    1.50
   2   0  -5    3.70    1.30
   2   0  -5    2.60    0.80
  -2   0   5    3.70    0.90
  -1   0   5  346.67   14.40
   1   0  -5  341.77   14.70
  -1   0   5  351.26   15.20
   1   0  -5  367.76   15.30
   0   0   5   40.40    3.10
   0   0   5   41.20    3.10
   0   0  -5   42.10    2.20
   0   0  -5   39.30    2.90
  -1   0  -5   83.59    4.00
  -1   0  -5   79.79    4.60
   1   0   5   83.99    4.90
  -1   0  -5   86.19    4.10
   1   0   5   68.49    4.80
  -2   0  -5    8.60    1.40
  -2   0  -5    5.80    1.10
   2   0   5    7.10    1.70
  -2   0  -5    9.60    1.60
   3   0   5  676.23   30.00
  -3   0  -5  702.93   26.90
  -3   0  -5  703.63   25.80
  -3   0  -5  719.53   28.20
  -4   0  -5  228.88    9.60
   4   0   5  219.28   11.50
  -4   0  -5  219.88    9.50
  -4   0  -5  221.48    8.80
  -5   0  -5    6.50    1.40
  -5   0  -5    5.10    1.00
   5   0   5    4.50    1.70
  -5   0  -5    6.00    1.50
  -5   0  -5    9.50    1.20
   6   0   5    1.50    0.40
   6   0   5    1.70    0.40
   6   0   5    1.10    0.40
  -6   0  -5    0.90    0.60
  -6   0  -5    1.10    0.30
   6   0   5    1.40    0.30
   6   0   5    1.30    0.40
   6   0   5    1.30    0.30
  -7   0  -5    0.20    0.40
   7   0   5    0.10    0.20
   7   0   5   -0.20    0.20
   7   0   5    0.00    0.20
   7   0   5    0.30    0.20
  -7   0  -5    0.40    0.20
   7   0   5    0.40    0.20
  -7   0  -5   -0.70    0.50
  -8   0  -5    7.60    0.40
   8   0   5    6.40    0.50
   8   0   5    5.70    0.50
   8   0   5    7.10    0.50
  -8   0  -5    6.10    0.90
   8   0   5    6.90    0.50
   8   0   5    7.20    0.50
   9   0   5    0.00    0.10
   9   0   5    0.20    0.10
   9   0   5    0.00    0.10
  -9   0  -5    0.00    0.10
   9   0   5   -0.20    0.10
 -10  -1   5   14.40    0.60
  10  -1  -5   14.80    0.70
  10  -1  -5   15.70    0.70
 -10   1   5   15.70    0.60
  10   1  -5   15.70    0.70
  10   1  -5   16.50    0.60
   9  -1  -5    2.50    0.30
  -9  -1   5    2.40    0.30
   9  -1  -5    2.90    0.40
  -9  -1   5    2.90    0.20
   9  -1  -5    3.20    0.40
   9  -1  -5    2.90    0.30
   9  -1  -5    2.60    0.30
   9   1  -5    3.00    0.30
  -9   1   5    1.60    0.50
   9   1  -5    3.10    0.40
  -9   1   5    3.30    0.30
   8  -1  -5   13.90    0.90
  -8  -1   5   14.10    0.80
  -8  -1   5   12.20    1.20
   8  -1  -5   13.90    0.80
   8  -1  -5   14.40    0.80
   8  -1  -5   15.10    0.70
   8  -1  -5   14.10    0.90
   8  -1  -5   15.30    0.80
  -8  -1   5   14.20    0.70
   8   1  -5   14.70    0.80
  -8   1   5   13.70    1.20
  -8   1   5   14.30    0.70
  -8   1   5   14.30    1.70
   8   1  -5   14.70    0.90
   7  -1  -5    7.30    0.70
   7  -1  -5    7.70    0.80
   7  -1  -5    8.10    0.60
   7  -1  -5    7.40    0.60
   7  -1  -5    8.80    0.80
   7  -1  -5    8.50    0.60
  -7  -1   5    7.80    1.10
  -7  -1   5    8.00    0.50
   7   1  -5    8.20    0.70
  -7   1   5    7.50    1.10
  -7   1   5    7.50    0.50
   7   1  -5    8.50    0.60
  -7   1   5    5.60    1.00
  -6  -1   5    5.30    1.10
  -6  -1   5    4.60    0.40
  -6  -1   5    4.80    0.90
  -6   1   5    5.50    1.80
  -6   1   5    4.80    0.80
  -6   1   5    4.60    1.00
  -5  -1   5    1.80    1.10
  -5  -1   5    2.10    0.70
   5  -1  -5    0.70    0.80
  -5  -1   5    2.00    0.60
  -5   1   5    4.10    0.80
  -5   1   5    1.40    0.60
   5   1  -5    1.80    1.10
   5   1  -5    2.40    1.10
  -5   1   5    1.40    1.20
  -4  -1   5  177.28    7.20
   4  -1  -5  171.28    9.30
  -4  -1   5  169.38    7.70
  -4  -1   5  193.58    7.60
  -4  -1   5  171.78    9.00
  -4   1   5  160.78    7.10
   4   1  -5  177.48    8.60
   4   1  -5  167.48    9.10
  -4   1   5  173.88    8.40
  -4   1   5  158.18    6.60
  -3  -1   5   84.99    5.60
   3  -1  -5  112.69    6.20
  -3  -1   5   94.49    4.70
  -3  -1   5  100.29    4.70
  -3   1   5  105.39    5.70
   3   1  -5  102.79    4.70
   3   1  -5   98.49    6.10
   3   1  -5  102.49    5.40
  -3   1   5   91.19    4.50
  -2  -1   5  269.27   10.70
   2  -1  -5  260.77   11.30
   2  -1  -5  288.57   12.70
  -2  -1   5  259.57   11.90
   2   1  -5  267.47   12.40
  -2   1   5  243.08   10.40
   2   1  -5  265.07   11.20
  -2   1   5  274.37   11.20
  -1  -1   5   28.90    1.80
  -1  -1   5   32.20    2.30
   1  -1  -5   28.80    2.20
   1  -1  -5   34.10    2.50
   1  -1  -5   28.70    1.40
  -1  -1   5   28.60    3.10
  -1   1   5   34.20    2.50
  -1   1   5   33.50    3.00
   1   1  -5   33.00    2.50
   1   1  -5   32.40    2.60
   0  -1   5    5.30    0.90
   0  -1  -5    3.60    1.10
   0  -1   5    7.30    1.50
   0  -1   5    3.50    1.20
   0  -1  -5    4.80    0.80
   0   1  -5    5.20    0.80
   0   1   5    4.20    1.40
   0   1   5    5.00    1.10
   0   1  -5    5.40    1.20
  -1  -1  -5  259.47   12.00
   1  -1   5  296.27   12.40
   1  -1   5  252.87   12.10
  -1  -1  -5  280.17   10.70
   1   1   5  267.67   13.40
   1   1   5  275.87   11.80
  -1   1  -5  288.57   12.40
   1   1   5  284.47   12.10
  -2  -1  -5   63.19    3.70
   2  -1   5   63.89    4.40
   2  -1   5   70.49    5.00
  -2  -1  -5   69.99    4.20
  -2  -1  -5   65.09    3.60
  -2   1  -5   65.29    3.70
  -2   1  -5   72.69    4.20
   2   1   5   66.39    3.80
   2   1   5   67.19    5.10
  -2   1  -5   65.89    3.20
  -3  -1  -5    8.20    1.30
  -3  -1  -5   10.70    1.30
   3  -1   5    8.10    1.80
  -3  -1  -5    9.30    1.50
  -3  -1  -5    9.40    1.60
  -3   1  -5    8.20    1.40
  -3   1  -5    8.30    1.40
   3   1   5    8.40    2.00
  -4  -1  -5   67.89    3.40
  -4  -1  -5   66.79    4.00
  -4  -1  -5   70.99    3.90
  -4  -1  -5   64.09    4.00
  -4  -1  -5   71.89    4.40
   4  -1   5   72.59    5.10
   4   1   5   64.19    5.10
  -4   1  -5   68.09    3.50
  -4   1  -5   65.29    3.90
  -5  -1  -5   50.09    3.10
   5  -1   5   44.70    3.90
  -5  -1  -5   45.70    3.60
  -5  -1  -5   44.70    3.20
  -5   1  -5   42.30    3.60
   5   1   5   40.70    4.00
  -5   1  -5   45.70    2.60
  -5   1  -5   48.70    2.80
  -5   1  -5   44.90    3.20
  -6  -1  -5   15.70    0.80
   6  -1   5   17.40    1.00
   6  -1   5   17.00    0.90
   6  -1   5   16.20    1.00
   6  -1   5   16.10    1.00
   6  -1   5   17.90    1.00
  -6  -1  -5   15.90    1.40
  -6  -1  -5   17.20    2.00
   6  -1   5   16.80    1.10
  -6   1  -5   18.30    1.70
   6   1   5   15.60    1.00
   6   1   5   16.20    1.00
   6   1   5   17.50    0.90
   6   1   5   18.30    1.00
  -6   1  -5   12.70    1.40
  -7  -1  -5   14.70    1.80
  -7  -1  -5   16.00    0.90
  -7  -1  -5   16.00    1.30
   7  -1   5   14.50    0.80
   7  -1   5   18.50    1.00
   7  -1   5   16.30    1.00
   7  -1   5   14.90    0.90
   7  -1   5   15.20    0.90
  -7  -1  -5   16.00    0.80
   7   1   5   16.00    0.90
   7   1   5   14.90    0.90
   7   1   5   15.10    0.80
   7   1   5   16.90    0.90
  -7   1  -5   15.90    1.80
   8  -1   5   12.60    0.70
   8  -1   5   12.40    0.70
   8  -1   5   11.70    0.70
  -8  -1  -5   10.90    1.10
   8  -1   5   11.40    0.70
   8  -1   5   11.60    0.60
   8   1   5   11.80    0.70
  -8   1  -5   12.10    1.10
   8   1   5   12.30    0.70
   8   1   5   11.50    0.70
   8   1   5   12.20    0.70
  -8   1  -5   12.40    0.60
   9  -1   5    1.00    0.20
   9  -1   5    0.70    0.20
   9  -1   5    1.40    0.20
  -9  -1  -5    0.90    0.10
   9  -1   5    0.80    0.20
   9   1   5    1.10    0.20
  -9   1  -5    1.10    0.20
   9   1   5    1.30    0.20
 -10  -2   5   17.30    0.70
  10  -2  -5   15.90    0.70
  10  -2  -5   16.20    0.70
  10  -2  -5   16.40    0.70
  10  -2  -5   16.20    0.70
  10   2  -5   16.30    0.60
 -10   2   5   15.80    0.60
  10   2  -5   16.00    0.70
   9  -2  -5    1.70    0.30
   9  -2  -5    1.70    0.30
   9  -2  -5    1.80    0.30
   9  -2  -5    2.00    0.30
  -9  -2   5    1.90    0.30
   9   2  -5    1.40    0.20
  -9   2   5    1.60    0.20
  -9   2   5    2.00    0.50
   9   2  -5    1.90    0.30
   8  -2  -5   31.30    1.40
   8  -2  -5   30.90    1.50
   8  -2  -5   31.70    1.40
   8  -2  -5   30.50    1.40
   8  -2  -5   31.00    1.40
  -8  -2   5   32.20    1.10
  -8  -2   5   32.20    1.30
  -8   2   5   31.40    2.10
  -8   2   5   28.90    1.10
   8   2  -5   30.60    1.20
  -8   2   5   28.30    1.80
   8   2  -5   30.00    1.40
   7  -2  -5    9.80    0.70
  -7  -2   5    9.20    0.70
   7  -2  -5    8.80    0.80
   7  -2  -5   10.40    0.70
   7  -2  -5   10.90    0.80
   7  -2  -5    9.70    0.80
  -7  -2   5   10.60    0.50
   7   2  -5   10.50    0.70
  -7   2   5   11.00    1.40
   7   2  -5    9.40    0.60
  -7   2   5    7.80    1.00
  -6  -2   5    9.10    0.50
   6  -2  -5    9.80    0.70
   6  -2  -5   10.90    0.60
   6  -2  -5    9.50    0.80
   6  -2  -5    7.30    0.80
   6  -2  -5    9.50    0.90
  -6  -2   5    9.20    1.20
   6   2  -5    9.50    0.70
  -6   2   5   10.00    1.20
  -6   2   5   10.60    1.40
   6   2  -5    9.60    0.60
   5  -2  -5   51.29    3.90
  -5  -2   5   39.40    2.90
  -5  -2   5   44.80    1.60
  -5  -2   5   47.00    4.00
  -5  -2   5   49.50    2.60
  -5   2   5   48.30    2.40
  -5   2   5   46.70    2.60
  -5   2   5   45.30    3.80
   5   2  -5   40.70    3.90
   4  -2  -5  175.18    9.00
  -4  -2   5  161.78    8.60
  -4  -2   5  165.18    7.40
  -4   2   5  161.48    7.90
   4   2  -5  161.88    9.00
  -4   2   5  155.38    6.70
   3  -2  -5   22.30    2.80
  -3  -2   5   24.40    3.10
  -3  -2   5   26.50    2.20
  -3   2   5   22.80    1.50
   3   2  -5   21.70    1.70
   3   2  -5   22.80    3.20
  -3   2   5   26.00    2.80
  -2  -2   5    6.30    1.30
   2  -2  -5    5.80    1.40
  -2  -2   5    7.00    1.60
   2  -2  -5    6.20    1.10
  -2   2   5    7.30    0.90
  -2   2   5    6.30    1.30
  -2   2   5    6.60    1.70
   2   2  -5    5.60    1.50
   2   2  -5    7.20    1.10
  -1  -2   5   63.19    4.30
  -1  -2   5   56.79    3.50
   1  -2  -5   55.59    2.30
   1  -2  -5   49.50    3.70
   1  -2  -5   67.29    3.70
  -1   2   5   58.89    4.50
  -1   2   5   51.09    2.70
   1   2  -5   55.09    3.00
   1   2  -5   58.39    3.90
  -1   2   5   56.39    3.00
   0  -2   5   31.30    2.70
   0  -2  -5   31.50    2.50
   0  -2  -5   29.10    1.90
   0  -2   5   29.20    3.30
   0   2   5   33.70    3.30
   0   2  -5   31.60    2.30
   0   2   5   28.60    1.80
   0   2   5   30.00    1.90
  -1  -2  -5   84.69    5.00
  -1  -2  -5   89.49    4.30
   1  -2   5   90.79    4.60
   1  -2   5   81.19    5.40
   1   2   5   88.59    5.00
   1   2   5   85.29    4.00
  -1   2  -5   84.09    4.10
   1   2   5   94.39    6.10
  -1   2  -5   82.69    4.90
  -2  -2  -5    8.50    1.30
   2  -2   5    8.20    1.50
  -2  -2  -5    9.20    1.30
   2  -2   5    6.80    1.90
  -2  -2  -5    8.10    1.50
  -2  -2  -5    9.30    1.40
   2   2   5    8.70    2.00
   2   2   5    8.20    1.60
  -2   2  -5    7.20    1.40
  -3  -2  -5   32.50    2.70
  -3  -2  -5   36.30    2.50
  -3  -2  -5   34.50    2.10
   3  -2   5   33.00    3.00
  -3  -2  -5   37.40    2.70
  -3  -2  -5   31.70    2.50
   3   2   5   34.60    4.20
   3   2   5   37.60    3.10
  -3   2  -5   35.70    2.60
  -3   2  -5   39.40    2.90
  -4  -2  -5  474.25   19.20
  -4  -2  -5  502.15   19.40
  -4  -2  -5  508.65   18.10
  -4  -2  -5  486.25   18.80
  -4  -2  -5  464.75   20.20
  -4   2  -5  473.85   18.20
   4   2   5  478.05   21.80
  -4   2  -5  468.35   18.10
   5  -2   5    0.90    0.40
   5  -2   5    1.40    1.30
  -5  -2  -5    2.30    0.80
  -5  -2  -5    2.10    0.30
   5  -2   5    1.10    0.40
  -5  -2  -5    2.20    0.60
  -5   2  -5    1.30    0.90
   5   2   5    2.00    0.40
   6  -2   5  100.29    3.70
  -6  -2  -5  102.29    3.20
  -6  -2  -5  100.29    4.60
   6  -2   5  100.19    4.00
  -6  -2  -5   99.79    3.80
   6  -2   5  104.49    3.80
   6  -2   5  102.39    3.50
   6  -2   5  103.89    3.80
   6  -2   5   97.99    3.70
   6   2   5  102.19    3.70
   6   2   5   97.19    3.60
   6   2   5   96.39    3.40
   6   2   5   97.49    3.70
  -6   2  -5  100.09    4.80
   7  -2   5   11.40    0.80
   7  -2   5   11.10    0.70
   7  -2   5   11.70    0.80
   7  -2   5   10.20    0.70
  -7  -2  -5   10.60    0.80
  -7  -2  -5   10.70    1.20
   7  -2   5   11.00    0.70
   7  -2   5   11.00    0.70
   7   2   5   11.10    0.70
   7   2   5   10.80    0.70
  -7   2  -5   10.30    1.20
  -7   2  -5    9.90    1.30
   8  -2   5    9.10    0.60
   8  -2   5    8.80    0.60
   8  -2   5    8.70    0.50
   8  -2   5    8.90    0.60
  -8  -2  -5    9.20    0.50
   8  -2   5    9.50    0.60
  -8  -2  -5    9.90    0.60
   8   2   5    9.60    0.60
  -8   2  -5    8.50    1.00
   8   2   5    8.80    0.50
   9  -2   5    2.80    0.30
   9  -2   5    3.00    0.30
   9  -2   5    2.70    0.30
  -9  -2  -5    3.40    0.40
   9  -2   5    3.80    0.30
   9   2   5    3.50    0.30
  -9   2  -5    3.40    0.20
   9   2   5    2.30    0.30
  10  -3  -5    3.20    0.30
 -10  -3   5    2.50    0.20
  10  -3  -5    2.90    0.20
  10  -3  -5    3.10    0.20
  10  -3  -5    3.10    0.20
  10   3  -5    2.90    0.20
   9  -3  -5    1.20    0.20
  -9  -3   5    0.90    0.20
   9  -3  -5    0.80    0.20
   9  -3  -5    1.20    0.20
  -9  -3   5    1.00    0.20
   9  -3  -5    1.20    0.20
  -9   3   5    1.30    0.20
  -9   3   5    1.50    0.40
   9   3  -5    1.20    0.20
   8  -3  -5   64.59    2.50
  -8  -3   5   67.39    2.60
   8  -3  -5   64.39    2.50
   8  -3  -5   68.39    2.50
   8  -3  -5   67.59    2.70
   8  -3  -5   63.89    2.50
  -8  -3   5   67.49    2.30
  -8   3   5   60.19    3.30
  -8   3   5   64.79    3.00
   8   3  -5   63.29    2.40
   8   3  -5   65.29    2.20
   7  -3  -5    4.30    0.50
   7  -3  -5    3.80    0.40
   7  -3  -5    4.70    0.60
   7  -3  -5    3.90    0.50
   7  -3  -5    3.50    0.50
   7  -3  -5    4.40    0.50
  -7  -3   5    4.10    0.50
   7   3  -5    3.90    0.50
   7   3  -5    3.90    0.50
  -7   3   5    3.90    0.90
  -7   3   5    3.80    0.70
   7   3  -5    4.60    0.50
   6  -3  -5   29.40    1.60
   6  -3  -5   29.50    1.40
   6  -3  -5   28.70    1.40
   6  -3  -5   29.50    1.20
   6  -3  -5   28.00    1.40
  -6  -3   5   28.40    1.30
   6  -3  -5   30.00    1.40
  -6   3   5   30.00    1.80
   6   3  -5   28.10    1.30
   6   3  -5   26.30    1.40
  -6   3   5   27.70    1.90
  -5  -3   5   28.70    3.60
   5  -3  -5   29.70    3.00
  -5  -3   5   30.60    3.00
  -5   3   5   33.20    2.00
   5   3  -5   32.30    1.10
   5   3  -5   32.40    4.10
   4  -3  -5    8.60    1.90
  -4  -3   5    7.50    1.90
  -4  -3   5    8.30    1.50
   4   3  -5    8.80    1.00
   4   3  -5   11.30    1.40
   4   3  -5    8.00    2.10
  -4   3   5    8.70    1.00
  -3  -3   5  306.57   12.90
   3  -3  -5  267.67   13.50
  -3  -3   5  284.17   11.80
  -3   3   5  296.07   11.90
   3   3  -5  290.07   14.80
   3   3  -5  319.67   12.40
   3   3  -5  315.97   11.60
   2  -3  -5  607.84   26.00
   2  -3  -5  628.94   24.40
  -2  -3   5  575.04   22.60
  -2  -3   5  595.24   23.80
  -2   3   5  567.84   22.10
  -2   3   5  604.74   25.90
   2   3  -5  574.84   25.50
   2   3  -5  595.74   22.60
   1  -3  -5   15.30    2.00
  -1  -3   5   12.10    1.90
  -1  -3   5   13.20    2.30
  -1   3   5   13.80    1.10
   1   3  -5   13.20    1.20
  -1   3   5   11.30    2.40
   1   3  -5   12.50    2.10
   0  -3   5  357.36   14.70
   0  -3  -5  398.46   15.90
   0  -3  -5  341.37   13.40
   0  -3   5  359.96   15.50
   0   3  -5  343.77   14.90
   0   3   5  327.07   16.00
   0   3   5  350.96   13.10
   0   3  -5  308.77   12.80
  -1  -3  -5   67.29    4.30
  -1  -3  -5   66.29    3.60
   1  -3   5   66.09    4.70
   1   3   5   64.29    5.10
   1   3   5   66.79    4.50
   1   3   5   63.49    3.20
  -2  -3  -5  174.18    8.80
   2  -3   5  183.68    9.50
  -2  -3  -5  184.48    7.90
   2   3   5  175.08   10.00
   2   3   5  166.78    6.70
   2   3   5  176.38    7.20
  -2   3  -5  180.38    8.60
   2   3   5  160.08    8.80
   3  -3   5    8.60    2.10
  -3  -3  -5    8.60    1.60
  -3  -3  -5   10.30    1.60
  -3   3  -5    7.50    1.40
  -3   3  -5    9.60    1.70
   3   3   5    7.30    1.60
   3   3   5    8.20    2.30
  -4  -3  -5   30.80    2.60
  -4  -3  -5   28.60    1.10
  -4   3  -5   23.40    2.50
   4   3   5   25.40    3.60
   5  -3   5  102.19    3.70
   5  -3   5   98.99    3.70
  -5  -3  -5   96.99    3.20
   5  -3   5  102.59    3.70
  -5  -3  -5   96.49    3.70
   5  -3   5   99.49    3.70
   5  -3   5   98.19    3.40
   5   3   5   97.19    3.60
   5   3   5   97.79    3.60
   6  -3   5   16.90    1.00
   6  -3   5   15.90    1.00
   6  -3   5   17.60    0.90
   6  -3   5   17.00    1.00
   6  -3   5   17.00    1.00
   6  -3   5   17.00    1.00
  -6  -3  -5   15.80    1.00
  -6  -3  -5   17.40    0.80
   6   3   5   18.20    0.90
   6   3   5   15.90    0.80
   6   3   5   15.80    0.90
  -6   3  -5   13.60    1.50
   7  -3   5   22.80    1.10
  -7  -3  -5   22.50    0.90
   7  -3   5   23.40    1.10
   7  -3   5   23.30    1.20
   7  -3   5   22.20    1.00
   7  -3   5   23.80    1.10
   7  -3   5   23.70    1.10
  -7  -3  -5   22.90    1.20
   7   3   5   22.50    1.10
   7   3   5   24.00    1.00
  -7   3  -5   18.70    1.60
  -8  -3  -5    4.20    0.50
   8  -3   5    5.60    0.40
   8  -3   5    5.30    0.40
   8  -3   5    5.70    0.40
   8  -3   5    4.20    0.40
  -8  -3  -5    4.50    0.40
  -8   3  -5    5.50    0.70
   8   3   5    5.10    0.40
   8   3   5    5.20    0.40
   9  -3   5    4.10    0.30
   9  -3   5    3.40    0.30
  -9  -3  -5    4.10    0.30
   9  -3   5    3.70    0.30
   9  -3   5    3.40    0.30
   9   3   5    4.50    0.30
   9  -4  -5    1.70    0.30
   9  -4  -5    1.50    0.20
   9  -4  -5    1.50    0.20
   9  -4  -5    1.80    0.20
  -9  -4   5    1.50    0.20
  -9  -4   5    1.50    0.20
   9  -4  -5    1.30    0.20
   9   4  -5    1.40    0.20
   8  -4  -5    3.10    0.40
  -8  -4   5    3.80    0.40
   8  -4  -5    3.10    0.40
  -8  -4   5    3.30    0.40
   8  -4  -5    3.10    0.40
   8  -4  -5    3.50    0.40
   8  -4  -5    3.40    0.40
  -8   4   5    2.90    0.60
   8   4  -5    3.40    0.30
   8   4  -5    3.50    0.40
   7  -4  -5   11.50    0.70
  -7  -4   5   12.20    0.80
   7  -4  -5   10.20    0.70
   7  -4  -5   11.00    0.80
   7  -4  -5   12.10    0.80
   7  -4  -5   11.40    0.60
  -7  -4   5   10.90    0.80
   7  -4  -5   11.80    0.80
   7   4  -5   11.80    0.70
   7   4  -5   11.20    0.70
  -7   4   5   10.20    1.10
  -7   4   5    8.70    1.20
  -6  -4   5  179.68    6.20
   6  -4  -5  177.68    6.20
   6  -4  -5  181.58    5.50
  -6  -4   5  183.48    5.70
   6  -4  -5  172.88    6.10
   6  -4  -5  179.68    6.10
   6  -4  -5  169.08    6.60
  -6   4   5  177.28    7.40
   6   4  -5  176.28    5.70
   5  -4  -5   90.59    3.40
   5  -4  -5   90.69    3.40
   5  -4  -5   89.69    3.40
   5  -4  -5   92.39    3.70
  -5  -4   5   89.39    3.10
   5  -4  -5   93.69    3.10
   5  -4  -5   89.29    3.40
  -5  -4   5   86.19    3.50
   5   4  -5   90.19    2.90
  -5   4   5   92.49    4.20
   5   4  -5   90.99    3.20
  -4  -4   5    6.90    1.50
   4  -4  -5    7.40    1.90
  -4  -4   5    6.00    1.60
   4   4  -5    7.80    1.10
  -4   4   5    4.30    1.80
   4   4  -5    7.60    2.00
   4   4  -5    7.70    1.00
  -4   4   5    7.10    0.90
   4   4  -5    6.80    0.50
  -3  -4   5    4.50    1.40
  -3  -4   5    5.00    1.30
  -3   4   5    4.10    1.60
  -3   4   5    7.20    0.90
   3   4  -5    7.60    1.10
   3   4  -5    6.00    1.00
   3   4  -5    7.60    2.10
  -2  -4   5    7.30    1.50
   2  -4  -5    9.10    1.50
  -2  -4   5    8.80    1.90
  -2   4   5    8.80    2.20
   2   4  -5    7.50    1.10
   2   4  -5    8.90    2.00
  -2   4   5    9.00    1.00
   2   4  -5    7.80    1.10
  -1  -4   5   12.90    2.10
  -1  -4   5    9.80    1.70
   1  -4  -5   12.10    1.80
  -1   4   5   11.70    1.00
   1   4  -5   10.50    1.20
   1   4  -5   11.70    2.20
  -1   4   5   11.40    2.50
   0  -4   5   25.70    3.20
   0  -4  -5   21.80    2.60
   0  -4   5   23.90    2.80
   0   4   5   23.10    3.50
   0   4  -5   27.30    2.70
   0   4   5   23.10    3.10
   0   4   5   22.30    1.60
   0   4  -5   24.80    1.50
   0   4   5   23.30    1.50
   1  -4   5   65.69    4.40
  -1  -4  -5   68.49    3.70
   1  -4   5   75.19    5.10
  -1  -4  -5   68.19    4.40
   1   4   5   69.49    3.20
   1   4   5   61.79    5.30
   1   4   5   79.89    5.20
   1   4   5   68.59    3.50
  -2  -4  -5   23.30    2.00
   2  -4   5   20.40    3.10
  -2  -4  -5   18.30    2.40
  -2   4  -5   18.70    2.50
   2   4   5   17.40    3.20
   2   4   5   22.20    1.60
   2   4   5   20.70    2.80
   2   4   5   19.90    1.40
  -3  -4  -5   21.00    2.50
  -3  -4  -5   18.40    2.50
  -3   4  -5   18.00    2.40
   3   4   5   19.60    1.30
   3   4   5   16.80    3.10
   3   4   5   17.50    0.70
   3   4   5   17.30    2.70
  -4  -4  -5   17.20    1.20
  -4  -4  -5   18.30    1.10
   4   4   5   18.70    0.70
  -4   4  -5   14.80    2.00
   4   4   5   18.20    1.00
   5  -4   5   19.30    1.10
   5  -4   5   19.30    1.00
  -5  -4  -5   18.60    1.10
   5  -4   5   19.30    1.10
   5  -4   5   21.10    1.10
   5  -4   5   18.30    1.00
  -5  -4  -5   19.60    1.30
   5   4   5   17.90    1.00
   5   4   5   17.00    1.00
   6  -4   5    5.90    0.60
   6  -4   5    4.90    0.50
   6  -4   5    7.30    0.60
  -6  -4  -5    5.00    0.70
  -6  -4  -5    6.10    0.70
   6  -4   5    5.90    0.60
   6   4   5    5.60    0.50
   6   4   5    4.10    0.50
   7  -4   5   47.80    1.90
   7  -4   5   48.00    1.80
   7  -4   5   45.90    1.80
  -7  -4  -5   45.90    2.10
  -7  -4  -5   43.80    1.90
   7  -4   5   47.20    1.70
   7   4   5   47.20    1.90
   7   4   5   44.80    1.80
   8  -4   5    3.00    0.30
  -8  -4  -5    3.60    0.40
   8  -4   5    2.60    0.30
   8  -4   5    3.90    0.40
   8  -4   5    3.20    0.30
  -8  -4  -5    3.90    0.40
   8   4   5    2.50    0.30
  -9  -5   5    2.20    0.20
   9  -5  -5    3.00    0.30
  -9  -5   5    3.20    0.30
   9  -5  -5    3.00    0.20
   9  -5  -5    3.30    0.30
   9  -5  -5    2.60    0.20
   9   5  -5    3.20    0.20
   8  -5  -5    5.60    0.40
   8  -5  -5    5.90    0.40
   8  -5  -5    5.60    0.40
  -8  -5   5    6.50    0.40
   8  -5  -5    5.80    0.50
  -8  -5   5    6.20    0.40
   8   5  -5    5.70    0.40
   8   5  -5    5.70    0.40
   7  -5  -5   15.70    0.80
   7  -5  -5   16.60    0.90
   7  -5  -5   16.00    0.90
  -7  -5   5   16.50    0.80
   7  -5  -5   16.90    0.70
   7  -5  -5   15.70    0.90
  -7  -5   5   16.00    0.90
   7   5  -5   15.80    0.80
  -7   5   5   14.20    1.20
   7   5  -5   17.00    0.80
   6  -5  -5   87.19    3.20
  -6  -5   5   89.79    3.00
   6  -5  -5   90.69    3.20
  -6  -5   5   85.49    3.40
   6  -5  -5   88.49    3.50
  -6  -5   5   85.39    3.20
   6  -5  -5   86.29    3.30
   6  -5  -5   90.69    2.90
  -6   5   5   84.79    4.00
   6   5  -5   86.29    2.90
   5  -5  -5   32.80    1.50
   5  -5  -5   33.80    1.40
   5  -5  -5   32.80    1.50
   5  -5  -5   31.80    1.50
  -5  -5   5   31.50    1.40
   5  -5  -5   32.40    1.50
   5  -5  -5   31.60    1.60
  -5  -5   5   33.40    1.60
  -5   5   5   33.30    1.90
   5   5  -5   33.20    1.80
   5   5  -5   32.80    1.20
   5   5  -5   33.10    1.40
  -4  -5   5   37.70    1.80
   4  -5  -5   35.40    1.80
   4  -5  -5   36.90    1.60
   4  -5  -5   36.10    1.50
  -4  -5   5   32.80    1.70
   4  -5  -5   33.50    1.60
   4  -5  -5   34.50    1.60
  -4  -5   5   36.40    1.60
   4   5  -5   34.60    2.00
   4   5  -5   33.10    1.30
   4   5  -5   38.20    2.30
  -4   5   5   34.90    1.90
  -3  -5   5   23.30    2.80
   3   5  -5   25.20    1.90
  -3   5   5   20.40    3.30
   3   5  -5   21.40    3.30
   3   5  -5   23.50    1.00
  -3   5   5   28.60    1.60
   3   5  -5   27.20    1.80
  -2  -5   5   13.70    2.80
  -2  -5   5   13.50    2.10
  -2   5   5   17.70    1.30
   2   5  -5   13.40    2.50
   2   5  -5   16.30    1.40
  -2   5   5   13.50    2.70
   2   5  -5   16.20    1.40
  -1  -5   5   22.10    2.90
   1  -5  -5   21.30    2.60
  -1  -5   5   20.80    2.60
  -1   5   5   18.60    1.40
  -1   5   5   15.40    2.90
   1   5  -5   17.70    2.70
   1   5  -5   20.60    1.50
   0  -5   5   56.29    4.10
   0  -5   5   59.89    4.40
   0  -5  -5   68.39    4.30
   0   5   5   63.79    3.10
   0   5   5   59.69    2.90
   0   5   5   59.09    4.70
   0   5  -5   58.89    3.00
   0   5   5   61.09    5.20
  -1  -5  -5  160.08    8.00
   1  -5   5  140.99    7.50
   1   5   5  145.69    8.40
   1   5   5  144.39    8.90
   1   5   5  151.28    6.30
   1   5   5  137.39    5.80
   2   5   5   57.09    2.70
   2   5   5   50.79    4.80
   2   5   5   59.29    3.00
   2   5   5   51.29    1.80
   2   5   5   53.49    4.50
  -3  -5  -5    4.10    0.60
  -3  -5  -5    4.80    0.70
   3  -5   5    5.50    0.70
   3   5   5    4.30    0.40
   3   5   5    3.60    0.70
   4  -5   5   36.00    1.60
  -4  -5  -5   32.30    1.80
  -4  -5  -5   31.70    1.60
   4  -5   5   34.20    1.50
   4  -5   5   35.00    1.60
   4   5   5   32.90    1.50
   4   5   5   34.80    1.20
   5  -5   5    3.60    0.50
   5  -5   5    2.90    0.40
  -5  -5  -5    4.60    0.70
  -5  -5  -5    3.30    0.50
   5  -5   5    3.60    0.50
   5   5   5    3.60    0.50
   5   5   5    3.10    0.40
   6  -5   5    9.10    0.60
   6  -5   5    8.40    0.60
   6  -5   5    7.90    0.60
   6  -5   5    8.70    0.60
  -6  -5  -5    9.00    0.70
  -6  -5  -5    8.50    0.70
   6   5   5    9.00    0.60
   6   5   5    7.40    0.60
  -7  -5  -5    5.10    0.50
  -7  -5  -5    5.70    0.50
   7  -5   5    5.10    0.40
   7  -5   5    5.20    0.40
   7  -5   5    5.20    0.40
   7  -5   5    5.10    0.50
   7   5   5    5.20    0.40
   7   5   5    5.50    0.40
   8  -5   5   14.20    0.60
   8  -5   5   14.40    0.60
  -8  -5  -5   15.00    0.70
  -8  -5  -5   14.70    0.70
   8  -5   5   14.00    0.60
   8   5   5   16.40    0.70
   8  -6  -5    2.20    0.20
   8  -6  -5    2.60    0.30
   8  -6  -5    2.50    0.20
   8  -6  -5    2.40    0.20
  -8  -6   5    2.40    0.30
   8   6  -5    2.20    0.20
   8   6  -5    2.90    0.30
   7  -6  -5   10.20    0.60
   7  -6  -5   10.50    0.60
   7  -6  -5    9.80    0.60
   7  -6  -5   11.00    0.50
   7  -6  -5   10.20    0.60
  -7  -6   5   10.80    0.60
   7   6  -5   10.30    0.50
   7   6  -5   10.90    0.60
  -6  -6   5    7.90    0.60
   6  -6  -5    8.30    0.60
   6  -6  -5    8.10    0.60
  -6  -6   5    7.40    0.60
   6  -6  -5    8.80    0.50
   6  -6  -5    8.30    0.60
  -6   6   5    7.50    0.90
   6   6  -5    8.10    0.50
   5  -6  -5   87.89    3.10
  -5  -6   5   84.99    2.90
   5  -6  -5   81.79    3.10
   5  -6  -5   81.59    2.80
   5  -6  -5   84.59    3.20
  -5  -6   5   81.89    3.20
   5  -6  -5   80.89    3.30
  -5   6   5   79.59    3.80
   5   6  -5   84.19    2.90
   5   6  -5   81.79    3.60
   5   6  -5   87.59    2.60
   4  -6  -5  346.87   10.30
   4  -6  -5  347.27   11.40
   4  -6  -5  352.46   11.80
   4  -6  -5  352.16   11.40
  -4  -6   5  347.77   11.80
   4  -6  -5  340.67   11.70
  -4  -6   5  330.57   10.40
  -4  -6   5  328.87   11.80
   4  -6  -5  346.87   12.20
  -4   6   5  325.27   13.00
   4   6  -5  342.07   13.40
   4   6  -5  343.47   12.50
   4   6  -5  334.37   10.00
   3  -6  -5   90.99    3.30
   3  -6  -5   89.09    3.00
  -3  -6   5   83.79    3.00
   3  -6  -5   88.99    3.40
   3  -6  -5   86.49    3.50
  -3  -6   5   82.89    3.40
  -3  -6   5   89.49    3.50
  -3  -6   5   85.89    3.40
  -3  -6   5   81.09    3.30
   3  -6  -5   91.19    3.40
  -3  -6   5   80.99    3.40
  -3   6   5   84.39    3.80
   3   6  -5   83.99    4.10
   3   6  -5   85.39    3.90
   3   6  -5   81.49    2.70
  -2  -6   5   21.30    1.30
  -2  -6   5   20.50    1.30
  -2  -6   5   22.40    1.30
   2  -6  -5   21.30    1.10
   2  -6  -5   23.10    1.30
   2  -6  -5   21.30    1.20
  -2  -6   5   22.50    1.10
  -2  -6   5   23.00    1.30
   2  -6  -5   20.30    1.30
  -2  -6   5   22.10    1.30
   2  -6  -5   22.00    1.30
   2   6  -5   22.40    1.60
   2   6  -5   21.20    1.60
  -2   6   5   21.00    1.50
   1  -6  -5   24.50    1.30
   1  -6  -5   22.00    1.30
  -1  -6   5   19.70    1.30
  -1  -6   5   24.20    1.40
   1  -6  -5   21.60    1.20
  -1  -6   5   20.50    1.20
   1  -6  -5   23.60    1.10
  -1  -6   5   22.60    1.30
  -1  -6   5   23.30    1.30
   1  -6  -5   20.60    1.30
   1  -6  -5   22.00    1.30
  -1   6   5   21.80    1.50
  -1   6   5   20.70    1.40
   1   6  -5   23.40    1.70
   0  -6  -5   73.09    2.90
   0  -6   5   71.29    3.10
   0  -6   5   77.29    3.10
   0  -6   5   71.79    3.00
   0  -6  -5   73.09    3.00
   0  -6  -5   75.89    3.10
   0  -6   5   75.29    3.00
   0  -6  -5   69.29    3.10
   0  -6   5   76.49    3.00
   0  -6  -5   72.29    2.90
   0  -6  -5   73.19    2.60
   0   6  -5   72.59    3.50
   0   6   5   73.99    3.40
   0   6   5   75.29    3.60
  -1  -6  -5    4.80    0.60
  -1  -6  -5    4.50    0.70
  -1  -6  -5    5.10    0.60
  -1  -6  -5    5.20    0.60
   1  -6   5    4.50    0.60
  -1  -6  -5    4.90    0.60
  -1  -6  -5    5.10    0.60
   1  -6   5    4.70    0.60
   1  -6   5    6.10    0.70
   1  -6   5    4.60    0.60
   1  -6   5    6.20    0.70
   1   6   5    4.50    0.80
   1   6   5    4.10    0.70
   1   6   5    3.20    0.30
  -2  -6  -5   37.60    1.90
  -2  -6  -5   36.40    1.80
   2  -6   5   39.80    1.80
  -2  -6  -5   36.20    1.50
   2  -6   5   37.90    1.80
   2  -6   5   37.80    1.80
  -2  -6  -5   39.00    1.80
   2  -6   5   38.20    1.80
  -2  -6  -5   36.80    1.70
   2   6   5   36.70    2.20
   2   6   5   35.50    2.00
   2   6   5   35.30    1.30
  -3  -6  -5    3.70    0.50
  -3  -6  -5    4.10    0.50
   3  -6   5    4.50    0.60
   3  -6   5    3.20    0.50
  -3  -6  -5    4.50    0.70
   3   6   5    2.60    0.30
   3   6   5    2.90    0.60
  -4  -6  -5   13.10    0.90
  -4  -6  -5   12.00    0.80
   4   6   5   12.20    0.80
   4   6   5   12.50    0.50
  -5  -6  -5    3.20    0.50
  -5  -6  -5    3.10    0.40
   5   6   5    3.40    0.40
   5   6   5    3.20    0.40
  -6  -6  -5    3.00    0.40
  -6  -6  -5    2.60    0.30
   6   6   5    4.20    0.40
   6   6   5    4.10    0.40
   7  -6   5    4.00    0.40
  -7  -6  -5    3.60    0.30
  -7  -6  -5    4.70    0.40
   7   6   5    5.40    0.40
   7   6   5    4.60    0.30
   7  -7  -5    0.90    0.10
   7  -7  -5    0.90    0.20
   7  -7  -5    1.10    0.20
   7  -7  -5    0.80    0.20
  -7  -7   5    0.90    0.20
   7   7  -5    0.60    0.10
   7   7  -5    1.00    0.20
   6  -7  -5   13.00    0.70
   6  -7  -5   13.20    0.70
  -6  -7   5   13.30    0.70
   6  -7  -5   13.30    0.60
   6  -7  -5   13.10    0.70
  -6  -7   5   14.30    0.70
   6   7  -5   14.40    0.70
   6   7  -5   13.10    0.60
  -5  -7   5   48.00    2.10
   5  -7  -5   49.80    2.10
  -5  -7   5   51.79    1.90
   5  -7  -5   49.80    1.80
   5  -7  -5   51.49    1.90
   5  -7  -5   51.09    1.90
   5  -7  -5   51.09    2.00
   5   7  -5   48.80    1.80
   5   7  -5   51.19    1.60
   4  -7  -5   17.20    0.90
  -4  -7   5   18.00    0.90
  -4  -7   5   15.50    1.00
   4  -7  -5   17.30    1.00
  -4  -7   5   16.60    1.00
   4  -7  -5   18.40    1.00
  -4  -7   5   15.10    1.00
   4  -7  -5   18.10    0.80
   4  -7  -5   18.40    1.00
  -4   7   5   14.80    1.20
   4   7  -5   12.80    1.10
   4   7  -5   15.80    0.70
   3  -7  -5   45.80    2.10
  -3  -7   5   42.80    2.00
  -3  -7   5   45.40    2.00
   3  -7  -5   51.09    2.00
   3  -7  -5   47.30    1.90
   3  -7  -5   43.40    1.90
   3  -7  -5   45.90    1.70
  -3  -7   5   43.60    1.70
  -3  -7   5   44.20    1.90
  -3  -7   5   44.40    2.00
   3   7  -5   46.10    2.30
   3   7  -5   41.80    2.50
   3   7  -5   42.80    1.50
  -3   7   5   42.10    2.30
  -2  -7   5  138.49    5.20
  -2  -7   5  138.29    5.10
   2  -7  -5  133.29    5.30
  -2  -7   5  144.69    5.20
  -2  -7   5  137.49    5.20
   2  -7  -5  137.79    4.90
  -2  -7   5  138.79    4.50
   2  -7  -5  146.79    5.00
   2  -7  -5  142.59    4.50
  -2  -7   5  142.59    5.10
   2  -7  -5  135.79    5.10
   2  -7  -5  141.29    5.10
  -2   7   5  139.19    5.90
   2   7  -5  136.09    6.10
   2   7  -5  139.59    5.70
   1  -7  -5   70.89    2.90
   1  -7  -5   69.09    2.50
   1  -7  -5   71.69    2.80
  -1  -7   5   75.69    2.90
   1  -7  -5   73.39    2.80
  -1  -7   5   71.99    2.50
  -1  -7   5   75.79    3.00
   1  -7  -5   72.29    2.90
  -1  -7   5   69.19    2.90
  -1  -7   5   64.29    2.90
  -1  -7   5   68.69    2.90
   1   7  -5   69.19    3.30
  -1   7   5   73.49    3.40
   1   7  -5   70.69    3.50
  -1   7   5   68.29    3.20
   0  -7   5   32.30    1.60
   0  -7   5   33.70    1.70
   0  -7   5   34.60    1.70
   0  -7  -5   32.50    1.60
   0  -7   5   34.60    1.60
   0  -7   5   33.30    1.60
   0  -7  -5   32.00    1.50
   0  -7  -5   31.50    1.40
   0  -7  -5   33.90    1.60
   0  -7  -5   31.70    1.60
   0  -7  -5   29.80    1.60
   0   7  -5   30.70    1.90
   0   7   5   32.40    1.80
   0   7   5   32.40    2.00
  -1  -7  -5    7.30    0.70
   1  -7   5    6.60    0.70
   1  -7   5    6.80    0.70
  -1  -7  -5    6.10    0.70
  -1  -7  -5    5.60    0.60
  -1  -7  -5    6.40    0.70
   1  -7   5    7.40    0.70
   1  -7   5    6.30    0.70
  -1  -7  -5    7.00    0.70
  -1  -7  -5    6.10    0.60
   1  -7   5    8.10    0.80
   1   7   5    4.00    0.70
   1   7   5    6.10    0.80
   1   7   5    5.70    0.40
  -2  -7  -5   61.69    2.40
   2  -7   5   61.49    2.40
   2  -7   5   59.29    2.40
  -2  -7  -5   55.79    2.50
  -2  -7  -5   64.79    2.50
   2  -7   5   59.79    2.50
  -2  -7  -5   58.69    2.20
  -2  -7  -5   52.79    2.40
   2  -7   5   61.69    2.50
   2   7   5   60.19    3.10
   2   7   5   55.69    2.70
   2   7   5   57.89    1.90
  -3  -7  -5   26.10    1.30
   3  -7   5   30.50    1.40
  -3  -7  -5   27.30    1.40
  -3  -7  -5   27.20    1.20
   3   7   5   26.80    1.00
   3   7   5   26.10    1.50
  -4  -7  -5   20.30    1.10
  -4  -7  -5   20.00    1.00
  -4  -7  -5   18.60    0.90
   4   7   5   20.10    0.70
  -5  -7  -5    3.70    0.40
  -5  -7  -5    3.00    0.40
   5   7   5    3.60    0.40
   5   7   5    4.10    0.40
  -6  -7  -5   14.80    0.70
   6   7   5   14.20    0.70
   6   7   5   14.80    0.70
  -7  -7  -5    5.70    0.30
   7   7   5    5.20    0.30
   6  -8  -5    6.90    0.30
  -6  -8   5    7.50    0.40
   6  -8  -5    6.80    0.40
   6  -8  -5    6.60    0.40
   6   8  -5    7.10    0.40
   5  -8  -5    0.80    0.20
   5  -8  -5    1.00    0.20
   5  -8  -5    1.50    0.20
  -5  -8   5    0.90    0.20
  -5  -8   5    1.70    0.30
   5  -8  -5    1.10    0.20
   5   8  -5    1.20    0.10
   4  -8  -5   17.50    0.80
   4  -8  -5   17.70    0.90
   4  -8  -5   17.10    0.90
  -4  -8   5   17.50    0.80
   4  -8  -5   16.80    0.90
   4  -8  -5   19.40    0.90
  -4  -8   5   16.30    0.90
  -4  -8   5   18.80    1.00
   4   8  -5   17.80    0.70
   4   8  -5   18.50    1.20
  -3  -8   5    7.50    0.70
   3  -8  -5    6.10    0.60
  -3  -8   5    6.40    0.50
  -3  -8   5    4.90    0.50
   3  -8  -5    6.50    0.50
  -3  -8   5    5.60    0.60
   3  -8  -5    6.60    0.50
  -3  -8   5    5.20    0.50
   3  -8  -5    7.00    0.60
   3  -8  -5    6.10    0.50
   3   8  -5    6.40    0.40
   3   8  -5    5.80    0.80
  -3   8   5    5.60    0.80
   3   8  -5    6.00    0.90
   2  -8  -5   64.09    2.30
   2  -8  -5   59.49    2.30
  -2  -8   5   60.89    2.40
  -2  -8   5   59.29    2.10
  -2  -8   5   60.59    2.50
  -2  -8   5   58.59    2.40
   2  -8  -5   61.79    2.10
  -2  -8   5   63.29    2.50
   2  -8  -5   60.49    2.40
   2  -8  -5   58.59    2.40
   2  -8  -5   58.49    2.50
  -2   8   5   57.79    2.80
   2   8  -5   53.99    2.90
   2   8  -5   58.89    2.70
  -2   8   5   61.09    2.60
  -1  -8   5    8.50    0.80
   1  -8  -5    7.40    0.60
  -1  -8   5    7.20    0.70
   1  -8  -5    7.90    0.50
  -1  -8   5    6.70    0.70
   1  -8  -5    6.70    0.70
  -1  -8   5    7.80    0.60
  -1  -8   5    8.20    0.70
   1  -8  -5    8.00    0.70
   1  -8  -5    7.70    0.60
  -1  -8   5    8.30    0.60
   1  -8  -5    8.20    0.60
  -1   8   5    7.60    0.90
  -1   8   5    7.70    1.00
   1   8  -5    8.50    1.00
   1   8  -5    6.90    0.90
   0  -8   5    3.20    0.50
   0  -8   5    3.30    0.50
   0  -8  -5    3.30    0.40
   0  -8  -5    4.10    0.50
   0  -8   5    2.70    0.40
   0  -8   5    4.10    0.50
   0  -8  -5    3.00    0.40
   0  -8   5    3.50    0.50
   0  -8  -5    3.50    0.50
   0  -8  -5    2.70    0.40
   0  -8  -5    3.00    0.40
   0   8   5    3.70    0.60
   0   8   5    3.10    0.60
   0   8  -5    3.70    0.70
  -1  -8  -5    4.50    0.50
   1  -8   5    4.70    0.50
   1  -8   5    4.10    0.50
   1  -8   5    6.10    0.60
  -1  -8  -5    4.70    0.50
  -1  -8  -5    4.60    0.50
  -1  -8  -5    6.10    0.60
   1  -8   5    5.30    0.60
  -1  -8  -5    3.90    0.50
   1  -8   5    5.00    0.50
  -1  -8  -5    5.10    0.60
   1   8   5    3.10    0.60
   1   8   5    4.50    0.30
  -1   8  -5    5.70    0.80
   1   8   5    5.70    0.70
  -2  -8  -5    0.60    0.20
  -2  -8  -5    0.90    0.20
   2  -8   5    1.20    0.30
   2  -8   5    0.80    0.30
  -2  -8  -5    0.50    0.20
  -2  -8  -5    1.70    0.30
   2  -8   5    0.80    0.30
   2   8   5    0.90    0.40
   2   8   5    1.00    0.40
   2   8   5    0.60    0.10
  -3  -8  -5    7.60    0.50
  -3  -8  -5    7.70    0.60
   3   8   5    8.20    0.80
   3   8   5    8.00    0.40
  -4  -8  -5    5.50    0.50
  -4  -8  -5    5.90    0.40
   4   8   5    6.30    0.40
   4   8   5    5.60    0.30
  -5  -8  -5    5.30    0.40
   5   8   5    5.10    0.40
  -6  -8  -5    1.30    0.20
   6   8   5    1.10    0.10
   5  -9  -5    1.60    0.20
   5  -9  -5    1.50    0.20
  -5  -9   5    1.50    0.20
  -5  -9   5    1.40    0.20
   5   9  -5    1.80    0.20
  -4  -9   5    0.80    0.20
   4  -9  -5    0.80    0.20
  -4  -9   5    0.70    0.20
   4  -9  -5    0.70    0.10
   4  -9  -5    0.60    0.10
   4   9  -5    0.80    0.10
   3  -9  -5    7.50    0.40
  -3  -9   5    8.50    0.50
   3  -9  -5    7.90    0.50
   3  -9  -5    8.00    0.40
  -3  -9   5    7.90    0.50
  -3  -9   5    7.80    0.50
   3  -9  -5    8.00    0.50
  -3  -9   5    8.50    0.50
   3   9  -5    7.60    0.40
   3   9  -5    6.40    0.70
  -2  -9   5   11.00    0.70
  -2  -9   5   11.80    0.70
   2  -9  -5   10.60    0.60
   2  -9  -5   11.00    0.60
  -2  -9   5   11.20    0.60
   2  -9  -5   10.60    0.50
   2  -9  -5   11.00    0.60
  -2  -9   5   10.90    0.70
  -2  -9   5   11.40    0.60
  -2   9   5   10.30    0.80
   2   9  -5   10.50    0.50
   2   9  -5   11.50    0.80
   1  -9  -5    5.00    0.40
  -1  -9   5    3.90    0.40
  -1  -9   5    6.00    0.50
  -1  -9   5    6.00    0.50
   1  -9  -5    4.40    0.40
   1  -9  -5    5.60    0.40
  -1  -9   5    5.80    0.40
  -1  -9   5    4.70    0.50
   1  -9  -5    5.30    0.40
  -1   9   5    4.20    0.50
   1   9  -5    5.70    0.70
   0  -9   5   18.70    0.90
   0  -9  -5   17.70    0.90
   0  -9   5   17.50    0.90
   0  -9  -5   17.60    0.80
   0  -9   5   19.30    1.00
   0  -9  -5   18.60    0.90
   0  -9   5   18.30    0.90
   0  -9  -5   17.90    0.90
   0   9   5   17.70    1.10
   0   9   5   17.50    0.70
  -1  -9  -5    2.50    0.30
  -1  -9  -5    3.00    0.30
   1  -9   5    2.50    0.30
   1  -9   5    3.30    0.40
  -1  -9  -5    1.70    0.20
   1  -9   5    3.10    0.40
   1  -9   5    3.00    0.40
  -1  -9  -5    2.20    0.30
   1   9   5    2.90    0.20
   1   9   5    2.80    0.50
   2  -9   5    3.70    0.40
  -2  -9  -5    4.80    0.40
   2  -9   5    3.60    0.30
  -2  -9  -5    3.70    0.40
  -2  -9  -5    5.10    0.30
   2  -9   5    3.70    0.40
  -2  -9  -5    4.50    0.40
   2   9   5    4.50    0.30
  -3  -9  -5    9.90    0.50
  -3  -9  -5    9.80    0.50
   3   9   5   10.80    0.50
   3   9   5    9.90    0.40
  -4  -9  -5    5.80    0.40
   4   9   5    6.80    0.40
   3 -10  -5   18.50    0.70
  -3 -10   5   17.70    0.80
   2 -10  -5    1.70    0.20
   2 -10  -5    2.00    0.20
  -2 -10   5    1.60    0.20
   2 -10  -5    1.60    0.20
  -2 -10   5    2.10    0.20
  -2 -10   5    2.10    0.20
   2 -10  -5    1.70    0.20
  -1 -10   5    5.00    0.30
   1 -10  -5    4.20    0.30
  -1 -10   5    4.30    0.30
   1 -10  -5    4.60    0.30
   1 -10  -5    4.60    0.30
  -1 -10   5    4.40    0.30
   1 -10  -5    4.50    0.30
   0 -10  -5    2.20    0.20
   0 -10   5    2.50    0.30
   0 -10   5    1.70    0.20
   0 -10   5    2.30    0.20
   0 -10   5    2.70    0.30
   0 -10  -5    2.20    0.20
   0 -10  -5    2.40    0.20
   0 -10  -5    2.70    0.20
   1 -10   5    4.30    0.30
  -1 -10  -5    4.70    0.30
  -1 -10  -5    4.50    0.30
  -1 -10  -5    4.70    0.30
  -1 -10  -5    4.80    0.30
   1 -10   5    4.10    0.30
   1 -10   5    4.30    0.30
   1  10   5    4.70    0.20
  -2 -10  -5    0.10    0.10
  -2 -10  -5    0.00    0.10
 -10   0   6   23.60    0.90
  10   0  -6   23.40    0.90
 -10   0   6   23.60    0.80
  10   0  -6   24.70    1.00
  -9   0   6   11.10    0.60
   9   0  -6   11.00    0.70
   9   0  -6   11.20    0.60
  -9   0   6    9.80    1.00
   9   0  -6   10.40    0.60
  -9   0   6   11.40    0.50
   8   0  -6   30.70    1.20
  -8   0   6   26.70    1.80
  -8   0   6   29.30    1.10
   8   0  -6   30.70    1.40
   8   0  -6   29.50    1.40
   8   0  -6   29.90    1.40
  -7   0   6   46.10    1.70
  -7   0   6   46.20    3.00
   7   0  -6   48.00    2.00
   7   0  -6   46.30    1.80
  -7   0   6   52.19    2.70
   7   0  -6   47.10    2.00
   7   0  -6   48.80    2.00
  -6   0   6  142.89    5.80
  -6   0   6  141.99    6.40
   6   0  -6  128.79    4.80
  -6   0   6  130.49    4.20
  -5   0   6  225.68    9.50
   5   0  -6  210.38   11.30
  -5   0   6  221.68   10.80
  -5   0   6  226.38    8.70
  -4   0   6   41.60    2.60
  -4   0   6   36.40    2.20
   4   0  -6   47.30    3.70
  -4   0   6   35.50    3.90
  -3   0   6   65.09    4.40
   3   0  -6   64.19    3.30
   3   0  -6   59.39    4.30
  -3   0   6   61.99    3.40
   2   0  -6   38.60    3.10
   2   0  -6   42.60    2.60
  -2   0   6   37.30    3.20
  -2   0   6   37.70    2.30
  -2   0   6   34.40    2.20
   1   0  -6    2.10    0.80
  -1   0   6    1.90    0.90
   1   0  -6    2.20    0.80
  -1   0   6    1.80    0.90
   0   0   6    1.20    1.10
   0   0   6    1.30    0.80
   0   0  -6    2.00    0.50
   0   0  -6    2.00    0.80
   0   0  -6    1.70    0.70
  -1   0  -6  484.95   20.50
   1   0   6  557.64   23.00
  -1   0  -6  530.05   21.90
  -1   0  -6  514.15   19.50
   1   0   6  569.24   21.20
   2   0   6   91.79    5.90
  -2   0  -6   88.99    4.60
  -2   0  -6  100.79    4.80
  -2   0  -6   98.29    5.30
  -3   0  -6  680.03   27.40
  -3   0  -6  683.63   26.10
  -3   0  -6  703.83   25.10
   3   0   6  632.94   28.90
   4   0   6   79.09    5.70
  -4   0  -6   85.19    4.70
  -4   0  -6   91.59    4.50
  -5   0  -6  306.77   13.20
  -5   0  -6  311.57   12.60
   5   0   6  281.67   14.50
   6   0   6   35.50    1.70
   6   0   6   35.80    1.60
  -6   0  -6   36.70    2.60
   6   0   6   35.80    1.70
   6   0   6   38.10    1.70
  -6   0  -6   37.60    2.30
  -6   0  -6   34.90    1.40
   6   0   6   38.70    1.60
   7   0   6   16.20    0.90
  -7   0  -6   17.80    0.80
   7   0   6   16.50    1.00
  -7   0  -6   16.70    1.40
  -7   0  -6   15.90    1.70
   7   0   6   17.70    1.00
   7   0   6   17.00    0.90
   7   0   6   17.00    0.90
   8   0   6   22.10    1.00
   8   0   6   21.70    1.00
   8   0   6   21.90    1.00
   8   0   6   21.10    0.90
  -8   0  -6   22.40    1.40
  -8   0  -6   21.70    0.90
   8   0   6   21.70    1.00
   9   0   6    0.50    0.10
   9   0   6    0.40    0.10
  -9   0  -6    0.40    0.10
   9   0   6    0.50    0.20
  10  -1  -6   29.60    1.10
  10  -1  -6   29.70    1.20
 -10  -1   6   30.40    1.10
 -10   1   6   31.50    1.00
  10   1  -6   30.90    1.20
  10   1  -6   30.80    1.10
 -10   1   6   30.80    1.10
   9  -1  -6    0.70    0.20
   9  -1  -6    1.60    0.30
   9  -1  -6    1.50    0.20
  -9  -1   6    1.30    0.20
   9  -1  -6    1.50    0.30
  -9  -1   6    1.40    0.20
   9   1  -6    0.90    0.20
  -9   1   6    1.10    0.50
  -9   1   6    1.50    0.20
   9   1  -6    1.20    0.20
   8  -1  -6    3.70    0.50
   8  -1  -6    2.60    0.40
   8  -1  -6    3.00    0.40
   8  -1  -6    2.50    0.40
   8  -1  -6    2.10    0.40
  -8  -1   6    2.70    0.30
  -8  -1   6    3.00    0.40
  -8  -1   6    2.20    0.60
   8   1  -6    2.60    0.40
  -8   1   6    3.00    0.60
  -8   1   6    2.50    0.80
  -8   1   6    2.70    0.30
   8   1  -6    2.40    0.30
   7  -1  -6   69.09    2.60
   7  -1  -6   65.49    2.60
  -7  -1   6   65.59    2.20
   7  -1  -6   65.49    2.60
   7  -1  -6   66.29    2.60
  -7  -1   6   70.09    3.30
   7  -1  -6   62.09    2.80
  -7   1   6   63.69    2.20
   7   1  -6   65.69    2.30
  -7   1   6   65.49    3.60
   7   1  -6   62.79    2.50
  -6  -1   6    6.50    0.50
   6  -1  -6    7.00    0.60
   6  -1  -6    8.60    0.80
   6  -1  -6    8.20    0.80
  -6  -1   6    7.40    1.20
  -6  -1   6    5.00    0.90
   6   1  -6    7.10    0.80
  -6   1   6    5.90    1.00
  -6   1   6    5.60    0.90
  -6   1   6    7.60    0.60
   6   1  -6    7.10    0.60
  -5  -1   6   15.40    1.40
  -5  -1   6   14.10    1.70
  -5  -1   6   15.50    0.80
  -5  -1   6   16.00    2.70
   5  -1  -6   15.40    2.60
  -5   1   6   15.20    1.50
   5   1  -6   11.70    2.40
  -5   1   6   13.90    2.50
  -5   1   6   16.40    1.30
  -4  -1   6  156.78    8.40
  -4  -1   6  166.98    7.10
  -4  -1   6  154.88    6.50
   4  -1  -6  151.38    8.50
  -4   1   6  163.88    6.60
   4   1  -6  173.48    9.10
  -4   1   6  162.08    8.40
  -4   1   6  163.48    7.10
  -3  -1   6  809.02   30.60
  -3  -1   6  914.91   33.10
  -3  -1   6  854.41   32.50
   3  -1  -6  852.71   35.90
   3   1  -6  833.02   32.60
  -3   1   6  863.71   31.70
  -3   1   6  826.82   31.60
   3   1  -6  815.02   35.10
  -2  -1   6  141.09    7.30
   2  -1  -6  136.29    7.20
  -2  -1   6  134.69    6.40
   2  -1  -6  141.29    6.50
  -2  -1   6  136.89    6.20
  -2   1   6  140.69    6.10
  -2   1   6  147.29    7.10
  -2   1   6  143.29    7.70
   2   1  -6  138.09    6.20
   2   1  -6  144.99    7.60
   2   1  -6  136.99    6.70
  -1  -1   6    6.20    1.30
  -1  -1   6    4.20    1.30
   1  -1  -6    4.60    1.10
  -1  -1   6    5.30    0.90
   1  -1  -6    5.30    0.70
   1  -1  -6    4.50    1.10
  -1   1   6    6.50    1.70
   1   1  -6    5.30    1.10
  -1   1   6    5.40    0.90
   1   1  -6    4.80    0.90
   1   1  -6    4.20    1.10
  -1   1   6    6.30    1.30
   0  -1   6  395.06   16.20
   0  -1  -6  367.26   16.30
   0  -1   6  374.26   16.00
   0  -1  -6  404.56   14.20
   0   1   6  374.26   17.40
   0   1  -6  385.06   15.50
   0   1  -6  398.96   16.50
   0   1   6  389.96   15.30
   0   1  -6  373.86   15.20
  -1  -1  -6  213.88    8.80
   1  -1   6  224.18   10.50
  -1  -1  -6  211.58    9.20
   1  -1   6  221.58   10.20
  -1  -1  -6  223.18   10.20
  -1   1  -6  197.48    8.80
   1   1   6  221.48   11.10
   1   1   6  222.08    9.80
  -1   1  -6  222.48   10.10
   1   1   6  219.78    9.50
   2  -1   6  107.29    6.80
   2  -1   6  112.59    6.40
  -2  -1  -6  118.99    6.30
  -2  -1  -6  117.09    5.60
  -2  -1  -6  118.39    5.60
  -2   1  -6  108.39    5.00
  -2   1  -6  116.89    5.40
  -2   1  -6  112.99    6.00
   2   1   6  105.59    6.90
  -3  -1  -6   36.00    2.60
  -3  -1  -6   33.30    2.70
   3  -1   6   30.50    3.00
  -3  -1  -6   29.60    2.30
  -3  -1  -6   28.30    2.00
  -3   1  -6   29.60    2.40
  -3   1  -6   32.80    2.60
  -3   1  -6   32.30    2.10
   3   1   6   30.60    3.90
  -4  -1  -6  170.18    7.30
  -4  -1  -6  136.89    7.50
  -4  -1  -6  149.59    7.20
  -4  -1  -6  160.28    6.50
   4  -1   6  160.48    8.60
  -4  -1  -6  149.69    7.50
   4   1   6  160.78    8.90
  -4   1  -6  144.09    6.30
  -4   1  -6  154.08    6.60
  -4   1  -6  134.09    6.80
   5  -1   6   11.20    0.90
   5  -1   6   14.30    0.90
   5  -1   6   12.40    0.80
   5  -1   6   11.80    0.90
   5  -1   6   13.60    0.90
  -5  -1  -6   11.80    1.60
  -5  -1  -6   11.20    1.30
  -5  -1  -6   17.80    2.50
  -5  -1  -6   13.90    0.70
   5  -1   6   14.30    2.70
   5   1   6   13.70    0.90
  -5   1  -6   14.40    1.50
   5   1   6   16.30    1.10
  -5   1  -6   11.30    1.50
   6  -1   6    3.30    0.50
  -6  -1  -6    5.20    0.50
   6  -1   6    4.00    0.50
   6  -1   6    4.80    0.60
   6  -1   6    3.90    0.50
  -6  -1  -6    4.90    0.90
   6  -1   6    5.50    0.60
  -6  -1  -6    3.60    0.90
   6  -1   6    4.20    0.60
   6   1   6    4.10    0.50
   6   1   6    3.80    0.50
   6   1   6    3.60    0.40
  -6   1  -6    5.00    1.00
   6   1   6    4.00    0.50
   6   1   6    5.40    0.50
   7  -1   6    4.30    0.50
  -7  -1  -6    3.00    0.60
  -7  -1  -6    2.60    0.90
   7  -1   6    3.30    0.40
   7  -1   6    3.20    0.40
  -7  -1  -6    3.60    0.40
   7  -1   6    3.90    0.50
   7  -1   6    2.70    0.40
   7   1   6    4.00    0.50
  -7   1  -6    3.30    0.70
   7   1   6    3.50    0.50
  -7   1  -6    2.40    0.70
   7   1   6    3.10    0.40
   8  -1   6   20.20    1.00
  -8  -1  -6   21.00    1.40
  -8  -1  -6   20.60    0.80
   8  -1   6   20.50    1.00
   8  -1   6   20.00    1.00
   8  -1   6   18.40    0.90
   8  -1   6   20.70    1.00
  -8   1  -6   20.40    1.40
  -8   1  -6   20.50    0.80
   8   1   6   21.00    1.00
   8   1   6   19.50    0.90
  -9  -1  -6    0.90    0.10
   9  -1   6    0.90    0.20
   9  -1   6    0.60    0.20
   9  -1   6    0.70    0.10
   9  -1   6    0.70    0.20
  -9   1  -6    0.80    0.10
   9   1   6    0.80    0.10
   9   1   6    1.00    0.20
 -10  -2   6   16.90    0.70
  10  -2  -6   17.40    0.70
  10  -2  -6   17.30    0.70
 -10  -2   6   17.70    0.70
  10  -2  -6   17.20    0.80
  10  -2  -6   16.90    0.70
  10   2  -6   16.60    0.70
 -10   2   6   17.30    0.60
  10   2  -6   18.50    0.70
   9  -2  -6    5.70    0.50
   9  -2  -6    5.40    0.40
  -9  -2   6    5.60    0.40
   9  -2  -6    6.00    0.50
   9  -2  -6    5.60    0.40
   9   2  -6    5.50    0.40
   9   2  -6    6.00    0.40
  -9   2   6    5.30    0.70
  -9   2   6    5.30    0.30
   8  -2  -6    2.30    0.40
   8  -2  -6    1.50    0.30
   8  -2  -6    2.60    0.40
   8  -2  -6    1.90    0.30
  -8  -2   6    2.00    0.20
  -8  -2   6    2.80    0.40
   8  -2  -6    1.90    0.30
  -8   2   6    1.40    0.20
   8   2  -6    2.30    0.40
  -8   2   6    1.90    0.70
   8   2  -6    1.90    0.30
  -8   2   6    0.80    0.50
   7  -2  -6   95.09    3.60
  -7  -2   6   94.59    3.30
   7  -2  -6  101.49    3.90
   7  -2  -6  101.09    3.60
   7  -2  -6  100.29    3.60
   7  -2  -6   93.29    3.60
  -7  -2   6   99.79    3.10
   7   2  -6   95.99    3.30
   7   2  -6   96.89    3.60
  -7   2   6  103.29    4.40
  -7   2   6  101.59    4.80
   6  -2  -6    0.20    0.20
   6  -2  -6    0.50    0.30
   6  -2  -6    0.90    0.40
   6  -2  -6    0.40    0.30
   6  -2  -6   -0.10    0.30
  -6  -2   6    0.40    0.20
   6  -2  -6    0.60    0.20
   6   2  -6    0.00    0.30
  -6   2   6    0.10    0.30
  -6   2   6    0.60    0.40
   6   2  -6    0.20    0.20
  -5  -2   6  101.19    6.30
  -5  -2   6   94.79    3.00
   5  -2  -6   87.99    5.80
  -5   2   6  105.99    4.80
  -5   2   6  100.29    6.10
   5   2  -6  100.89    6.60
  -5   2   6  100.49    4.40
  -4  -2   6   54.69    3.30
   4  -2  -6   52.19    4.00
  -4  -2   6   52.69    4.20
   4   2  -6   52.09    4.50
  -4   2   6   55.29    2.90
  -4   2   6   50.99    2.60
  -4   2   6   53.89    3.90
  -3  -2   6  145.69    6.70
   3  -2  -6  138.39    7.70
  -3  -2   6  148.59    7.80
   3   2  -6  144.69    6.40
  -3   2   6  137.49    6.20
   3   2  -6  155.28    8.30
   3   2  -6  142.29    6.00
   3   2  -6  150.18    7.00
  -3   2   6  152.78    7.20
  -2  -2   6  910.61   34.10
   2  -2  -6  984.90   37.20
   2  -2  -6  946.91   39.20
  -2  -2   6  942.71   35.90
   2   2  -6  950.30   39.70
  -2   2   6  972.50   35.00
   2   2  -6  940.91   36.10
  -2   2   6  942.51   35.80
  -2   2   6  961.70   39.80
  -1  -2   6   43.90    3.10
   1  -2  -6   44.80    3.10
   1  -2  -6   44.60    3.30
  -1  -2   6   47.50    3.70
  -1   2   6   47.50    2.50
   1   2  -6   51.49    3.40
  -1   2   6   50.29    4.10
  -1   2   6   46.60    2.70
   1   2  -6   44.80    3.30
   1   2  -6   41.20    2.60
   0  -2   6   41.30    3.50
   0  -2   6   37.20    3.00
   0  -2  -6   34.10    2.10
   0  -2  -6   33.50    2.80
   0   2   6   35.40    3.50
   0   2  -6   33.60    2.10
   0   2  -6   36.10    2.40
   0   2   6   34.10    2.10
   0   2   6   34.20    2.30
   0   2  -6   38.30    3.00
   1  -2   6   69.59    4.00
  -1  -2  -6   74.69    4.50
   1  -2   6   67.09    4.80
  -1  -2  -6   70.89    3.70
   1   2   6   71.99    4.20
  -1   2  -6   70.49    4.40
  -1   2  -6   64.69    3.20
   1   2   6   64.79    3.30
   1   2   6   73.29    5.30
   2  -2   6   66.89    4.30
  -2  -2  -6   72.39    4.50
   2  -2   6   65.49    5.10
  -2  -2  -6   73.19    3.90
  -2  -2  -6   73.09    4.00
   2   2   6   67.49    5.20
  -2   2  -6   67.99    4.20
  -2   2  -6   66.09    3.10
   2   2   6   63.99    4.10
  -3  -2  -6   78.29    4.50
   3  -2   6   78.49    5.10
  -3  -2  -6   89.39    4.50
  -3  -2  -6   92.99    5.10
  -3  -2  -6   88.09    4.00
  -3   2  -6   83.19    4.50
  -3   2  -6   82.29    3.80
   3   2   6   85.19    5.90
  -3   2  -6   77.99    4.70
  -4  -2  -6   80.29    3.90
  -4  -2  -6   80.09    4.60
  -4  -2  -6   90.79    4.50
  -4  -2  -6   76.29    4.70
   4   2   6   85.39    6.00
  -4   2  -6   77.19    4.40
  -4   2  -6   74.29    3.80
  -5  -2  -6   21.10    1.60
   5  -2   6   21.80    1.20
   5  -2   6   20.80    1.20
   5  -2   6   21.70    1.20
   5  -2   6   20.90    1.20
  -5  -2  -6   20.10    1.90
   5  -2   6   20.80    1.10
   5   2   6   19.40    1.10
   5   2   6   20.20    1.10
  -5   2  -6   20.50    1.70
   5   2   6   19.30    1.10
   6  -2   6  101.49    3.80
   6  -2   6  106.29    3.50
  -6  -2  -6   98.69    3.80
  -6  -2  -6  105.79    4.60
   6  -2   6  102.09    3.80
   6  -2   6  110.29    4.10
   6  -2   6  103.59    3.80
   6  -2   6  103.39    3.80
   6   2   6   98.99    3.40
  -6   2  -6  104.19    4.90
   6   2   6  101.99    3.70
  -6   2  -6   98.49    4.50
   6   2   6   99.59    3.70
   7  -2   6   50.79    1.90
  -7  -2  -6   49.10    2.10
   7  -2   6   51.89    2.10
   7  -2   6   54.69    2.10
  -7  -2  -6   52.09    1.80
   7  -2   6   52.79    2.10
   7  -2   6   53.89    2.10
  -7  -2  -6   46.50    2.50
   7   2   6   48.20    1.80
   7   2   6   52.89    2.10
  -7   2  -6   48.40    2.90
  -8  -2  -6   11.10    0.50
   8  -2   6   10.60    0.60
   8  -2   6   10.80    0.60
   8  -2   6   11.00    0.70
   8  -2   6   10.70    0.60
   8  -2   6   10.50    0.60
  -8   2  -6   11.00    1.00
   8   2   6   10.40    0.60
   8   2   6   11.00    0.60
  -9  -2  -6    8.50    0.50
   9  -2   6    8.30    0.40
   9  -2   6    8.70    0.50
   9  -2   6    8.40    0.40
   9  -2   6    8.30    0.40
   9   2   6    7.50    0.40
   9   2   6    8.20    0.40
  10  -3  -6    0.50    0.10
  10  -3  -6    0.70    0.10
  10  -3  -6    0.70    0.10
  10   3  -6    0.70    0.10
   9  -3  -6   20.60    0.90
  -9  -3   6   21.50    1.00
   9  -3  -6   21.30    0.90
   9  -3  -6   20.30    0.90
   9  -3  -6   21.50    0.90
   9  -3  -6   21.30    1.00
  -9  -3   6   20.50    0.90
  -9   3   6   21.30    1.30
   9   3  -6   19.80    0.80
  -9   3   6   20.70    0.80
   9   3  -6   21.70    0.90
   8  -3  -6   36.10    1.50
   8  -3  -6   34.70    1.50
  -8  -3   6   37.70    1.50
   8  -3  -6   35.20    1.60
  -8  -3   6   34.20    1.40
   8  -3  -6   35.20    1.50
   8  -3  -6   34.90    1.50
  -8   3   6   33.00    2.10
   8   3  -6   35.10    1.50
  -8   3   6   34.30    1.90
   8   3  -6   36.20    1.40
  -7  -3   6    1.80    0.30
   7  -3  -6    1.50    0.40
   7  -3  -6    2.20    0.30
   7  -3  -6    2.90    0.50
   7  -3  -6    1.70    0.40
   7  -3  -6    2.40    0.40
   7  -3  -6    2.40    0.40
  -7   3   6    2.00    0.60
   7   3  -6    2.90    0.40
  -7   3   6    1.30    0.60
   7   3  -6    1.70    0.30
   6  -3  -6   69.59    2.40
  -6  -3   6   64.09    2.80
   6  -3  -6   71.29    2.70
   6  -3  -6   71.19    2.80
   6  -3  -6   71.99    2.80
  -6  -3   6   71.49    2.60
   6  -3  -6   70.19    3.00
   6  -3  -6   73.59    2.70
  -6   3   6   70.69    3.30
   6   3  -6   68.59    2.70
  -6   3   6   68.39    3.60
   6   3  -6   72.29    2.50
  -5  -3   6   24.60    2.70
  -5  -3   6   26.20    3.40
   5  -3  -6   19.40    2.80
   5   3  -6   25.20    0.90
  -5   3   6   27.10    1.80
   5   3  -6   24.20    3.50
  -5   3   6   25.20    1.60
  -4  -3   6   16.80    2.60
   4  -3  -6   13.20    2.30
  -4  -3   6   17.10    2.20
   4   3  -6   16.00    1.30
  -4   3   6   16.70    1.30
   4   3  -6   14.70    2.80
  -3  -3   6   85.89    5.40
  -3  -3   6   88.79    4.70
   3  -3  -6   69.79    5.10
   3   3  -6   80.99    5.70
   3   3  -6   81.69    4.20
  -3   3   6   87.29    4.00
  -3   3   6   87.19    6.10
   3   3  -6   88.59    4.00
  -2  -3   6  186.18    9.00
   2  -3  -6  160.68    9.00
  -2  -3   6  169.68    8.00
   2  -3  -6  191.48    8.40
   2   3  -6  185.38    9.50
  -2   3   6  169.78    7.40
   2   3  -6  192.78    7.80
   2   3  -6  172.28    7.20
  -2   3   6  178.28    9.90
   1  -3  -6  168.38    8.20
  -1  -3   6  174.78    8.00
  -1  -3   6  163.88    8.50
   1   3  -6  162.78    8.60
   1   3  -6  168.08    7.30
  -1   3   6  164.18    7.10
  -1   3   6  187.38    9.80
   0  -3   6   60.69    4.10
   0  -3   6   62.79    4.50
   0  -3  -6   62.39    4.00
   0  -3  -6   58.59    3.10
   0   3  -6   53.19    2.90
   0   3   6   59.09    3.00
   0   3   6   59.79    4.80
  -1  -3  -6   13.50    2.10
   1  -3   6   12.50    2.40
  -1  -3  -6   14.60    1.70
   1   3   6   14.50    1.10
   1   3   6   13.10    2.00
  -1   3  -6   13.10    2.00
   1   3   6   13.20    1.20
   1   3   6   12.80    2.60
   2  -3   6   68.19    5.20
  -2  -3  -6   77.29    4.10
  -2  -3  -6   73.59    4.70
   2   3   6   75.19    3.20
  -2   3  -6   70.09    4.60
   2   3   6   73.39    4.80
   2   3   6   72.89    3.60
   2   3   6   68.49    5.60
  -3  -3  -6   58.19    3.70
  -3  -3  -6   59.09    4.00
   3   3   6   44.60    4.60
  -3   3  -6   55.79    3.40
  -3   3  -6   60.29    3.90
  -4  -3  -6    6.50    0.50
  -4  -3  -6    5.40    1.40
  -4  -3  -6    5.80    1.40
   4   3   6    4.00    1.60
  -4   3  -6    5.60    1.30
   5  -3   6   15.50    0.90
   5  -3   6   16.40    1.00
  -5  -3  -6   15.50    1.00
   5  -3   6   15.90    1.00
   5  -3   6   15.70    1.00
  -5  -3  -6   15.40    0.70
   5  -3   6   15.30    1.00
  -5   3  -6   16.40    1.40
   5   3   6   14.90    0.90
   5   3   6   13.10    0.90
   6  -3   6   38.30    1.60
  -6  -3  -6   38.20    1.70
   6  -3   6   40.50    1.80
   6  -3   6   40.10    1.70
   6  -3   6   38.50    1.70
  -6  -3  -6   39.40    1.40
   6  -3   6   39.00    1.70
  -6   3  -6   40.00    2.40
   6   3   6   38.40    1.70
   6   3   6   38.20    1.70
   7  -3   6   17.20    0.90
  -7  -3  -6   17.50    0.90
   7  -3   6   17.90    0.90
   7  -3   6   18.00    0.90
   7  -3   6   17.90    0.90
   7  -3   6   17.90    0.90
  -7  -3  -6   16.90    0.70
   7   3   6   18.90    1.00
  -7   3  -6   17.00    1.50
   7   3   6   17.30    0.90
   7   3   6   19.80    0.90
   8  -3   6    6.60    0.50
  -8  -3  -6    7.30    0.60
   8  -3   6    6.90    0.50
   8  -3   6    6.30    0.50
  -8  -3  -6    7.40    0.50
   8  -3   6    6.50    0.40
   8   3   6    6.40    0.40
   8   3   6    6.30    0.40
  -8   3  -6    6.00    0.70
  -9  -3  -6    0.50    0.20
   9  -3   6    0.60    0.10
   9  -3   6    0.60    0.10
   9  -3   6    0.40    0.10
   9   3   6    0.80    0.10
   9  -4  -6    4.70    0.30
   9  -4  -6    3.50    0.30
   9  -4  -6    4.70    0.40
  -9  -4   6    4.70    0.30
  -9  -4   6    4.40    0.40
   9  -4  -6    4.60    0.40
   9   4  -6    4.50    0.30
   8  -4  -6   10.20    0.60
  -8  -4   6    9.60    0.60
   8  -4  -6    9.40    0.60
   8  -4  -6    9.10    0.60
   8  -4  -6    9.50    0.60
  -8  -4   6   10.10    0.60
   8  -4  -6    8.30    0.60
   8   4  -6    8.70    0.50
  -8   4   6    9.20    0.90
   7  -4  -6    0.40    0.20
   7  -4  -6    0.60    0.20
  -7  -4   6    0.80    0.30
  -7  -4   6    0.60    0.20
   7  -4  -6    0.90    0.30
   7  -4  -6    0.10    0.20
   7  -4  -6    0.70    0.20
  -7   4   6    0.40    0.40
  -7   4   6    0.20    0.50
   7   4  -6    0.50    0.20
   7   4  -6    1.20    0.30
   6  -4  -6   86.29    3.20
  -6  -4   6   80.69    3.30
   6  -4  -6   87.39    3.20
   6  -4  -6   89.19    3.20
   6  -4  -6   87.29    2.90
   6  -4  -6   87.99    3.30
  -6  -4   6   86.59    3.00
   6  -4  -6   85.99    3.50
  -6   4   6   88.99    4.10
  -6   4   6   88.39    3.80
   6   4  -6   82.29    3.00
   5  -4  -6   93.39    3.40
  -5  -4   6   79.19    3.40
   5  -4  -6   94.89    3.10
   5  -4  -6   90.49    3.30
   5  -4  -6   93.49    3.40
  -5  -4   6   88.79    3.10
   5  -4  -6   87.49    3.70
   5  -4  -6   90.59    3.40
   5   4  -6   92.09    2.90
  -5   4   6   99.99    4.40
   5   4  -6   87.09    3.20
   4  -4  -6    6.40    1.70
  -4  -4   6    8.60    1.60
  -4  -4   6    8.30    2.00
   4   4  -6    8.20    0.50
   4   4  -6   11.90    1.40
   4   4  -6    7.80    2.10
  -4   4   6    7.50    2.10
   4   4  -6    9.50    1.10
  -4   4   6    9.60    1.10
  -3  -4   6   10.80    1.80
  -3  -4   6   13.70    2.30
   3   4  -6   13.50    1.40
   3   4  -6   15.60    1.40
  -3   4   6   12.30    2.70
  -3   4   6   12.10    1.10
   3   4  -6    7.80    2.00
  -2  -4   6   76.59    5.20
   2  -4  -6   75.79    4.50
  -2  -4   6   81.39    4.70
   2   4  -6   82.89    4.00
  -2   4   6   77.99    3.60
  -2   4   6   79.59    5.90
   2   4  -6   74.79    3.70
   2   4  -6   75.79    5.30
  -2   4   6   79.99    3.70
  -1  -4   6  114.79    6.40
   1  -4  -6  105.89    5.90
  -1  -4   6   98.99    5.60
   1   4  -6   96.69    6.10
  -1   4   6  104.09    7.00
  -1   4   6  108.09    4.70
  -1   4   6  102.49    4.30
   1   4  -6  101.89    4.80
   0  -4   6   15.60    2.60
   0  -4   6   16.10    2.40
   0  -4  -6   15.30    2.20
   0   4   6   10.60    2.50
   0   4   6   16.60    2.50
   0   4   6   15.60    1.20
   0   4   6   15.00    1.30
   0   4  -6   14.40    1.20
   1  -4   6    1.40    1.10
  -1  -4  -6    1.10    0.80
   1   4   6    0.50    1.10
   1   4   6    1.00    0.40
   1   4   6    0.60    0.50
   1   4   6    1.30    1.10
   2  -4   6   19.10    3.00
  -2  -4  -6   17.60    2.40
   2   4   6   20.60    1.40
   2   4   6   21.50    1.60
  -2   4  -6   18.30    2.50
   2   4   6   17.90    3.20
  -3  -4  -6   78.99    4.40
  -3  -4  -6   69.69    4.70
  -3   4  -6   73.79    4.80
   3   4   6   77.19    2.40
   3   4   6   79.99    6.20
   4  -4   6    8.10    0.80
   4  -4   6    7.70    0.80
  -4  -4  -6    7.90    0.80
   4  -4   6    9.30    0.80
   4  -4   6    7.50    0.70
  -4  -4  -6    8.30    0.90
   4   4   6    7.20    0.60
   4   4   6    7.30    0.70
   5  -4   6   24.00    1.20
   5  -4   6   23.60    1.20
   5  -4   6   24.70    1.20
  -5  -4  -6   23.10    1.30
   5  -4   6   24.80    1.30
   5  -4   6   22.80    1.30
  -5  -4  -6   24.10    1.40
   5   4   6   23.20    1.20
   5   4   6   23.30    1.20
  -6  -4  -6   39.20    1.70
   6  -4   6   38.00    1.60
   6  -4   6   38.40    1.70
   6  -4   6   38.60    1.60
   6  -4   6   40.50    1.70
   6  -4   6   37.70    1.50
  -6  -4  -6   38.20    1.90
   6   4   6   38.40    1.60
   6   4   6   37.90    1.60
  -6   4  -6   33.90    2.20
   7  -4   6   13.20    0.70
  -7  -4  -6   13.30    0.70
  -7  -4  -6   13.20    0.90
   7  -4   6   13.50    0.70
   7  -4   6   12.50    0.70
   7  -4   6   12.80    0.70
   7   4   6   14.00    0.80
   7   4   6   13.20    0.70
   8  -4   6    9.90    0.50
   8  -4   6   10.50    0.50
   8  -4   6    9.90    0.50
  -8  -4  -6   10.50    0.60
   8  -4   6   10.90    0.60
  -8  -4  -6   10.70    0.60
   8   4   6   11.10    0.60
   9  -5  -6    5.10    0.30
  -9  -5   6    5.30    0.30
   9  -5  -6    4.60    0.30
   9  -5  -6    4.80    0.30
   9  -5  -6    4.90    0.30
   9   5  -6    5.00    0.30
  -8  -5   6    1.10    0.20
  -8  -5   6    1.10    0.20
   8  -5  -6    0.90    0.20
   8  -5  -6    0.90    0.20
   8  -5  -6    1.20    0.20
   8  -5  -6    1.50    0.30
   8   5  -6    1.00    0.20
   8   5  -6    0.80    0.20
   7  -5  -6    1.70    0.30
   7  -5  -6    2.30    0.30
   7  -5  -6    2.50    0.40
  -7  -5   6    2.50    0.40
   7  -5  -6    2.10    0.30
   7  -5  -6    1.80    0.30
   7   5  -6    1.90    0.30
   7   5  -6    1.70    0.30
  -7   5   6    2.40    0.50
   6  -5  -6    7.80    0.60
   6  -5  -6    9.20    0.70
   6  -5  -6    9.00    0.60
   6  -5  -6    9.10    0.60
  -6  -5   6    7.00    0.70
   6  -5  -6    8.60    0.70
   6  -5  -6    8.10    0.60
  -6  -5   6    8.50    0.60
  -6   5   6    9.20    1.10
   6   5  -6    8.70    0.60
  -5  -5   6   90.79    3.20
   5  -5  -6   91.89    3.40
   5  -5  -6   92.59    3.10
   5  -5  -6   92.99    3.70
   5  -5  -6   93.79    3.50
   5  -5  -6   94.99    3.40
  -5  -5   6   92.19    3.60
   5  -5  -6   93.09    3.50
   5   5  -6   90.89    2.90
  -5   5   6   92.39    4.20
   5   5  -6   90.99    3.20
   5   5  -6   91.09    4.00
   4  -5  -6  298.67   10.60
   4  -5  -6  293.67   10.00
   4  -5  -6  300.57    8.90
   4  -5  -6  293.57   10.10
  -4  -5   6  293.27    9.00
  -4  -5   6  292.27   10.20
   4  -5  -6  307.57   10.20
   4  -5  -6  285.17    9.90
   4   5  -6  301.17   11.10
   4   5  -6  284.17    8.70
  -4   5   6  291.97   11.50
   3  -5  -6   50.39    2.00
   3  -5  -6   49.80    2.30
  -3  -5   6   59.39    2.50
  -3  -5   6   51.49    2.30
   3  -5  -6   52.29    2.50
   3  -5  -6   50.59    2.20
   3   5  -6   47.90    1.80
  -3   5   6   55.59    2.70
   3   5  -6   51.79    4.60
   3   5  -6   53.19    2.80
   3   5  -6   54.09    3.00
  -2  -5   6   35.60    3.00
  -2  -5   6   38.80    3.40
  -2   5   6   35.60    2.00
   2   5  -6   36.10    2.10
  -2   5   6   26.60    3.90
   2   5  -6   27.90    3.60
   2   5  -6   36.10    2.30
  -1  -5   6   66.89    4.50
  -1  -5   6   75.99    4.90
   1  -5  -6   72.69    4.60
  -1   5   6   68.29    5.50
  -1   5   6   64.79    3.10
   1   5  -6   71.19    3.60
  -1   5   6   71.79    3.40
   0  -5  -6   60.99    4.10
   0  -5   6   56.09    4.00
   0  -5   6   52.59    4.20
   0   5   6   56.49    3.00
   0   5   6   59.99    2.80
   0   5  -6   55.59    2.90
   0   5   6   52.69    4.90
   0   5   6   56.69    4.50
  -1  -5  -6   26.80    3.10
   1  -5   6   33.40    4.00
   1   5   6   26.80    3.40
   1   5   6   29.50    1.90
   1   5   6   25.20    1.00
   1   5   6   27.00    1.70
   1   5   6   21.90    3.70
  -2  -5  -6   11.00    2.20
   2   5   6   14.40    1.10
   2   5   6   11.00    2.60
   2   5   6   18.20    1.50
  -2   5  -6   11.80    2.10
   2   5   6   15.30    0.70
   2   5   6   16.20    2.70
  -3  -5  -6    1.70    0.40
  -3  -5  -6    1.70    0.50
   3  -5   6    2.10    0.40
   3  -5   6    1.80    0.40
   3  -5   6    0.90    0.40
   3   5   6    1.10    0.20
   3   5   6    0.70    0.40
   4  -5   6   10.80    0.80
  -4  -5  -6   11.50    1.00
   4  -5   6   12.70    0.80
   4  -5   6   12.50    0.90
  -4  -5  -6   11.30    0.80
   4   5   6    9.70    0.70
   4   5   6   11.20    0.70
   4   5   6   11.00    0.50
  -5  -5  -6    6.90    0.70
   5  -5   6    8.40    0.60
   5  -5   6    8.00    0.60
  -5  -5  -6    8.70    0.90
   5  -5   6    8.60    0.80
   5  -5   6    9.00    0.60
   5   5   6    8.20    0.60
   5   5   6    8.40    0.60
   6  -5   6    0.60    0.20
   6  -5   6    0.60    0.20
  -6  -5  -6    0.20    0.20
   6  -5   6    0.70    0.20
  -6  -5  -6    0.60    0.30
   6   5   6    1.00    0.30
   6   5   6    0.60    0.20
  -7  -5  -6    3.10    0.30
  -7  -5  -6    2.80    0.40
   7  -5   6    3.30    0.30
   7  -5   6    3.20    0.30
   7  -5   6    3.30    0.30
   7   5   6    3.60    0.40
   7   5   6    3.80    0.30
  -8  -5  -6    4.90    0.30
  -8  -5  -6    5.10    0.40
   8  -5   6    5.00    0.30
   8  -5   6    5.00    0.30
   8   5   6    5.30    0.30
   8  -6  -6   10.50    0.50
   8  -6  -6   11.20    0.60
   8  -6  -6   11.10    0.50
  -8  -6   6   10.90    0.50
   8  -6  -6   10.40    0.50
   8   6  -6   11.00    0.50
   8   6  -6   11.50    0.50
   7  -6  -6    6.50    0.40
  -7  -6   6    6.60    0.50
   7  -6  -6    6.90    0.50
   7  -6  -6    7.60    0.50
   7  -6  -6    6.70    0.40
   7  -6  -6    6.60    0.40
   7   6  -6    7.20    0.40
   7   6  -6    7.00    0.50
  -6  -6   6    4.10    0.50
   6  -6  -6    4.00    0.40
  -6  -6   6    4.60    0.50
   6  -6  -6    5.20    0.50
   6  -6  -6    4.50    0.50
   6  -6  -6    5.50    0.60
   6  -6  -6    3.80    0.40
   6   6  -6    3.50    0.40
  -6   6   6    3.40    0.70
   5  -6  -6   28.50    1.20
   5  -6  -6   30.50    1.40
  -5  -6   6   27.60    1.40
   5  -6  -6   29.80    1.40
   5  -6  -6   29.50    1.50
  -5  -6   6   29.40    1.30
   5  -6  -6   30.60    1.30
  -5   6   6   28.40    1.80
   5   6  -6   29.30    1.20
   5   6  -6   30.70    1.10
  -4  -6   6  208.58    7.50
   4  -6  -6  212.28    7.20
  -4  -6   6  212.28    7.50
  -4  -6   6  192.68    7.50
  -4  -6   6  214.88    6.60
   4  -6  -6  217.38    7.40
   4  -6  -6  216.78    7.40
   4  -6  -6  217.18    7.20
   4  -6  -6  213.28    6.50
   4  -6  -6  210.68    7.70
   4   6  -6  211.98    8.30
  -4   6   6  217.68    8.70
   4   6  -6  215.78    6.50
   4   6  -6  214.18    8.90
  -3  -6   6   24.30    1.30
   3  -6  -6   27.10    1.30
   3  -6  -6   23.00    1.20
   3  -6  -6   26.80    1.30
  -3  -6   6   22.20    1.30
  -3  -6   6   24.90    1.20
  -3  -6   6   22.10    1.30
  -3  -6   6   23.90    1.40
   3  -6  -6   22.70    1.30
   3  -6  -6   26.40    1.30
   3  -6  -6   22.40    1.10
  -3  -6   6   24.80    1.40
  -3   6   6   24.20    1.60
   3   6  -6   23.90    1.60
   3   6  -6   21.10    1.70
   3   6  -6   22.40    1.00
   2  -6  -6   18.90    1.20
  -2  -6   6   18.40    1.10
  -2  -6   6   17.50    1.10
  -2  -6   6   16.70    1.10
   2  -6  -6   18.20    1.10
   2  -6  -6   17.60    1.10
  -2  -6   6   16.80    1.10
  -2  -6   6   18.20    1.10
  -2  -6   6   17.20    0.90
   2  -6  -6   15.50    1.00
   2  -6  -6   17.90    0.90
  -2   6   6   17.10    1.30
  -2   6   6   16.20    1.30
   2   6  -6   17.00    1.40
   2   6  -6   16.60    1.50
   1  -6  -6   87.59    3.40
   1  -6  -6   91.49    3.50
  -1  -6   6   87.29    3.50
  -1  -6   6   88.49    3.40
  -1  -6   6   84.29    3.40
   1  -6  -6   82.99    3.30
   1  -6  -6   91.89    3.50
  -1  -6   6   82.89    3.40
   1  -6  -6   84.39    3.60
   1  -6  -6   88.99    3.00
  -1  -6   6   88.29    3.10
  -1  -6   6   90.29    3.50
  -1   6   6   84.49    4.00
   1   6  -6   82.09    4.00
  -1   6   6   85.89    3.70
   1   6  -6   89.39    4.20
   0  -6   6    2.20    0.50
   0  -6  -6    2.40    0.40
   0  -6  -6    1.50    0.40
   0  -6   6    1.80    0.40
   0  -6  -6    2.60    0.50
   0  -6  -6    2.70    0.50
   0  -6   6    1.90    0.40
   0  -6  -6    1.60    0.40
   0  -6  -6    2.30    0.50
   0  -6   6    1.60    0.40
   0  -6   6    2.30    0.40
   0  -6   6    2.50    0.50
   0   6  -6    2.40    0.70
   0   6   6    2.10    0.50
   0   6   6    2.40    0.60
  -1  -6  -6   49.20    1.90
   1  -6   6   50.29    2.20
  -1  -6  -6   46.90    2.30
   1  -6   6   50.39    2.20
  -1  -6  -6   48.10    2.10
  -1  -6  -6   49.80    2.20
   1  -6   6   51.69    2.30
   1  -6   6   51.69    2.20
  -1  -6  -6   50.39    2.20
  -1  -6  -6   48.30    2.20
   1  -6   6   49.70    1.90
   1   6   6   49.30    2.70
   1   6   6   47.20    1.60
   1   6   6   47.30    2.40
  -2  -6  -6    7.00    0.70
   2  -6   6    7.30    0.70
  -2  -6  -6    6.90    0.80
  -2  -6  -6    6.80    0.70
   2  -6   6    8.30    0.80
   2  -6   6    7.70    0.80
   2  -6   6    6.30    0.60
  -2  -6  -6    7.90    0.70
   2  -6   6    7.80    0.70
   2   6   6    5.50    0.90
   2   6   6    7.20    0.40
   2   6   6    8.60    1.00
   3  -6   6   38.20    1.70
  -3  -6  -6   36.10    1.70
  -3  -6  -6   36.50    1.80
   3  -6   6   35.30    1.70
   3  -6   6   37.00    1.50
   3   6   6   36.30    1.30
   3   6   6   36.10    1.90
   4  -6   6   16.70    1.00
  -4  -6  -6   14.70    0.90
  -4  -6  -6   17.20    1.10
   4  -6   6   18.40    0.90
   4   6   6   16.80    0.90
   4   6   6   16.20    0.60
   5  -6   6    0.40    0.20
   5  -6   6    0.50    0.20
  -5  -6  -6    0.40    0.20
  -5  -6  -6    0.80    0.30
   5   6   6    0.60    0.20
   5   6   6    0.50    0.20
  -6  -6  -6    2.50    0.40
  -6  -6  -6    2.00    0.30
   6  -6   6    2.70    0.30
   6   6   6    2.50    0.30
   6   6   6    2.70    0.30
  -7  -6  -6    1.60    0.20
   7  -6   6    1.60    0.20
  -7  -6  -6    1.10    0.20
   7   6   6    1.40    0.20
   7   6   6    1.60    0.20
   7  -7  -6    1.20    0.20
  -7  -7   6    0.70    0.20
   7  -7  -6    1.00    0.20
   7  -7  -6    0.80    0.20
   7  -7  -6    0.90    0.10
   7   7  -6    0.80    0.20
   7   7  -6    1.30    0.20
   6  -7  -6    6.70    0.40
   6  -7  -6    6.40    0.40
   6  -7  -6    6.80    0.50
  -6  -7   6    6.30    0.40
   6  -7  -6    6.80    0.40
  -6  -7   6    6.50    0.50
   6  -7  -6    6.60    0.40
   6   7  -6    6.30    0.50
   6   7  -6    6.40    0.40
   5  -7  -6    8.70    0.60
   5  -7  -6    8.80    0.60
   5  -7  -6    8.40    0.50
  -5  -7   6    9.00    0.70
  -5  -7   6    8.70    0.60
   5  -7  -6    8.90    0.60
   5  -7  -6    8.80    0.60
   5   7  -6    8.50    0.40
  -4  -7   6   25.20    1.30
   4  -7  -6   25.40    1.30
   4  -7  -6   26.20    1.10
   4  -7  -6   23.80    1.20
  -4  -7   6   25.10    1.30
  -4  -7   6   24.40    1.10
   4  -7  -6   25.50    1.20
   4  -7  -6   26.00    1.20
  -4  -7   6   24.60    1.30
   4   7  -6   23.90    1.50
   4   7  -6   25.10    0.90
   4   7  -6   22.70    1.70
   4   7  -6   26.10    1.10
  -4   7   6   22.70    1.50
   3  -7  -6   24.40    1.20
  -3  -7   6   24.60    1.30
  -3  -7   6   23.40    1.30
  -3  -7   6   25.60    1.10
   3  -7  -6   26.60    1.30
  -3  -7   6   22.30    1.30
   3  -7  -6   23.00    1.10
  -3  -7   6   24.70    1.20
   3  -7  -6   24.40    1.30
   3  -7  -6   25.20    1.20
  -3   7   6   25.00    1.60
   3   7  -6   23.50    1.00
   3   7  -6   23.60    1.80
   3   7  -6   23.50    1.50
   2  -7  -6   72.59    2.60
   2  -7  -6   74.49    3.00
  -2  -7   6   70.49    2.90
  -2  -7   6   71.29    3.00
   2  -7  -6   77.19    3.00
  -2  -7   6   76.59    3.00
   2  -7  -6   79.79    3.10
  -2  -7   6   74.69    3.00
   2  -7  -6   73.99    2.80
   2  -7  -6   75.29    2.90
  -2  -7   6   71.49    2.60
  -2  -7   6   72.09    3.00
   2   7  -6   71.09    3.60
   2   7  -6   74.49    3.40
  -2   7   6   71.49    3.40
  -2   7   6   69.19    3.20
  -1  -7   6   65.59    2.80
   1  -7  -6   65.39    2.80
  -1  -7   6   68.19    2.80
  -1  -7   6   69.09    2.80
  -1  -7   6   67.09    2.70
   1  -7  -6   71.59    2.70
  -1  -7   6   67.59    2.70
   1  -7  -6   63.99    2.70
   1  -7  -6   63.59    2.40
   1  -7  -6   65.59    2.80
   1  -7  -6   67.09    2.60
  -1   7   6   65.69    2.90
  -1   7   6   62.09    3.20
   1   7  -6   64.49    3.20
   1   7  -6   58.39    3.00
   0  -7   6   10.20    0.90
   0  -7  -6    8.70    0.90
   0  -7  -6    7.10    0.70
   0  -7   6    9.00    0.80
   0  -7  -6    7.20    0.70
   0  -7  -6    7.10    0.70
   0  -7   6    9.00    0.90
   0  -7  -6    7.00    0.70
   0  -7   6    8.30    0.80
   0  -7  -6    8.10    0.70
   0  -7   6    9.60    0.90
   0   7   6    7.70    1.10
   0   7  -6    8.70    1.10
   0   7   6    8.90    1.00
  -1  -7  -6    1.00    0.30
  -1  -7  -6    0.80    0.30
  -1  -7  -6    0.70    0.30
   1  -7   6    0.80    0.30
   1  -7   6    0.60    0.30
  -1  -7  -6    0.10    0.20
  -1  -7  -6    0.80    0.30
  -1  -7  -6    0.70    0.30
   1  -7   6    1.40    0.40
   1  -7   6    1.00    0.30
   1  -7   6    1.20    0.30
   1   7   6    0.70    0.40
   1   7   6    0.70    0.20
   1   7   6    0.60    0.40
  -2  -7  -6   46.30    2.10
   2  -7   6   49.30    2.10
  -2  -7  -6   49.30    1.90
   2  -7   6   51.09    2.10
  -2  -7  -6   50.89    2.20
  -2  -7  -6   49.80    2.10
   2  -7   6   52.49    2.10
   2  -7   6   51.79    2.20
   2   7   6   48.70    1.60
   2   7   6   46.20    2.30
   2   7   6   46.80    2.60
  -3  -7  -6    8.70    0.70
  -3  -7  -6    8.50    0.70
   3  -7   6    8.40    0.60
   3  -7   6    7.90    0.60
  -3  -7  -6    8.10    0.60
   3  -7   6    6.80    0.60
   3   7   6    9.00    0.40
   3   7   6    6.80    0.70
  -4  -7  -6    6.90    0.60
  -4  -7  -6    5.60    0.50
   4   7   6    6.50    0.50
   4   7   6    6.00    0.30
  -5  -7  -6    1.90    0.30
  -5  -7  -6    2.20    0.30
   5   7   6    1.50    0.20
  -6  -7  -6    4.80    0.40
  -6  -7  -6    4.50    0.40
   6   7   6    4.30    0.30
   6   7   6    4.60    0.30
   6  -8  -6    6.80    0.40
   6  -8  -6    6.50    0.30
   6  -8  -6    6.70    0.40
  -6  -8   6    7.60    0.40
  -6  -8   6    6.40    0.40
   6   8  -6    7.20    0.40
   5  -8  -6    4.50    0.30
   5  -8  -6    4.70    0.30
  -5  -8   6    5.00    0.40
   5  -8  -6    5.00    0.40
  -5  -8   6    5.40    0.40
   5  -8  -6    4.80    0.40
   5   8  -6    4.50    0.20
   4  -8  -6   11.60    0.60
   4  -8  -6   11.60    0.70
   4  -8  -6   12.20    0.70
  -4  -8   6   11.80    0.60
   4  -8  -6   11.00    0.60
   4  -8  -6   12.10    0.70
  -4  -8   6   11.70    0.70
  -4  -8   6   10.30    0.70
  -4  -8   6   11.70    0.70
   4   8  -6   12.30    0.50
   4   8  -6   10.50    0.90
  -3  -8   6   39.30    1.70
   3  -8  -6   37.60    1.50
  -3  -8   6   38.60    1.70
   3  -8  -6   40.70    1.60
   3  -8  -6   39.10    1.60
   3  -8  -6   35.70    1.70
  -3  -8   6   34.90    1.60
  -3  -8   6   38.60    1.70
  -3  -8   6   38.90    1.40
   3  -8  -6   36.90    1.40
   3   8  -6   34.40    1.20
  -3   8   6   33.00    1.70
   3   8  -6   31.10    1.70
  -2  -8   6    7.80    0.60
   2  -8  -6    8.30    0.70
  -2  -8   6    9.40    0.70
  -2  -8   6    8.30    0.60
   2  -8  -6    8.10    0.60
   2  -8  -6    7.30    0.60
   2  -8  -6    8.70    0.60
  -2  -8   6    8.40    0.70
  -2  -8   6    9.40    0.60
   2  -8  -6    7.70    0.50
  -2   8   6    9.00    1.00
   2   8  -6    5.90    0.80
   2   8  -6    7.80    0.80
  -2   8   6    7.10    0.80
   1  -8  -6   11.80    0.80
   1  -8  -6   11.80    0.70
  -1  -8   6   11.60    0.80
  -1  -8   6   10.80    0.80
  -1  -8   6   11.20    0.80
   1  -8  -6   11.30    0.70
   1  -8  -6   11.40    0.70
  -1  -8   6   12.00    0.80
   1  -8  -6   11.00    0.80
  -1  -8   6   12.30    0.80
  -1   8   6   11.00    1.10
  -1   8   6   11.60    0.90
   1   8  -6   11.90    1.10
   1   8  -6    9.70    1.00
   0  -8   6    3.30    0.50
   0  -8   6    3.00    0.40
   0  -8  -6    3.50    0.50
   0  -8  -6    3.90    0.50
   0  -8   6    2.90    0.50
   0  -8   6    3.10    0.50
   0  -8  -6    2.60    0.40
   0  -8  -6    2.10    0.40
   0  -8   6    2.40    0.40
   0  -8  -6    3.00    0.40
   0   8   6    1.90    0.50
   0   8  -6    3.30    0.70
   0   8   6    2.70    0.50
   0   8   6    2.60    0.30
  -1  -8  -6   10.20    0.70
   1  -8   6    9.00    0.70
  -1  -8  -6   10.40    0.70
   1  -8   6   10.40    0.70
   1  -8   6    9.30    0.70
   1  -8   6    9.80    0.70
  -1  -8  -6   10.00    0.70
  -1  -8  -6   11.00    0.70
  -1  -8  -6    8.90    0.60
   1  -8   6   10.80    0.70
   1   8   6    8.70    0.80
   1   8   6    9.10    0.50
  -1   8  -6   10.30    1.00
   1   8   6    9.20    1.00
  -2  -8  -6    0.30    0.20
  -2  -8  -6    0.20    0.20
   2  -8   6    0.00    0.20
  -2  -8  -6    0.00    0.20
   2  -8   6    0.60    0.20
   2  -8   6    0.70    0.30
   2  -8   6    0.70    0.20
  -2  -8  -6    0.70    0.20
   2   8   6    0.50    0.10
   2   8   6    0.10    0.30
  -3  -8  -6    0.90    0.20
  -3  -8  -6    1.10    0.20
  -3  -8  -6    1.20    0.20
   3   8   6    0.80    0.10
   3   8   6    0.90    0.20
  -4  -8  -6    0.20    0.20
   4   8   6    0.40    0.10
  -5  -8  -6    7.30    0.40
   5   8   6    6.60    0.40
   5  -9  -6    3.60    0.20
  -5  -9   6    3.60    0.30
   5  -9  -6    3.70    0.20
  -5  -9   6    3.80    0.20
   5   9  -6    3.60    0.20
  -4  -9   6   13.60    0.60
  -4  -9   6   15.00    0.70
   4  -9  -6   13.80    0.70
   4  -9  -6   12.80    0.60
   4  -9  -6   13.60    0.60
   4  -9  -6   13.90    0.60
   4   9  -6   13.50    0.50
   3  -9  -6   20.90    0.90
  -3  -9   6   20.20    0.90
  -3  -9   6   21.10    1.00
  -3  -9   6   20.40    0.90
   3  -9  -6   20.80    0.90
  -3  -9   6   21.00    0.80
   3  -9  -6   18.90    0.90
   3  -9  -6   20.40    0.90
  -3  -9   6   21.20    1.00
   3  -9  -6   21.10    0.80
   3   9  -6   20.80    0.70
   2  -9  -6    6.00    0.40
   2  -9  -6    5.90    0.40
  -2  -9   6    5.90    0.50
   2  -9  -6    5.80    0.40
  -2  -9   6    5.60    0.40
  -2  -9   6    5.80    0.40
   2  -9  -6    5.70    0.40
  -2  -9   6    6.70    0.50
  -2  -9   6    5.90    0.50
   2  -9  -6    5.90    0.40
  -2   9   6    5.70    0.60
   2   9  -6    5.10    0.30
   2   9  -6    5.70    0.60
  -1  -9   6   21.60    1.00
  -1  -9   6   21.60    1.00
   1  -9  -6   20.40    1.00
   1  -9  -6   21.80    1.00
  -1  -9   6   22.60    1.00
   1  -9  -6   22.10    1.00
  -1  -9   6   20.90    1.00
   1  -9  -6   21.50    0.90
  -1   9   6   20.00    1.10
   1   9  -6   20.60    1.20
   0  -9   6   24.60    1.10
   0  -9   6   26.00    1.10
   0  -9  -6   25.20    1.10
   0  -9  -6   24.00    1.00
   0  -9  -6   23.20    1.10
   0  -9  -6   24.30    1.10
   0  -9   6   25.00    1.10
   0  -9   6   23.00    1.10
   0   9   6   24.80    1.30
   0   9   6   24.40    0.90
  -1  -9  -6    0.70    0.20
   1  -9   6    0.30    0.20
  -1  -9  -6    0.70    0.20
   1  -9   6    0.50    0.20
  -1  -9  -6    0.50    0.20
   1  -9   6    0.70    0.20
   1  -9   6    0.80    0.20
  -1  -9  -6    0.40    0.20
   1   9   6    0.70    0.10
   1   9   6    0.70    0.20
   1   9   6   -0.10    0.20
   2  -9   6    7.10    0.50
   2  -9   6    7.90    0.50
   2  -9   6    7.90    0.50
  -2  -9  -6    8.30    0.40
  -2  -9  -6    6.60    0.40
  -2  -9  -6    7.10    0.50
   2   9   6    7.70    0.30
   2   9   6    7.90    0.40
  -3  -9  -6    0.70    0.10
  -3  -9  -6    0.50    0.20
   3   9   6    0.50    0.10
   3   9   6    0.60    0.10
  -4  -9  -6    8.90    0.40
   4   9   6    8.80    0.40
  -2 -10   6    4.00    0.30
  -2 -10   6    3.50    0.30
  -2 -10   6    5.30    0.30
   2 -10  -6    4.10    0.20
   2 -10  -6    3.80    0.20
   2 -10  -6    3.90    0.30
   1 -10  -6   11.60    0.50
   1 -10  -6   11.10    0.50
  -1 -10   6   11.50    0.50
   1 -10  -6   11.70    0.50
  -1 -10   6   12.50    0.60
  -1 -10   6   11.80    0.60
   1 -10  -6   11.80    0.50
   0 -10   6    5.70    0.30
   0 -10   6    5.90    0.40
   0 -10  -6    5.60    0.30
   0 -10   6    5.60    0.40
   0 -10  -6    5.60    0.30
   0 -10   6    5.40    0.30
   0 -10  -6    5.60    0.30
   0 -10  -6    6.10    0.30
   1 -10   6    6.80    0.40
   1 -10   6    6.80    0.40
  -1 -10  -6    7.40    0.30
  -1 -10  -6    7.10    0.40
 -10   0   7   52.69    1.70
  10   0  -7   53.89    1.90
  -9   0   7   16.80    0.80
  -9   0   7   16.30    0.60
   9   0  -7   16.70    0.70
   9   0  -7   16.50    0.80
   9   0  -7   16.60    0.80
  -8   0   7   33.90    2.00
  -8   0   7   33.60    1.20
   8   0  -7   33.00    1.50
   8   0  -7   32.90    1.50
   8   0  -7   34.20    1.30
   7   0  -7    0.60    0.30
   7   0  -7    1.20    0.40
   7   0  -7    0.30    0.20
  -7   0   7    0.70    0.20
   7   0  -7    1.00    0.30
  -7   0   7    1.40    0.60
  -7   0   7    0.40    0.60
  -6   0   7    0.50    0.50
   6   0  -7    0.10    0.30
  -6   0   7    0.00    0.50
  -6   0   7    0.00    0.20
   6   0  -7    0.20    0.20
   6   0  -7   -0.10    0.20
  -5   0   7    1.00    0.70
  -5   0   7    2.60    1.30
  -5   0   7    1.60    0.60
  -5   0   7    1.20    0.30
   5   0  -7    0.90    1.00
  -4   0   7   15.80    1.50
  -4   0   7   13.20    2.50
   4   0  -7   11.20    2.10
  -4   0   7   13.80    1.60
  -3   0   7   27.40    1.70
   3   0  -7   29.20    2.80
  -3   0   7   27.40    3.30
  -3   0   7   28.00    2.00
   2   0  -7  106.39    5.40
  -2   0   7  113.89    6.00
  -2   0   7  103.39    6.00
   2   0  -7  110.29    6.00
  -2   0   7  106.99    5.00
   1   0  -7  224.28    9.90
   1   0  -7  224.78    9.80
  -1   0   7  202.78   10.10
  -1   0   7  214.28   10.00
   1   0  -7  215.08    9.10
   0   0  -7   14.00    2.00
   0   0  -7   14.50    1.70
   0   0   7   16.80    2.40
   0   0   7   19.40    2.70
   1   0   7   14.40    2.30
  -1   0  -7   16.90    2.20
  -1   0  -7   12.90    1.60
   1   0   7   16.30    2.50
  -1   0  -7   15.20    1.70
   2   0   7  181.88   10.00
  -2   0  -7  202.98    8.60
   2   0   7  205.58   10.00
  -2   0  -7  197.08    9.40
  -2   0  -7  196.98    8.40
  -3   0  -7   54.59    3.70
  -3   0  -7   53.09    3.20
  -3   0  -7   51.89    3.30
  -3   0  -7   48.90    2.80
   3   0   7   56.49    4.40
  -4   0  -7   26.00    2.30
   4   0   7   26.00    3.60
  -4   0  -7   26.30    2.10
  -4   0  -7   28.20    1.90
   5   0   7    0.10    0.20
  -5   0  -7   -0.10    0.40
  -5   0  -7   -0.20    0.50
   5   0   7    0.00    0.30
   5   0   7    0.30    0.30
   5   0   7    0.00    0.20
   5   0   7   -0.10    0.20
  -6   0  -7  313.27   11.60
   6   0   7  283.27   10.10
   6   0   7  304.97   10.30
   6   0   7  308.67   10.10
   6   0   7  298.07    9.90
   6   0   7  297.87    9.30
  -6   0  -7  312.27   12.60
  -6   0  -7  284.97    9.00
   6   0   7  305.57   10.00
   7   0   7    0.10    0.20
   7   0   7    0.10    0.20
  -7   0  -7    0.10    0.40
   7   0   7   -0.20    0.20
  -7   0  -7    0.00    0.60
   7   0   7    0.20    0.20
   7   0   7    0.20    0.20
  -7   0  -7    0.00    0.10
   8   0   7    3.10    0.30
   8   0   7    2.00    0.30
  -8   0  -7    2.40    0.60
  -8   0  -7    2.00    0.20
   8   0   7    2.20    0.30
   8   0   7    2.80    0.30
   9   0   7   -0.10    0.10
   9   0   7    0.10    0.10
  -9   0  -7    0.20    0.10
 -10  -1   7   17.00    0.70
  10  -1  -7   16.50    0.70
 -10  -1   7   17.10    0.70
  10  -1  -7   16.30    0.70
  10   1  -7   16.80    0.60
 -10   1   7   17.00    0.70
  10   1  -7   17.30    0.70
 -10   1   7   16.20    0.60
   9  -1  -7    0.50    0.20
  -9  -1   7    0.10    0.10
   9  -1  -7    0.20    0.20
   9  -1  -7    0.70    0.20
  -9  -1   7    0.40    0.20
   9   1  -7    0.20    0.10
   9   1  -7    0.10    0.10
  -9   1   7    0.00    0.40
  -9   1   7    0.30    0.10
   8  -1  -7   13.90    0.80
   8  -1  -7   12.60    0.80
   8  -1  -7   12.70    0.80
  -8  -1   7   12.50    0.60
  -8  -1   7   13.80    0.70
   8  -1  -7   12.50    0.70
   8  -1  -7   11.90    0.70
  -8   1   7    9.20    1.00
   8   1  -7   12.30    0.70
  -8   1   7   12.00    1.50
  -8   1   7   11.70    0.60
   8   1  -7   12.20    0.70
   7  -1  -7    9.20    0.80
   7  -1  -7    8.70    0.70
   7  -1  -7    7.00    0.70
   7  -1  -7    8.60    0.70
  -7  -1   7    8.60    0.50
   7  -1  -7   10.10    0.90
  -7  -1   7    8.80    1.10
   7   1  -7    8.50    0.60
   7   1  -7    7.20    0.70
  -7   1   7    8.00    1.20
  -7   1   7    7.60    0.50
  -7   1   7    7.10    1.00
   6  -1  -7   41.90    1.80
   6  -1  -7   43.90    1.90
   6  -1  -7   43.80    1.70
  -6  -1   7   37.00    1.80
  -6  -1   7   41.60    2.40
  -6  -1   7   42.80    1.50
   6  -1  -7   41.70    1.90
   6  -1  -7   41.00    1.80
   6   1  -7   40.30    1.80
  -6   1   7   40.60    2.60
   6   1  -7   40.80    1.60
  -6   1   7   40.90    1.50
   6   1  -7   40.10    1.70
  -6   1   7   42.30    2.30
  -5  -1   7   16.90    2.80
  -5  -1   7   16.80    0.80
   5  -1  -7   17.80    2.80
  -5  -1   7   21.10    1.50
  -5   1   7   18.60    1.40
  -5   1   7   19.80    1.60
  -5   1   7   16.50    2.70
   5   1  -7   14.90    2.50
  -4  -1   7  216.08    9.20
   4  -1  -7  238.88   11.10
  -4  -1   7  187.88   10.20
  -4  -1   7  215.88    8.50
  -4   1   7  217.58    8.90
  -4   1   7  201.48    9.90
   4   1  -7  204.68   10.80
  -4   1   7  211.98    8.20
  -3  -1   7  379.36   14.60
   3  -1  -7  384.36   17.40
  -3  -1   7  392.26   16.50
   3   1  -7  396.56   16.00
  -3   1   7  397.36   15.40
  -3   1   7  399.46   16.20
   3   1  -7  370.96   17.60
  -3   1   7  382.16   14.40
  -2  -1   7  149.39    7.80
   2  -1  -7  144.59    7.60
   2  -1  -7  159.18    7.20
  -2  -1   7  143.29    6.70
  -2   1   7  154.18    6.70
   2   1  -7  143.09    7.80
  -2   1   7  149.09    7.40
   2   1  -7  162.08    7.40
   2   1  -7  152.98    6.70
  -1  -1   7  221.58    9.30
   1  -1  -7  206.18    8.10
   1  -1  -7  212.98    9.80
  -1  -1   7  211.58   10.20
   1  -1  -7  231.08   10.00
  -1   1   7  218.38    8.90
   1   1  -7  205.78    9.90
   1   1  -7  219.48    9.10
   1   1  -7  212.68    9.70
  -1   1   7  215.58    9.50
   0  -1   7  550.14   21.40
   0  -1  -7  514.65   21.80
   0  -1   7  514.55   21.50
   0  -1  -7  514.25   20.40
   0  -1  -7  540.45   19.10
   0   1   7  542.45   20.40
   0   1  -7  503.45   20.30
   0   1  -7  519.55   21.70
   0   1   7  524.45   22.90
  -1  -1  -7    4.10    1.00
   1  -1   7    2.90    1.20
  -1  -1  -7    3.30    1.00
   1  -1   7    2.70    1.00
  -1   1  -7    3.40    0.80
   1   1   7    2.90    1.20
  -1   1  -7    5.30    1.20
   1   1   7    3.10    1.30
  -2  -1  -7  567.34   22.70
  -2  -1  -7  577.14   24.00
  -2  -1  -7  564.84   21.20
   2  -1   7  615.04   24.80
   2  -1   7  589.64   23.80
  -2  -1  -7  568.24   21.50
   2   1   7  577.04   26.10
  -2   1  -7  602.54   22.90
  -2   1  -7  565.54   24.30
  -2   1  -7  615.84   22.00
  -3  -1  -7   40.90    2.50
   3  -1   7   40.30    3.50
  -3  -1  -7   44.00    3.30
  -3  -1  -7   43.10    2.80
  -3  -1  -7   49.00    3.20
  -3   1  -7   45.30    3.30
  -3   1  -7   45.10    2.70
  -3   1  -7   43.80    3.00
   3   1   7   47.60    4.20
   4  -1   7    1.20    1.10
  -4  -1  -7    2.70    1.10
  -4  -1  -7    1.50    0.60
  -4  -1  -7    3.20    1.10
  -4  -1  -7    1.30    0.80
  -4  -1  -7    2.00    0.60
  -4  -1  -7    3.10    0.40
  -4   1  -7    2.60    1.00
  -4   1  -7    2.70    0.80
   4   1   7    2.20    1.30
   5  -1   7   55.99    2.30
  -5  -1  -7   60.99    3.10
   5  -1   7   54.29    2.30
   5  -1   7   56.79    2.20
   5  -1   7   57.89    2.30
   5  -1   7   56.99    2.30
  -5  -1  -7   54.29    2.00
  -5  -1  -7   51.99    3.30
   5   1   7   55.59    2.30
   5   1   7   54.49    2.30
   5   1   7   52.49    2.00
  -5   1  -7   54.99    3.20
   5   1   7   53.29    2.20
   5   1   7   51.39    2.20
  -6  -1  -7   47.30    2.60
   6  -1   7   43.50    1.80
  -6  -1  -7   46.30    1.70
   6  -1   7   46.40    2.00
   6  -1   7   46.90    2.00
  -6  -1  -7   45.50    3.00
   6  -1   7   46.00    2.00
   6  -1   7   47.10    2.00
   6   1   7   43.80    1.90
   6   1   7   44.20    1.90
   6   1   7   46.70    1.80
  -6   1  -7   48.50    2.90
   6   1   7   45.00    1.90
  -6   1  -7   47.40    2.50
   6   1   7   42.20    1.90
   7  -1   7  102.99    3.80
   7  -1   7  103.79    3.80
   7  -1   7  103.79    3.80
   7  -1   7  108.59    3.50
  -7  -1  -7  100.99    4.50
  -7  -1  -7  105.59    3.30
   7  -1   7  107.69    3.70
  -7   1  -7   99.59    5.00
  -7   1  -7  103.99    4.60
  -7   1  -7   99.99    3.30
   7   1   7  109.89    3.80
   7   1   7  108.49    3.50
  -8  -1  -7   21.80    1.40
   8  -1   7   23.10    1.00
   8  -1   7   22.80    1.00
  -8  -1  -7   23.40    0.90
   8  -1   7   22.40    0.90
   8  -1   7   22.70    1.00
   8  -1   7   21.10    1.00
  -8   1  -7   20.70    1.40
   8   1   7   21.10    0.90
   8   1   7   22.80    1.00
   9  -1   7   14.30    0.60
   9  -1   7   15.40    0.60
   9  -1   7   14.30    0.60
  -9  -1  -7   16.10    0.80
   9  -1   7   15.20    0.70
  -9   1  -7   15.80    0.60
   9   1   7   16.00    0.70
   9   1   7   15.10    0.60
  10  -2  -7   12.90    0.60
  10  -2  -7   13.20    0.60
  10  -2  -7   11.70    0.60
 -10  -2   7   13.40    0.60
 -10  -2   7   14.00    0.50
  10   2  -7   12.90    0.60
  10   2  -7   13.90    0.50
   9  -2  -7   29.40    1.30
  -9  -2   7   30.80    1.20
   9  -2  -7   30.00    1.20
   9  -2  -7   28.20    1.20
   9  -2  -7   31.40    1.30
   9   2  -7   32.50    1.20
  -9   2   7   28.60    1.60
  -9   2   7   29.90    1.10
   9   2  -7   30.70    1.30
   8  -2  -7   62.19    2.50
   8  -2  -7   67.99    2.50
   8  -2  -7   65.99    2.50
  -8  -2   7   65.79    2.30
   8  -2  -7   65.89    2.50
   8  -2  -7   67.39    2.70
  -8   2   7   63.89    3.40
  -8   2   7   63.99    3.10
   8   2  -7   61.89    2.40
  -8   2   7   65.29    2.10
   8   2  -7   64.79    2.20
   7  -2  -7   10.70    0.70
   7  -2  -7   10.60    0.80
  -7  -2   7   11.00    0.50
  -7  -2   7   10.20    0.70
   7  -2  -7   11.50    0.80
   7  -2  -7   11.20    0.80
   7  -2  -7    9.60    0.70
   7   2  -7   10.80    0.70
  -7   2   7   10.80    0.60
  -7   2   7    9.70    1.30
   7   2  -7   10.90    0.70
  -7   2   7    8.50    1.00
   6  -2  -7   10.50    0.80
   6  -2  -7   10.60    0.80
  -6  -2   7   10.20    0.80
   6  -2  -7   11.50    0.90
   6  -2  -7   11.20    0.80
   6  -2  -7   11.70    0.80
   6  -2  -7   11.20    0.70
  -6  -2   7   11.40    0.60
  -6   2   7   12.20    1.50
   6   2  -7   11.50    0.70
   6   2  -7   10.50    0.80
  -6   2   7   11.40    1.30
  -5  -2   7   77.39    2.50
   5  -2  -7   83.19    5.30
  -5  -2   7   81.59    5.60
   5   2  -7   72.09    5.40
  -5   2   7   79.39    3.60
  -5   2   7   76.29    3.90
  -4  -2   7   36.50    4.10
   4  -2  -7   28.20    2.90
  -4  -2   7   31.70    2.50
   4   2  -7   34.60    4.00
  -4   2   7   32.10    1.90
  -4   2   7   29.00    3.30
  -4   2   7   33.70    2.10
   3  -2  -7   60.49    4.10
  -3  -2   7   54.69    3.40
  -3  -2   7   48.90    4.00
   3   2  -7   53.59    4.30
  -3   2   7   56.79    3.90
  -3   2   7   55.89    3.00
  -3   2   7   55.39    2.80
   3   2  -7   68.39    3.70
   3   2  -7   57.39    2.90
   3   2  -7   54.99    3.10
  -3   2   7   57.19    4.50
  -2  -2   7  161.18    8.50
   2  -2  -7  161.38    7.70
   2  -2  -7  175.48    8.60
  -2  -2   7  165.38    7.50
   2   2  -7  158.28    6.80
  -2   2   7  162.88    7.10
  -2   2   7  169.58    9.30
  -2   2   7  165.38    7.60
   2   2  -7  181.28    8.80
   2   2  -7  183.38    8.30
   2   2  -7  157.98    7.30
  -1  -2   7  898.31   33.10
  -1  -2   7  840.02   31.60
   1  -2  -7  842.82   34.20
  -1   2   7  848.72   32.80
   1   2  -7  867.21   34.80
  -1   2   7  841.32   36.60
   1   2  -7  886.71   35.60
   1   2  -7  893.11   33.10
   0  -2   7   79.09    5.20
   0  -2  -7   71.89    4.60
   0  -2  -7   77.09    3.60
   0   2  -7   81.39    4.10
   0   2   7   81.19    4.00
   0   2   7   84.09    5.80
   0   2  -7   90.29    5.10
  -1  -2  -7    7.20    1.20
   1  -2   7    5.50    1.70
  -1  -2  -7    8.00    1.60
  -1   2  -7    6.10    1.00
  -1   2  -7    7.30    1.50
   1   2   7    7.90    2.00
   1   2   7    8.80    1.20
   1   2   7    7.30    1.40
  -2  -2  -7    8.70    1.20
   2  -2   7    6.10    1.90
  -2  -2  -7    9.90    1.40
  -2  -2  -7    8.80    1.70
  -2  -2  -7   12.70    1.70
  -2   2  -7    9.10    1.70
   2   2   7   10.20    2.30
  -2   2  -7    8.50    1.10
  -3  -2  -7   61.69    4.30
  -3  -2  -7   73.09    3.90
  -3  -2  -7   73.29    3.50
  -3  -2  -7   67.89    4.00
  -3   2  -7   70.09    3.50
  -3   2  -7   67.39    4.00
  -3   2  -7   73.59    4.50
   3   2   7   64.69    5.20
  -4  -2  -7   76.79    3.50
  -4  -2  -7   72.09    4.30
  -4  -2  -7   70.39    3.90
  -4  -2  -7   63.39    4.30
  -4  -2  -7   65.69    2.30
  -4   2  -7   66.49    4.00
  -4   2  -7   68.59    3.50
   4   2   7   59.19    5.10
   5  -2   7   78.09    3.00
   5  -2   7   75.29    2.90
   5  -2   7   75.09    3.00
  -5  -2  -7   79.19    3.70
   5  -2   7   72.89    3.00
   5  -2   7   74.19    2.70
   5   2   7   78.19    3.10
  -5   2  -7   83.59    4.10
   5   2   7   77.09    3.00
   6  -2   7   24.40    1.20
  -6  -2  -7   24.00    1.00
   6  -2   7   24.00    1.10
   6  -2   7   24.10    1.20
   6  -2   7   24.40    1.20
  -6  -2  -7   23.20    1.70
   6  -2   7   22.90    1.20
   6   2   7   23.90    1.10
  -6   2  -7   22.10    1.80
   6   2   7   22.30    1.20
   6   2   7   22.20    1.10
   7  -2   7    8.80    0.60
  -7  -2  -7    8.20    0.50
   7  -2   7    9.00    0.60
   7  -2   7    9.00    0.70
   7  -2   7    7.80    0.60
   7  -2   7    8.80    0.60
  -7   2  -7    8.00    1.20
   7   2   7    8.60    0.50
  -7   2  -7    6.90    0.90
   7   2   7    8.30    0.60
  -8  -2  -7   13.80    0.50
   8  -2   7   12.80    0.60
   8  -2   7   14.40    0.70
  -8  -2  -7   14.40    0.80
   8  -2   7   13.90    0.70
   8  -2   7   11.50    0.70
   8  -2   7   13.60    0.70
  -8   2  -7   12.90    1.00
   8   2   7   13.60    0.70
  -8   2  -7   12.50    0.60
   8   2   7   12.80    0.60
  -9  -2  -7    1.50    0.20
   9  -2   7    1.10    0.20
   9  -2   7    0.90    0.10
   9  -2   7    1.40    0.20
   9   2   7    1.50    0.20
  -9  -3   7   35.20    1.40
   9  -3  -7   36.70    1.50
   9  -3  -7   35.30    1.40
   9  -3  -7   35.70    1.40
   9  -3  -7   35.90    1.40
   9  -3  -7   34.10    1.40
  -9  -3   7   37.20    1.30
   9   3  -7   36.40    1.30
   9   3  -7   36.50    1.40
  -9   3   7   35.80    1.20
   8  -3  -7   10.60    0.60
   8  -3  -7   11.60    0.70
   8  -3  -7   10.20    0.70
   8  -3  -7    9.60    0.60
  -8  -3   7   10.70    0.70
  -8  -3   7   10.80    0.70
   8  -3  -7   10.40    0.70
   8   3  -7    8.70    0.60
  -8   3   7    9.90    1.10
  -8   3   7    9.50    0.50
   8   3  -7    9.80    0.60
   7  -3  -7   34.30    1.50
  -7  -3   7   33.50    1.40
   7  -3  -7   31.90    1.50
   7  -3  -7   33.20    1.50
   7  -3  -7   34.00    1.50
   7  -3  -7   34.60    1.30
   7  -3  -7   35.20    1.70
   7   3  -7   35.50    1.40
  -7   3   7   32.30    2.20
   7   3  -7   32.30    1.50
  -7   3   7   34.10    1.90
   6  -3  -7    1.30    0.40
   6  -3  -7    1.30    0.30
  -6  -3   7    1.60    0.30
  -6  -3   7    1.40    0.40
   6  -3  -7    1.60    0.30
   6  -3  -7    1.90    0.40
   6  -3  -7    1.40    0.30
   6  -3  -7    1.20    0.30
   6   3  -7    1.70    0.30
  -6   3   7    1.80    0.60
   6   3  -7    1.70    0.40
  -6   3   7    1.30    0.50
   5  -3  -7   18.90    1.20
  -5  -3   7   19.70    1.00
   5  -3  -7   19.30    1.10
   5  -3  -7   18.90    1.00
   5  -3  -7   21.30    1.20
   5  -3  -7   18.10    0.90
   5  -3  -7   19.60    1.10
  -5  -3   7   17.50    1.10
  -5   3   7   18.60    1.40
  -5   3   7   19.90    1.50
   5   3  -7   19.10    0.80
  -4  -3   7    4.40    1.10
  -4  -3   7    4.40    1.50
   4  -3  -7    4.10    1.30
  -4   3   7    6.00    0.90
   4   3  -7    3.80    0.40
  -4   3   7    4.70    1.50
  -4   3   7    3.60    0.80
   4   3  -7    4.10    0.80
   4   3  -7    3.80    1.40
   3  -3  -7   46.60    3.70
  -3  -3   7   43.60    3.20
  -3  -3   7   44.70    3.80
  -3   3   7   48.00    4.30
  -3   3   7   44.80    2.40
   3   3  -7   46.90    4.10
   3   3  -7   55.59    2.70
   3   3  -7   53.19    3.40
   3   3  -7   51.59    2.90
  -3   3   7   48.70    2.70
  -2  -3   7  136.59    7.30
  -2  -3   7  112.89    6.10
   2  -3  -7  125.89    6.30
   2  -3  -7  127.49    7.10
   2   3  -7  127.59    5.80
   2   3  -7  119.49    7.10
   2   3  -7  136.39    5.50
   2   3  -7  157.28    7.00
  -2   3   7  120.29    5.50
  -2   3   7  110.59    5.10
  -2   3   7  125.99    7.80
  -1  -3   7  747.43   26.70
   1  -3  -7  646.24   27.00
  -1  -3   7  611.44   25.00
  -1   3   7  691.93   25.30
   1   3  -7  663.93   27.20
  -1   3   7  642.94   29.00
   1   3  -7  676.63   25.50
  -1   3   7  630.64   23.70
   0  -3   7   91.19    5.30
   0  -3  -7   90.59    5.30
   0  -3   7   88.09    5.80
   0   3   7   96.19    6.60
   0   3   7   94.99    4.40
   0   3  -7   89.89    5.40
   0   3  -7   88.99    4.30
  -1  -3  -7    7.50    1.20
  -1  -3  -7    5.40    1.30
   1  -3   7    6.50    1.70
  -1   3  -7    6.00    0.90
   1   3   7    5.50    0.90
   1   3   7    6.30    0.80
   1   3   7    5.80    1.90
   1   3   7    6.60    1.50
  -1   3  -7    6.70    1.50
   2  -3   7    5.90    2.00
  -2  -3  -7    6.80    1.50
  -2  -3  -7    7.50    1.40
   2   3   7    8.70    2.30
  -2   3  -7    6.70    1.50
   2   3   7    7.20    0.80
  -3  -3  -7   10.10    0.60
  -3  -3  -7    8.70    1.60
  -3  -3  -7   11.10    1.90
  -3   3  -7    7.60    1.40
   3   3   7    7.60    2.10
  -3   3  -7    9.10    1.80
  -4  -3  -7   56.29    1.90
   4  -3   7   58.39    2.30
   4  -3   7   57.79    2.20
   4  -3   7   56.79    2.40
   4  -3   7   57.89    2.40
  -4  -3  -7   47.80    4.00
   4   3   7   50.99    2.20
   4   3   7   53.89    2.20
  -4   3  -7   55.09    2.90
  -5  -3  -7  127.89    4.80
   5  -3   7  147.39    4.90
  -5  -3  -7  141.39    4.20
   5  -3   7  123.89    4.90
   5  -3   7  141.89    4.90
   5  -3   7  138.89    4.50
   5  -3   7  131.19    4.80
  -5   3  -7  134.59    6.00
   5   3   7  134.39    4.90
   5   3   7  135.79    4.80
   6  -3   7   54.19    2.00
   6  -3   7   53.39    2.10
   6  -3   7   55.79    2.20
  -6  -3  -7   51.89    1.80
   6  -3   7   52.39    2.20
   6  -3   7   53.69    2.10
  -6  -3  -7   48.60    2.10
   6   3   7   51.19    2.10
   6   3   7   51.69    2.10
  -6   3  -7   53.29    2.90
   7  -3   7    3.90    0.40
  -7  -3  -7    3.60    0.50
   7  -3   7    3.40    0.40
   7  -3   7    3.40    0.40
   7  -3   7    3.10    0.40
   7  -3   7    2.90    0.40
   7   3   7    3.30    0.40
   7   3   7    3.40    0.40
  -7   3  -7    3.70    0.70
   8  -3   7    0.90    0.20
   8  -3   7    1.20    0.20
  -8  -3  -7    0.90    0.20
   8  -3   7    1.00    0.20
   8  -3   7    1.30    0.20
   8  -3   7    1.00    0.20
   8   3   7    0.90    0.20
   9  -4  -7    0.90    0.20
  -9  -4   7    1.00    0.20
   9  -4  -7    0.90    0.20
   9  -4  -7    0.90    0.20
   9  -4  -7    0.70    0.10
   9   4  -7    0.70    0.10
  -9   4   7    0.70    0.10
   8  -4  -7    1.50    0.30
  -8  -4   7    0.90    0.20
   8  -4  -7    0.90    0.20
  -8  -4   7    1.50    0.30
   8  -4  -7    1.30    0.20
   8  -4  -7    1.00    0.30
  -8   4   7    1.90    0.50
   8   4  -7    1.40    0.20
   7  -4  -7   39.80    1.70
   7  -4  -7   41.70    1.70
  -7  -4   7   39.60    1.60
   7  -4  -7   40.40    1.50
   7  -4  -7   41.80    1.90
   7  -4  -7   39.60    1.70
  -7   4   7   36.80    2.30
   7   4  -7   39.50    1.60
  -7   4   7   40.50    2.10
   7   4  -7   40.10    1.50
   6  -4  -7   43.40    1.90
   6  -4  -7   42.80    1.60
   6  -4  -7   43.80    1.80
  -6  -4   7   45.00    2.00
  -6  -4   7   42.50    1.70
   6  -4  -7   44.40    1.90
   6  -4  -7   42.60    2.00
  -6   4   7   42.20    2.20
   6   4  -7   43.60    1.70
  -6   4   7   40.80    2.50
  -5  -4   7   13.30    0.80
   5  -4  -7   15.00    0.80
   5  -4  -7   13.50    0.90
   5  -4  -7   12.90    1.00
   5  -4  -7   13.90    0.90
   5  -4  -7   14.40    0.90
  -5  -4   7   14.70    1.00
   5  -4  -7   14.40    0.90
  -5   4   7   14.00    1.30
  -5   4   7   15.10    1.20
   5   4  -7   13.50    0.60
   4  -4  -7   34.80    1.50
   4  -4  -7   33.10    1.80
  -4  -4   7   35.60    2.90
  -4  -4   7   30.30    3.70
  -4  -4   7   35.70    1.70
   4  -4  -7   34.40    1.80
   4  -4  -7   33.00    1.60
   4  -4  -7   37.50    1.70
  -4   4   7   37.80    2.00
   4   4  -7   37.40    2.10
   4   4  -7   34.50    4.20
   4   4  -7   34.10    1.30
   4   4  -7   36.70    2.30
  -4   4   7   34.40    2.10
  -3  -4   7   44.80    4.00
  -3  -4   7   44.00    3.30
  -3   4   7   45.40    2.30
   3   4  -7   47.90    2.70
   3   4  -7   40.40    4.00
   3   4  -7   45.10    2.50
  -3   4   7   46.40    4.30
  -3   4   7   47.20    2.50
   3   4  -7   43.10    1.60
   2  -4  -7   22.80    2.20
  -2  -4   7   23.50    3.30
  -2  -4   7   18.90    2.40
  -2   4   7   21.60    1.50
   2   4  -7   17.80    2.70
  -2   4   7   20.20    1.40
  -2   4   7   23.70    3.60
   2   4  -7   18.10    1.50
   2   4  -7   19.60    1.60
  -1  -4   7   61.79    4.60
   1  -4  -7   60.69    4.00
  -1  -4   7   59.79    4.20
  -1   4   7   59.99    2.90
   1   4  -7   58.89    3.00
   1   4  -7   64.99    3.30
  -1   4   7   58.89    5.10
  -1   4   7   60.69    3.10
   0  -4  -7   25.20    2.40
   0  -4   7   20.60    3.00
   0  -4   7   20.10    2.80
   0   4   7   24.20    1.60
   0   4  -7   26.40    2.60
   0   4   7   25.80    1.80
   0   4   7   18.60    3.40
   0   4   7   22.30    3.00
   0   4  -7   25.90    1.70
   1  -4   7    0.40    0.90
  -1  -4  -7    0.20    0.60
   1   4   7    0.20    0.70
   1   4   7    0.30    0.30
  -1   4  -7   -0.30    0.70
   1   4   7    0.20    1.00
   1   4   7    0.10    0.40
   2  -4   7   43.00    4.80
  -2  -4  -7   38.00    2.80
  -2  -4  -7   40.90    3.30
  -2   4  -7   38.30    3.30
   2   4   7   35.60    4.70
   2   4   7   40.50    2.00
   2   4   7   36.50    1.30
  -3  -4  -7   29.70    1.70
  -3  -4  -7   33.80    2.70
   3  -4   7   28.70    1.40
  -3  -4  -7   31.00    3.50
   3  -4   7   28.40    1.60
   3   4   7   29.00    1.40
  -3   4  -7   27.40    2.70
   3   4   7   30.00    1.00
   4  -4   7   72.79    2.80
   4  -4   7   74.09    2.80
   4  -4   7   71.39    2.60
  -4  -4  -7   67.89    2.80
   4  -4   7   73.79    2.90
   4  -4   7   71.39    2.90
  -4  -4  -7   74.29    3.20
   4   4   7   70.29    2.70
   4   4   7   67.49    2.70
  -5  -4  -7   23.00    1.20
   5  -4   7   22.70    1.20
   5  -4   7   21.60    1.10
   5  -4   7   23.20    1.20
   5  -4   7   23.90    1.20
  -5  -4  -7   22.80    1.40
   5  -4   7   23.90    1.20
   5   4   7   21.70    1.10
   5   4   7   21.70    1.10
  -6  -4  -7   33.10    1.70
   6  -4   7   32.00    1.50
   6  -4   7   31.60    1.40
  -6  -4  -7   32.90    1.50
   6  -4   7   33.40    1.40
   6  -4   7   33.50    1.40
   6  -4   7   33.40    1.50
  -6   4  -7   29.70    2.00
   6   4   7   32.10    1.40
   6   4   7   34.10    1.40
   7  -4   7    2.70    0.30
  -7  -4  -7    4.10    0.50
   7  -4   7    3.60    0.40
   7  -4   7    2.70    0.30
   7  -4   7    2.80    0.30
  -7  -4  -7    2.10    0.30
   7  -4   7    3.30    0.30
   7   4   7    3.20    0.30
   7   4   7    2.60    0.30
  -8  -4  -7   14.90    0.80
   8  -4   7   13.90    0.60
   8  -4   7   14.60    0.60
   8  -4   7   13.40    0.60
   8  -4   7   13.40    0.60
   8   4   7   14.90    0.70
  -9  -5   7    2.30    0.20
   9  -5  -7    2.60    0.20
   9  -5  -7    2.30    0.20
   9  -5  -7    2.60    0.20
   9  -5  -7    2.30    0.20
   9   5  -7    2.60    0.20
  -8  -5   7    0.50    0.20
   8  -5  -7    1.00    0.20
   8  -5  -7    0.80    0.20
   8  -5  -7    0.60    0.20
   8  -5  -7    0.70    0.20
   8   5  -7    0.90    0.20
   7  -5  -7   25.10    1.10
   7  -5  -7   23.70    1.20
  -7  -5   7   24.10    1.10
   7  -5  -7   24.00    1.00
   7  -5  -7   24.00    1.10
   7  -5  -7   23.90    1.10
   7   5  -7   24.30    1.00
  -7   5   7   22.50    1.40
   7   5  -7   22.70    1.00
   6  -5  -7    1.30    0.30
   6  -5  -7    1.30    0.30
   6  -5  -7    1.50    0.40
   6  -5  -7    1.30    0.30
   6  -5  -7    0.90    0.30
  -6  -5   7    1.70    0.40
   6  -5  -7    1.10    0.30
  -6  -5   7    1.00    0.30
  -6   5   7    0.80    0.50
  -6   5   7    1.00    0.40
   6   5  -7    1.10    0.30
  -5  -5   7    8.10    0.80
   5  -5  -7    9.70    0.80
   5  -5  -7    8.90    0.70
   5  -5  -7    9.90    0.70
  -5  -5   7    8.70    0.70
   5  -5  -7    9.10    0.70
   5  -5  -7    8.90    0.70
   5  -5  -7    9.40    0.60
   5   5  -7    9.30    0.50
  -5   5   7    9.30    1.10
   5   5  -7    8.60    0.60
   4  -5  -7  127.09    4.90
   4  -5  -7  131.29    4.50
   4  -5  -7  121.79    4.10
  -4  -5   7  131.19    4.20
   4  -5  -7  125.39    4.60
   4  -5  -7  133.69    4.70
   4  -5  -7  135.09    4.70
  -4  -5   7  121.59    4.70
  -4  -5   7  110.59    4.70
  -4   5   7  135.89    5.70
   4   5  -7  121.99    4.00
   4   5  -7  133.19    5.40
   4   5  -7  128.09    5.80
   3  -5  -7   37.80    1.80
  -3  -5   7   38.40    1.90
  -3  -5   7   39.80    1.60
   3  -5  -7   38.50    1.80
  -3  -5   7   37.30    1.80
   3  -5  -7   38.40    1.70
   3  -5  -7   39.20    2.00
   3  -5  -7   42.30    1.90
  -3  -5   7   37.40    1.90
  -3  -5   7   39.30    1.90
   3  -5  -7   40.40    1.60
  -3  -5   7   44.50    2.00
   3   5  -7   38.30    2.40
  -3   5   7   36.00    2.00
  -3   5   7   36.20    2.20
   3   5  -7   35.90    1.40
   3   5  -7   39.10    2.20
  -2  -5   7   29.60    3.50
  -2  -5   7   28.40    3.20
   2   5  -7   34.50    2.30
  -2   5   7   29.80    4.20
  -2   5   7   33.40    1.90
  -2   5   7   39.10    2.20
   2   5  -7   38.40    2.20
  -1  -5   7    4.50    1.50
  -1  -5   7    4.60    1.40
   1  -5  -7    3.40    1.00
  -1   5   7    4.30    0.80
   1   5  -7    4.00    0.80
  -1   5   7    3.70    1.80
  -1   5   7    3.90    0.70
   1   5  -7    5.00    0.90
   0  -5  -7  188.08    9.40
   0  -5   7  186.88    9.00
   0  -5   7  190.08    9.60
   0   5   7  193.18   11.50
   0   5   7  216.08    8.10
   0   5   7  199.98   10.90
   0   5   7  218.68    8.80
   0   5  -7  210.38    8.70
  -1  -5  -7  124.09    7.20
   1  -5   7  114.09    7.00
  -1   5  -7  114.69    6.80
   1   5   7  122.59    8.10
   1   5   7  122.59    5.10
   1   5   7  131.69    5.60
   1   5   7  125.69    7.40
   1   5   7  119.09    3.80
  -2  -5  -7   33.10    1.80
   2  -5   7   34.40    1.50
   2  -5   7   34.80    1.70
   2  -5   7   36.30    1.70
  -2  -5  -7   31.80    1.60
   2   5   7   32.00    2.10
   2   5   7   35.00    1.90
   2   5   7   32.60    1.20
   3  -5   7   13.30    0.80
   3  -5   7   12.50    0.90
   3  -5   7   12.40    0.80
  -3  -5  -7   10.90    1.00
  -3  -5  -7   11.00    0.80
   3  -5   7   11.50    0.90
   3   5   7   10.20    0.70
   3   5   7   11.40    0.50
  -4  -5  -7   61.79    2.50
   4  -5   7   60.99    2.50
   4  -5   7   61.39    2.40
   4  -5   7   62.69    2.30
  -4  -5  -7   61.09    2.70
   4  -5   7   60.39    2.50
   4   5   7   58.29    2.30
   4   5   7   61.09    2.40
   5  -5   7   13.90    0.90
   5  -5   7   15.30    0.80
  -5  -5  -7   14.80    1.00
   5  -5   7   13.50    0.80
  -5  -5  -7   13.50    0.90
   5  -5   7   15.90    0.90
   5   5   7   14.70    0.80
   5   5   7   13.80    0.80
   6  -5   7    2.30    0.30
   6  -5   7    3.40    0.40
   6  -5   7    2.90    0.30
  -6  -5  -7    3.60    0.50
   6  -5   7    2.70    0.30
  -6  -5  -7    2.60    0.30
   6   5   7    3.90    0.40
   6   5   7    3.00    0.30
   7  -5   7    0.60    0.20
   7  -5   7    0.40    0.10
  -7  -5  -7    1.10    0.30
   7  -5   7    0.90    0.20
  -7  -5  -7    1.00    0.20
   7   5   7    0.50    0.20
   7   5   7    0.70    0.20
  -8  -5  -7    3.40    0.30
   8   5   7    3.50    0.30
  -8  -6   7    0.80    0.20
   8  -6  -7    1.10    0.20
   8  -6  -7    0.90    0.10
   8  -6  -7    1.10    0.20
   8  -6  -7    0.90    0.20
   8   6  -7    1.40    0.20
   8   6  -7    1.20    0.20
   7  -6  -7    1.70    0.30
   7  -6  -7    1.60    0.20
   7  -6  -7    1.80    0.20
  -7  -6   7    1.40    0.20
   7  -6  -7    1.30    0.20
   7   6  -7    1.70    0.20
   7   6  -7    1.70    0.20
   6  -6  -7    0.20    0.20
   6  -6  -7    0.10    0.20
   6  -6  -7    0.00    0.10
  -6  -6   7    0.40    0.20
  -6  -6   7   -0.10    0.10
   6  -6  -7    0.10    0.20
   6  -6  -7    0.40    0.20
   6   6  -7    0.10    0.20
  -6   6   7    0.00    0.30
   5  -6  -7    0.90    0.30
   5  -6  -7    0.60    0.20
  -5  -6   7    0.60    0.30
   5  -6  -7    0.90    0.30
  -5  -6   7    0.90    0.30
   5  -6  -7    0.80    0.20
   5  -6  -7    0.70    0.20
   5   6  -7    1.10    0.20
  -5   6   7    0.70    0.40
   5   6  -7    0.70    0.20
   4  -6  -7   66.89    2.60
   4  -6  -7   65.69    2.80
  -4  -6   7   65.19    2.70
   4  -6  -7   66.29    2.60
   4  -6  -7   66.09    2.60
   4  -6  -7   63.99    2.30
  -4  -6   7   64.19    2.70
  -4  -6   7   64.09    2.70
  -4  -6   7   69.09    2.40
   4  -6  -7   65.69    2.50
  -4   6   7   66.39    3.20
   4   6  -7   63.89    3.00
   4   6  -7   64.19    2.10
   4   6  -7   63.39    3.40
   3  -6  -7    5.10    0.50
  -3  -6   7    6.50    0.70
  -3  -6   7    5.60    0.70
  -3  -6   7    6.10    0.80
  -3  -6   7    6.50    0.70
  -3  -6   7    6.10    0.70
   3  -6  -7    5.90    0.70
   3  -6  -7    5.60    0.60
   3  -6  -7    5.30    0.60
   3  -6  -7    5.40    0.60
   3  -6  -7    5.60    0.60
  -3  -6   7    5.30    0.60
   3   6  -7    6.00    0.90
   3   6  -7    6.10    0.40
  -3   6   7    4.20    0.70
  -3   6   7    5.50    0.70
   3   6  -7    4.90    0.90
  -2  -6   7   67.69    2.50
   2  -6  -7   70.79    3.00
  -2  -6   7   71.59    2.90
   2  -6  -7   70.89    2.90
   2  -6  -7   72.59    2.80
   2  -6  -7   66.99    2.70
   2  -6  -7   71.89    2.90
  -2  -6   7   73.09    3.00
  -2  -6   7   71.79    2.90
  -2  -6   7   66.09    2.90
  -2  -6   7   66.59    2.90
   2  -6  -7   70.09    2.50
   2   6  -7   68.29    3.30
  -2   6   7   67.89    3.10
  -2   6   7   65.99    3.40
   2   6  -7   73.09    3.60
  -1  -6   7    9.40    0.80
  -1  -6   7    9.90    0.70
  -1  -6   7   10.20    0.80
   1  -6  -7    9.50    0.80
   1  -6  -7    9.00    0.80
   1  -6  -7    9.50    0.80
   1  -6  -7    9.90    0.70
  -1  -6   7   10.00    1.00
   1  -6  -7    9.40    0.90
  -1  -6   7   10.40    1.00
  -1  -6   7   10.20    0.80
  -1   6   7    8.50    1.00
   1   6  -7    8.90    1.10
  -1   6   7    8.00    1.00
   1   6  -7    8.40    1.10
   0  -6   7   43.50    2.00
   0  -6  -7   38.00    1.80
   0  -6  -7   40.70    2.00
   0  -6   7   40.10    1.90
   0  -6   7   42.20    2.00
   0  -6   7   41.40    1.90
   0  -6   7   42.60    1.90
   0  -6  -7   39.00    1.90
   0  -6   7   43.30    1.70
   0  -6  -7   38.50    1.60
   0  -6  -7   39.40    1.80
   0   6   7   39.60    2.10
   0   6  -7   37.00    2.30
   0   6   7   38.30    1.40
   0   6   7   39.30    2.30
  -1  -6  -7   86.49    3.50
   1  -6   7   88.09    3.50
  -1  -6  -7   90.39    3.40
   1  -6   7   91.09    3.50
   1  -6   7   94.79    3.60
   1  -6   7   87.09    3.50
   1  -6   7   88.39    3.10
  -1  -6  -7   93.89    3.70
  -1  -6  -7   85.99    3.00
   1   6   7   87.09    3.80
   1   6   7   86.69    4.10
   1   6   7   84.09    2.70
   2  -6   7    0.30    0.30
   2  -6   7    0.40    0.30
  -2  -6  -7    0.00    0.30
   2  -6   7   -0.40    0.20
  -2  -6  -7    0.10    0.30
   2  -6   7   -0.40    0.20
   2  -6   7    0.20    0.30
   2   6   7   -0.30    0.30
   2   6   7   -0.50    0.50
   2   6   7    0.00    0.10
   3  -6   7    9.00    0.70
  -3  -6  -7    9.40    0.80
  -3  -6  -7    8.80    0.80
   3  -6   7    8.80    0.70
   3  -6   7    8.50    0.60
   3  -6   7    8.70    0.80
   3   6   7    8.40    0.60
   3   6   7    8.20    0.40
  -4  -6  -7   10.00    0.80
   4  -6   7   12.50    0.70
  -4  -6  -7   10.90    0.80
   4  -6   7   11.50    0.80
   4   6   7   11.70    0.70
   5  -6   7    3.00    0.30
   5  -6   7    3.90    0.40
  -5  -6  -7    4.40    0.50
  -5  -6  -7    5.20    0.60
   5  -6   7    3.40    0.40
   5   6   7    5.10    0.50
   5   6   7    3.90    0.40
   6  -6   7    9.30    0.50
   6  -6   7    8.80    0.50
  -6  -6  -7    8.80    0.50
  -6  -6  -7   10.20    0.60
   6   6   7   10.30    0.60
   6   6   7    9.80    0.60
  -7  -6  -7    0.60    0.10
  -7  -6  -7    0.30    0.10
   7   6   7    0.40    0.10
   7   6   7    0.40    0.10
   7  -7  -7    5.90    0.40
   7  -7  -7    5.80    0.30
   7  -7  -7    5.80    0.30
   7  -7  -7    5.90    0.40
  -7  -7   7    6.00    0.40
   7   7  -7    5.80    0.30
   7   7  -7    5.90    0.40
   6  -7  -7    3.40    0.30
  -6  -7   7    3.80    0.40
   6  -7  -7    3.30    0.30
   6  -7  -7    3.80    0.30
  -6  -7   7    4.50    0.40
   6  -7  -7    4.60    0.40
   6   7  -7    4.00    0.30
   6   7  -7    4.10    0.40
   5  -7  -7   49.50    2.10
   5  -7  -7   46.50    1.90
  -5  -7   7   53.19    2.10
   5  -7  -7   48.90    1.70
  -5  -7   7   49.20    1.80
   5  -7  -7   50.49    1.90
   5  -7  -7   48.80    1.90
   5   7  -7   47.80    1.50
   5   7  -7   47.90    1.70
   4  -7  -7    6.30    0.50
  -4  -7   7    5.10    0.60
   4  -7  -7    4.50    0.50
   4  -7  -7    5.90    0.50
   4  -7  -7    6.90    0.60
   4  -7  -7    4.90    0.50
  -4  -7   7    5.80    0.50
  -4  -7   7    5.70    0.60
   4  -7  -7    6.20    0.50
  -4  -7   7    5.00    0.50
  -4   7   7    4.70    0.70
   4   7  -7    6.60    0.50
   4   7  -7    5.40    0.40
   4   7  -7    4.80    0.70
  -4   7   7    5.80    0.80
   3  -7  -7  100.69    3.40
  -3  -7   7   92.59    3.60
   3  -7  -7   94.29    3.10
   3  -7  -7   97.29    3.50
   3  -7  -7   91.99    3.50
  -3  -7   7   94.79    3.60
  -3  -7   7   89.69    3.10
  -3  -7   7   89.89    3.50
   3  -7  -7   92.49    3.70
  -3  -7   7   90.59    3.60
  -3   7   7   92.29    3.90
   3   7  -7   96.09    2.90
  -3   7   7   90.09    4.20
   3   7  -7   89.99    4.00
   3   7  -7   90.29    4.40
  -2  -7   7  158.48    5.00
  -2  -7   7  161.08    5.70
  -2  -7   7  159.98    5.80
   2  -7  -7  156.18    6.00
   2  -7  -7  161.58    5.00
  -2  -7   7  166.78    5.90
   2  -7  -7  154.58    5.50
  -2  -7   7  157.98    5.80
   2  -7  -7  165.78    5.80
   2  -7  -7  159.98    5.70
  -2  -7   7  160.18    5.70
   2   7  -7  149.69    6.70
   2   7  -7  154.88    6.40
  -2   7   7  165.28    6.70
  -2   7   7  161.18    6.20
  -1  -7   7   96.29    3.70
   1  -7  -7   92.39    3.10
   1  -7  -7   88.79    3.40
   1  -7  -7   94.69    3.60
   1  -7  -7   94.19    3.70
   1  -7  -7   91.59    3.50
  -1  -7   7   90.99    3.50
  -1  -7   7   95.69    3.70
  -1  -7   7   96.59    3.60
  -1  -7   7   90.39    3.60
  -1   7   7   96.99    4.30
   1   7  -7   85.69    3.90
  -1   7   7   88.19    3.80
   1   7  -7   88.29    4.20
   0  -7  -7    0.40    0.20
   0  -7   7    0.60    0.30
   0  -7  -7    0.20    0.20
   0  -7   7   -0.10    0.20
   0  -7  -7    0.20    0.20
   0  -7   7    0.30    0.20
   0  -7   7    0.40    0.20
   0  -7  -7    0.30    0.30
   0  -7  -7    0.10    0.30
   0  -7   7    0.40    0.20
   0  -7   7    0.30    0.20
   0   7  -7    0.30    0.40
   0   7   7    0.60    0.30
   0   7   7    0.40    0.20
   0   7   7    0.20    0.40
  -1  -7  -7   30.00    1.40
   1  -7   7   33.70    1.50
  -1  -7  -7   28.30    1.20
  -1  -7  -7   28.30    1.40
  -1  -7  -7   25.00    1.40
  -1  -7  -7   32.00    1.60
   1  -7   7   32.00    1.50
   1  -7   7   28.00    1.40
   1  -7   7   27.80    1.40
   1   7   7   26.20    1.50
  -1   7  -7   25.90    1.70
   1   7   7   26.50    1.00
   1   7   7   25.60    1.80
   2  -7   7   24.90    1.30
   2  -7   7   26.00    1.30
   2  -7   7   26.90    1.30
  -2  -7  -7   26.00    1.40
  -2  -7  -7   24.50    1.10
   2  -7   7   26.60    1.30
  -2  -7  -7   23.30    1.20
  -2  -7  -7   26.70    1.30
   2   7   7   22.60    0.90
   2   7   7   25.50    1.40
   3  -7   7   11.00    0.80
  -3  -7  -7   11.10    0.80
   3  -7   7   12.10    0.80
  -3  -7  -7   10.70    0.70
   3  -7   7   10.60    0.70
   3   7   7   10.30    0.40
   3   7   7   10.00    0.60
  -4  -7  -7    1.60    0.30
  -4  -7  -7    1.40    0.30
   4   7   7    1.40    0.30
  -5  -7  -7    0.30    0.20
  -5  -7  -7    0.70    0.20
   5   7   7    0.40    0.10
  -6  -7  -7    0.20    0.10
  -6  -7  -7    0.20    0.10
   6   7   7    0.00    0.10
   6  -8  -7    0.00    0.10
   6  -8  -7    0.10    0.10
  -6  -8   7   -0.10    0.10
  -6  -8   7    0.00    0.10
   6  -8  -7    0.10    0.10
   6   8  -7    0.10    0.10
  -5  -8   7    0.30    0.20
  -5  -8   7    0.20    0.10
   5  -8  -7    0.20    0.10
   5  -8  -7    0.00    0.10
   5  -8  -7   -0.10    0.10
   5  -8  -7    0.00    0.10
   5   8  -7    0.00    0.10
   4  -8  -7    7.30    0.50
   4  -8  -7    7.00    0.50
  -4  -8   7    7.70    0.60
   4  -8  -7    7.40    0.50
  -4  -8   7    8.40    0.50
   4  -8  -7    6.60    0.40
  -4  -8   7    8.40    0.60
  -4  -8   7    8.20    0.60
  -4   8   7    7.50    0.80
   4   8  -7    7.20    0.40
   4   8  -7    6.60    0.70
  -3  -8   7   12.00    0.60
   3  -8  -7   11.70    0.70
  -3  -8   7   12.00    0.70
   3  -8  -7   12.20    0.70
   3  -8  -7   11.90    0.70
  -3  -8   7   11.30    0.70
   3  -8  -7   11.80    0.70
   3  -8  -7   11.20    0.60
  -3  -8   7   11.20    0.70
  -3  -8   7   11.10    0.70
   3   8  -7   11.40    0.50
   3   8  -7   10.60    0.90
  -3   8   7   10.50    0.80
  -2  -8   7    6.20    0.60
   2  -8  -7    4.40    0.50
   2  -8  -7    3.50    0.40
  -2  -8   7    5.20    0.60
   2  -8  -7    4.20    0.40
   2  -8  -7    5.60    0.50
  -2  -8   7    5.50    0.60
  -2  -8   7    4.00    0.50
   2  -8  -7    4.30    0.50
   2   8  -7    5.00    0.70
  -2   8   7    4.60    0.60
   2   8  -7    4.80    0.40
  -2   8   7    4.60    0.80
   1  -8  -7   20.20    1.10
   1  -8  -7   21.70    0.90
   1  -8  -7   21.10    1.10
  -1  -8   7   21.60    1.10
   1  -8  -7   17.80    1.00
  -1  -8   7   21.30    1.10
  -1  -8   7   20.70    1.10
  -1  -8   7   21.90    1.10
  -1  -8   7   21.80    1.10
   1  -8  -7   20.90    1.00
  -1   8   7   20.60    1.40
   1   8  -7   18.90    1.40
  -1   8   7   19.10    1.20
   1   8  -7   20.90    1.40
   0  -8   7   75.29    2.80
   0  -8   7   71.39    2.80
   0  -8  -7   68.69    2.90
   0  -8   7   73.19    2.90
   0  -8   7   78.19    2.90
   0  -8   7   76.19    2.90
   0  -8  -7   74.59    2.90
   0  -8  -7   71.59    2.70
   0  -8  -7   72.39    2.80
   0  -8  -7   74.29    2.50
   0   8  -7   70.59    3.40
   0   8   7   64.19    3.40
   0   8   7   74.79    3.10
   0   8   7   75.49    2.30
   1  -8   7    0.80    0.30
  -1  -8  -7    0.70    0.20
  -1  -8  -7    0.60    0.20
   1  -8   7    0.60    0.20
   1  -8   7    0.60    0.30
   1  -8   7    0.50    0.20
  -1  -8  -7    0.50    0.20
  -1  -8  -7    0.40    0.20
   1  -8   7    0.60    0.30
  -1  -8  -7    0.70    0.30
   1   8   7    0.50    0.30
   1   8   7    0.20    0.10
   2  -8   7    4.40    0.50
  -2  -8  -7    3.70    0.40
   2  -8   7    3.20    0.40
  -2  -8  -7    3.80    0.50
  -2  -8  -7    2.80    0.40
  -2  -8  -7    3.20    0.30
   2  -8   7    3.00    0.40
   2  -8   7    2.80    0.40
   2   8   7    3.50    0.20
   2   8   7    2.70    0.50
   2   8   7    3.30    0.30
  -3  -8  -7   10.10    0.60
  -3  -8  -7    9.80    0.60
   3  -8   7    9.60    0.60
   3   8   7   10.10    0.60
   3   8   7   10.00    0.40
  -4  -8  -7    4.30    0.40
  -4  -8  -7    3.80    0.30
   4   8   7    4.60    0.30
  -5  -8  -7    2.70    0.20
   5   8   7    3.60    0.30
  -4  -9   7    5.90    0.30
   4  -9  -7    6.40    0.40
  -4  -9   7    6.70    0.40
   4  -9  -7    6.90    0.30
   4  -9  -7    6.10    0.40
   4  -9  -7    6.60    0.40
   4   9  -7    6.60    0.30
  -3  -9   7    4.40    0.30
   3  -9  -7    4.90    0.30
  -3  -9   7    4.90    0.30
   3  -9  -7    4.80    0.30
  -3  -9   7    3.40    0.30
   3  -9  -7    4.60    0.40
  -3  -9   7    5.00    0.40
  -3  -9   7    5.20    0.40
   3  -9  -7    4.90    0.40
   3   9  -7    5.30    0.30
  -2  -9   7   10.30    0.60
   2  -9  -7   10.70    0.60
  -2  -9   7   11.10    0.60
   2  -9  -7   10.70    0.60
   2  -9  -7   10.80    0.60
   2  -9  -7    9.90    0.50
  -2  -9   7   10.40    0.60
  -2  -9   7    9.90    0.60
   2  -9  -7    9.80    0.60
   2   9  -7    9.30    0.40
   1  -9  -7    6.50    0.40
  -1  -9   7    6.70    0.50
   1  -9  -7    6.40    0.50
  -1  -9   7    6.40    0.50
  -1  -9   7    6.50    0.50
   1  -9  -7    6.10    0.40
   1  -9  -7    6.30    0.50
   1  -9  -7    5.80    0.40
  -1  -9   7    6.80    0.50
  -1   9   7    5.00    0.50
  -1   9   7    5.70    0.30
   0  -9  -7    0.00    0.10
   0  -9   7    0.00    0.10
   0  -9  -7    0.10    0.10
   0  -9   7   -0.10    0.10
   0  -9   7    0.00    0.10
   0  -9  -7    0.30    0.10
   0  -9  -7    0.00    0.10
   0  -9  -7    0.00    0.10
   0  -9   7   -0.20    0.10
   0   9   7    0.20    0.10
   0   9   7    0.30    0.20
  -1  -9  -7    0.20    0.10
  -1  -9  -7    0.10    0.10
   1  -9   7    0.00    0.10
  -1  -9  -7    0.00    0.10
  -1  -9  -7    0.00    0.10
   1  -9   7   -0.10    0.20
   1  -9   7   -0.10    0.10
   1  -9   7    0.10    0.10
   1   9   7    0.00    0.10
   2  -9   7   10.90    0.60
   2  -9   7   11.50    0.60
   2  -9   7   10.30    0.60
  -2  -9  -7   10.80    0.50
  -2  -9  -7   11.40    0.60
   2   9   7   10.40    0.40
   2   9   7   10.50    0.50
  -3  -9  -7    0.80    0.20
   3   9   7    0.50    0.10
  -1 -10   7    1.40    0.20
   1 -10  -7    1.40    0.10
  -1 -10   7    1.30    0.20
   1 -10  -7    1.70    0.20
  -1 -10   7    1.10    0.10
  -1 -10   7    1.40    0.20
   1 -10  -7    1.50    0.20
   0 -10   7    8.70    0.40
   0 -10   7    9.20    0.40
   0 -10  -7    9.10    0.40
   0 -10  -7    9.60    0.40
   0 -10   7   10.10    0.50
  10   0  -8    6.10    0.40
 -10   0   8    6.10    0.30
   9   0  -8    0.20    0.20
  -9   0   8    0.20    0.10
   9   0  -8    0.00    0.20
  -9   0   8   -0.10    0.10
  -8   0   8   12.50    1.20
   8   0  -8   10.80    0.70
   8   0  -8   10.60    0.70
   8   0  -8   10.50    0.60
  -8   0   8   11.00    0.50
   7   0  -8   43.00    1.90
  -7   0   8   44.50    1.90
  -7   0   8   47.10    2.50
   7   0  -8   46.10    1.90
   7   0  -8   45.30    1.90
  -7   0   8   45.70    1.60
  -6   0   8   98.59    4.40
   6   0  -8   94.19    3.60
   6   0  -8   99.29    3.60
  -6   0   8   95.09    3.10
  -6   0   8   94.39    4.80
   6   0  -8   90.89    3.50
  -5   0   8  422.96   12.60
  -5   0   8  410.56   18.10
  -5   0   8  442.56   15.90
   5   0  -8  410.36   19.40
  -5   0   8  445.66   17.10
   4   0  -8   21.80    2.90
  -4   0   8   20.70    1.50
  -4   0   8   19.00    2.80
  -4   0   8   23.20    1.80
   3   0  -8  117.89    6.30
  -3   0   8   97.79    5.90
  -3   0   8  102.79    4.40
  -3   0   8  114.59    6.00
  -3   0   8   90.99    4.80
  -2   0   8    0.60    0.60
   2   0  -8    0.80    0.60
  -2   0   8    1.40    1.00
  -2   0   8    1.30    0.90
   2   0  -8    0.90    0.70
  -1   0   8    1.00    0.70
   1   0  -8    1.90    0.80
  -1   0   8   -0.60    0.80
   1   0  -8    0.60    0.60
   1   0  -8    0.70    0.70
   0   0   8   77.09    5.00
   0   0   8   75.99    4.90
   0   0  -8   79.39    4.70
   0   0  -8   80.69    3.90
   0   0  -8   76.19    4.00
   1   0   8  235.08   11.00
  -1   0  -8  234.78   10.90
  -1   0  -8  230.88    9.20
   1   0   8  234.88   11.50
  -1   0  -8  241.58   10.00
  -1   0  -8  224.58    9.50
   2   0   8    4.10    1.40
  -2   0  -8    5.90    1.20
  -2   0  -8    5.30    1.00
   2   0   8    5.20    1.70
  -2   0  -8    5.90    1.20
  -2   0  -8    5.70    1.40
  -3   0  -8  100.49    5.20
  -3   0  -8  102.19    5.00
  -3   0  -8  102.49    5.70
  -3   0  -8   96.29    4.50
   3   0   8   95.39    6.20
  -4   0  -8    2.70    0.90
   4   0   8    0.80    1.20
  -4   0  -8    1.50    0.70
  -4   0  -8    1.40    0.60
   5   0   8   13.20    0.90
   5   0   8   14.20    1.00
  -5   0  -8   15.40    1.40
   5   0   8   15.30    0.90
   5   0   8   13.60    0.90
   5   0   8   15.60    0.90
  -5   0  -8   14.10    0.70
  -5   0  -8   12.60    1.60
   5   0   8   13.80    0.90
   6   0   8   67.09    2.60
  -6   0  -8   65.59    2.20
   6   0   8   67.39    2.60
  -6   0  -8   62.69    3.30
   6   0   8   70.09    2.40
  -6   0  -8   67.99    3.80
   6   0   8   67.09    2.60
   6   0   8   65.89    2.60
   6   0   8   62.89    2.60
   7   0   8    3.60    0.40
  -7   0  -8    4.20    0.40
   7   0   8    3.00    0.40
   7   0   8    4.20    0.50
  -7   0  -8    3.10    0.70
   7   0   8    3.90    0.50
  -7   0  -8    3.00    0.90
   7   0   8    2.90    0.40
  -8   0  -8    5.70    0.70
  -8   0  -8    5.90    0.40
   8   0   8    5.90    0.40
   8   0   8    5.60    0.40
   8   0   8    6.10    0.40
   8   0   8    5.20    0.40
  -9   0  -8    9.10    0.50
   9   0   8    9.20    0.40
   9   0   8    9.10    0.40
  10  -1  -8   14.20    0.60
  10  -1  -8   13.70    0.60
 -10  -1   8   14.90    0.60
 -10  -1   8   13.50    0.60
 -10   1   8   14.80    0.60
  10   1  -8   14.80    0.60
  -9  -1   8   52.19    1.80
   9  -1  -8   53.69    2.00
   9  -1  -8   51.39    2.00
   9   1  -8   51.89    1.70
  -9   1   8   48.90    2.40
   9   1  -8   50.99    1.90
  -9   1   8   51.49    1.60
   8  -1  -8   91.69    3.30
   8  -1  -8   86.49    3.30
   8  -1  -8   91.09    3.30
  -8  -1   8   92.89    3.10
  -8  -1   8   91.59    2.80
   8  -1  -8   94.99    3.30
   8   1  -8   93.79    3.30
  -8   1   8   90.79    2.90
  -8   1   8   88.29    4.00
   8   1  -8   88.79    3.00
  -7  -1   8   11.80    0.80
   7  -1  -8   13.20    0.90
  -7  -1   8   13.90    0.60
   7  -1  -8   12.20    0.80
   7  -1  -8   13.30    0.80
   7  -1  -8   12.70    0.80
  -7   1   8   12.00    0.60
  -7   1   8   11.70    1.30
  -7   1   8    9.70    1.30
   7   1  -8   13.60    0.90
   7   1  -8   13.70    0.70
   6  -1  -8   55.39    2.30
   6  -1  -8   54.29    2.30
   6  -1  -8   56.79    2.20
  -6  -1   8   55.59    2.30
  -6  -1   8   59.99    2.90
  -6  -1   8   54.09    1.90
   6  -1  -8   52.19    2.30
   6   1  -8   57.09    2.30
  -6   1   8   54.69    3.20
   6   1  -8   56.79    2.10
   6   1  -8   56.59    2.30
  -6   1   8   58.19    2.90
  -6   1   8   54.79    1.90
  -5  -1   8   61.29    2.10
  -5  -1   8   63.59    5.00
  -5  -1   8   64.59    3.10
   5  -1  -8   66.79    4.70
  -5   1   8   63.79    3.40
  -5   1   8   59.69    2.90
   5   1  -8   61.39    4.70
  -5   1   8   54.59    2.00
  -5   1   8   52.49    4.40
   4  -1  -8   76.19    5.00
  -4  -1   8   67.29    5.00
  -4  -1   8   72.09    3.40
  -4   1   8   66.69    3.30
  -4   1   8   70.89    5.00
  -4   1   8   74.19    3.70
   4   1  -8   64.99    4.80
  -3  -1   8   36.80    4.00
   3  -1  -8   38.10    3.20
  -3   1   8   42.40    3.60
  -3   1   8   41.40    3.40
   3   1  -8   40.70    2.30
   3   1  -8   46.10    3.10
   3   1  -8   38.10    3.30
  -3   1   8   36.80    2.20
  -3   1   8   38.90    2.40
  -2  -1   8   35.60    3.90
   2  -1  -8   41.80    2.90
   2  -1  -8   38.60    3.00
  -2  -1   8   39.10    2.80
  -2   1   8   40.40    3.50
   2   1  -8   42.90    3.00
   2   1  -8   41.80    2.60
   2   1  -8   41.30    2.30
  -2   1   8   42.00    3.30
  -2   1   8   40.80    2.50
   2   1  -8   42.40    3.20
  -2   1   8   39.90    2.20
   1  -1  -8   40.50    3.00
   1  -1  -8   40.20    2.90
  -1  -1   8   39.60    3.50
   1   1  -8   40.60    2.60
  -1   1   8   44.10    3.60
  -1   1   8   38.90    3.10
   1   1  -8   43.70    3.20
  -1   1   8   38.60    2.40
   0  -1   8  137.19    7.60
   0  -1  -8  150.98    7.30
   0  -1  -8  147.49    6.40
   0  -1  -8  127.19    5.90
   0   1   8  141.09    7.10
   0   1  -8  152.58    7.50
   0   1  -8  140.69    6.50
   1  -1   8  201.68    9.80
  -1  -1  -8  191.18    7.80
  -1  -1  -8  184.78    8.40
  -1  -1  -8  203.08    9.50
  -1   1  -8  194.88    8.50
   1   1   8  199.48    9.40
  -1   1  -8  203.88    9.60
   1   1   8  195.78   10.50
  -2  -1  -8   10.40    1.80
  -2  -1  -8   12.00    1.60
  -2  -1  -8   13.70    1.50
   2  -1   8   11.30    2.40
  -2  -1  -8   12.40    1.70
   2  -1   8   13.40    2.10
  -2   1  -8   12.60    1.70
  -2   1  -8   12.80    2.00
  -2   1  -8   11.90    1.30
  -2   1  -8   10.90    1.40
   2   1   8   13.40    2.50
   3  -1   8   41.20    3.60
  -3  -1  -8   38.90    2.90
  -3  -1  -8   39.50    3.20
  -3  -1  -8   40.80    2.40
  -3  -1  -8   41.10    2.80
   3   1   8   42.10    3.90
  -3   1  -8   43.50    3.00
  -3   1  -8   38.00    2.30
  -3   1  -8   37.30    3.10
  -3   1  -8   41.90    2.60
  -4  -1  -8   15.60    1.90
  -4  -1  -8   14.90    2.10
  -4  -1  -8   14.80    1.60
   4  -1   8   13.70    2.60
  -4   1  -8   13.20    1.70
  -4   1  -8   12.70    1.90
   4   1   8   12.00    2.40
  -4   1  -8   14.60    1.50
   5  -1   8   68.39    2.80
   5  -1   8   69.19    2.80
   5  -1   8   69.99    2.80
   5  -1   8   68.69    2.50
   5  -1   8   71.49    2.80
  -5  -1  -8   71.09    3.50
   5  -1   8   69.19    2.80
   5   1   8   58.99    2.60
   5   1   8   67.69    2.70
   5   1   8   65.49    2.40
   5   1   8   63.19    2.60
  -5   1  -8   69.59    3.80
  -5   1  -8   72.79    3.40
   5   1   8   69.99    2.70
  -6  -1  -8    4.50    1.00
  -6  -1  -8    4.10    0.80
   6  -1   8    6.10    0.60
   6  -1   8    6.40    0.70
   6  -1   8    5.90    0.60
   6  -1   8    5.60    0.60
   6  -1   8    5.40    0.60
   6  -1   8    6.00    0.60
  -6  -1  -8    6.50    0.50
  -6   1  -8    4.50    0.80
   6   1   8    4.60    0.50
   6   1   8    4.70    0.50
   6   1   8    5.00    0.50
  -6   1  -8    3.60    0.80
   6   1   8    5.50    0.50
   7  -1   8   46.90    1.90
   7  -1   8   43.80    1.90
   7  -1   8   46.80    1.90
   7  -1   8   48.60    1.80
  -7  -1  -8   46.60    1.60
  -7  -1  -8   44.40    2.40
   7  -1   8   49.00    1.90
   7   1   8   47.10    1.90
  -7   1  -8   41.90    2.70
  -7   1  -8   45.00    2.40
   7   1   8   46.40    1.70
  -8  -1  -8   45.80    1.50
   8  -1   8   44.10    1.70
   8  -1   8   44.20    1.70
   8  -1   8   47.30    1.80
   8  -1   8   44.70    1.60
  -8   1  -8   42.20    2.10
   8   1   8   42.80    1.60
   8   1   8   44.20    1.70
  -8   1  -8   49.60    1.50
  -9  -1  -8    7.90    0.50
   9  -1   8    8.00    0.40
   9   1   8    7.60    0.40
  10  -2  -8    7.00    0.40
 -10  -2   8    6.90    0.30
  10  -2  -8    6.50    0.30
  10   2  -8    6.90    0.40
  10   2  -8    6.50    0.30
 -10   2   8    6.40    0.30
   9  -2  -8    1.80    0.30
   9  -2  -8    1.50    0.20
   9  -2  -8    1.10    0.20
   9  -2  -8    1.50    0.20
  -9  -2   8    1.70    0.20
  -9  -2   8    1.50    0.30
  -9   2   8    1.20    0.40
  -9   2   8    1.50    0.20
   9   2  -8    1.40    0.20
   9   2  -8    2.10    0.30
   8  -2  -8   52.99    2.10
   8  -2  -8   52.69    2.20
   8  -2  -8   51.49    2.00
  -8  -2   8   53.59    1.90
   8  -2  -8   54.59    2.10
   8  -2  -8   51.79    2.10
  -8   2   8   50.29    2.50
  -8   2   8   45.20    2.80
   8   2  -8   51.99    1.80
  -8   2   8   50.19    1.70
   8   2  -8   51.99    2.00
   7  -2  -8  148.99    5.20
   7  -2  -8  147.49    5.10
   7  -2  -8  162.78    5.20
   7  -2  -8  138.29    5.40
   7  -2  -8  146.99    5.10
  -7  -2   8  147.99    4.70
  -7  -2   8  146.89    4.40
  -7  -2   8  136.19    5.20
   7   2  -8  148.89    5.20
   7   2  -8  150.28    4.70
  -7   2   8  149.29    6.60
  -7   2   8  150.08    6.00
  -7   2   8  137.99    4.50
  -6  -2   8    6.40    0.70
  -6  -2   8    6.00    0.40
   6  -2  -8    5.90    0.70
   6  -2  -8    5.80    0.50
   6  -2  -8    5.90    0.60
   6  -2  -8    7.50    0.70
   6  -2  -8    5.60    0.60
   6  -2  -8    7.40    0.70
   6   2  -8    6.50    0.60
  -6   2   8    6.50    0.50
   6   2  -8    6.70    0.70
  -6   2   8    4.60    0.90
  -6   2   8    7.10    1.00
   5  -2  -8   41.10    3.50
  -5  -2   8   40.00    1.40
  -5   2   8   41.50    2.60
   5   2  -8   37.80    3.70
  -5   2   8   43.00    2.30
   4  -2  -8   93.19    5.70
  -4  -2   8   91.39    5.90
   4   2  -8  120.09    6.80
  -4   2   8  104.79    6.70
  -4   2   8   97.19    4.50
  -4   2   8  108.99    5.00
  -3  -2   8   29.70    3.60
   3  -2  -8   28.70    2.80
  -3  -2   8   32.10    2.40
  -3   2   8   37.80    2.30
  -3   2   8   35.00    2.00
   3   2  -8   41.10    2.80
   3   2  -8   33.60    2.20
  -3   2   8   37.50    3.60
   3   2  -8   33.20    2.10
   3   2  -8   33.90    3.20
  -2  -2   8  319.67   14.80
   2  -2  -8  349.67   15.40
   2  -2  -8  328.07   14.40
  -2  -2   8  359.46   13.90
  -2   2   8  352.56   16.50
   2   2  -8  367.66   15.10
   2   2  -8  319.47   13.00
  -2   2   8  365.76   13.90
   2   2  -8  345.17   14.00
  -2   2   8  329.07   12.90
   2   2  -8  354.46   15.70
  -1  -2   8   60.39    4.60
  -1  -2   8   67.79    4.20
   1  -2  -8   67.19    4.10
   1   2  -8   74.59    4.50
   1   2  -8   74.39    3.80
  -1   2   8   73.29    3.60
  -1   2   8   69.19    5.10
   1   2  -8   64.79    3.40
  -1   2   8   70.19    3.30
   0  -2   8  309.77   14.20
   0  -2  -8  326.97   14.20
   0   2  -8  335.87   13.30
   0   2   8  317.97   12.20
   0   2  -8  327.47   14.70
   0   2   8  324.27   15.90
   0   2   8  342.27   13.20
  -1  -2  -8  217.38   10.20
  -1  -2  -8  211.18    8.60
   1  -2   8  197.38   10.30
   1   2   8  223.48   11.80
  -1   2  -8  226.58   10.60
  -1   2  -8  217.78    9.30
  -2  -2  -8   31.40    2.00
   2  -2   8   30.70    3.90
  -2  -2  -8   30.80    2.40
  -2  -2  -8   29.30    2.70
  -2   2  -8   28.00    2.30
  -2   2  -8   28.80    2.70
  -2   2  -8   29.60    2.00
   2   2   8   31.30    4.00
  -3  -2  -8   22.60    1.60
  -3  -2  -8   19.80    0.90
  -3  -2  -8   20.40    2.50
  -3  -2  -8   19.90    2.30
  -3  -2  -8   21.20    2.30
  -3   2  -8   19.60    1.60
  -3   2  -8   17.30    2.40
   3   2   8   20.10    3.10
  -3   2  -8   18.30    2.20
   4  -2   8   68.09    2.70
  -4  -2  -8   61.29    3.10
  -4  -2  -8   56.59    2.00
   4  -2   8   57.49    2.50
   4  -2   8   58.69    2.50
   4  -2   8   55.59    2.20
   4  -2   8   56.89    2.40
   4  -2   8   57.99    2.40
  -4   2  -8   57.89    3.20
   4   2   8   56.89    2.30
   4   2   8   55.49    2.30
  -5  -2  -8    4.00    0.40
   5  -2   8    3.80    0.50
   5  -2   8    2.90    0.50
   5  -2   8    3.20    0.50
  -5  -2  -8    3.80    0.90
   5  -2   8    2.90    0.50
   5  -2   8    4.30    0.60
   5  -2   8    3.90    0.50
  -5   2  -8    3.20    0.70
  -5   2  -8    4.10    0.90
   5   2   8    3.80    0.50
   5   2   8    4.20    0.50
  -6  -2  -8    5.20    0.80
   6  -2   8    3.70    0.50
   6  -2   8    4.40    0.50
   6  -2   8    4.90    0.60
   6  -2   8    5.10    0.50
   6  -2   8    3.80    0.50
  -6  -2  -8    4.20    0.40
  -6   2  -8    3.80    0.90
   6   2   8    5.40    0.50
  -6   2  -8    3.30    0.70
   6   2   8    4.80    0.60
   7  -2   8   13.40    0.80
   7  -2   8   12.40    0.80
   7  -2   8   13.00    0.80
   7  -2   8   14.20    0.70
   7  -2   8   12.40    0.70
  -7  -2  -8   13.00    0.60
   7   2   8   13.40    0.70
  -7   2  -8   13.00    1.10
   7   2   8   13.30    0.80
   7   2   8   13.80    0.70
   8  -2   8    0.20    0.10
   8  -2   8    0.30    0.10
   8  -2   8    0.30    0.10
  -8  -2  -8    0.10    0.20
   8  -2   8    0.30    0.10
   8   2   8    0.20    0.10
   8   2   8    0.20    0.10
  -8   2  -8    0.50    0.10
   9  -3  -8    6.50    0.40
   9  -3  -8    6.50    0.40
   9  -3  -8    7.20    0.50
   9  -3  -8    7.10    0.40
   9  -3  -8    7.00    0.50
  -9  -3   8    6.90    0.40
   9   3  -8    6.50    0.40
   9   3  -8    6.50    0.40
  -9   3   8    6.80    0.30
   8  -3  -8   22.80    1.10
   8  -3  -8   22.50    1.00
   8  -3  -8   22.70    1.10
   8  -3  -8   24.60    1.10
   8  -3  -8   23.00    1.00
  -8  -3   8   24.40    1.00
   8   3  -8   22.00    1.00
  -8   3   8   23.70    0.90
   8   3  -8   22.50    1.00
  -8   3   8   22.70    1.50
   7  -3  -8   10.80    0.60
   7  -3  -8    9.80    0.70
  -7  -3   8   10.40    0.70
   7  -3  -8   10.30    0.70
  -7  -3   8   10.20    0.70
   7  -3  -8    9.70    0.70
   7  -3  -8   10.00    0.70
   7  -3  -8   10.00    0.80
  -7   3   8   11.00    1.20
  -7   3   8   10.10    1.30
  -7   3   8   11.30    0.60
   7   3  -8    9.30    0.70
   7   3  -8   10.60    0.60
   6  -3  -8   39.20    1.60
  -6  -3   8   41.80    1.70
   6  -3  -8   41.40    1.70
   6  -3  -8   38.90    1.80
  -6  -3   8   37.50    1.80
   6  -3  -8   42.40    1.80
   6  -3  -8   40.10    1.90
  -6   3   8   43.50    2.30
  -6   3   8   39.10    2.50
   6   3  -8   39.90    1.80
   6   3  -8   41.30    1.60
  -5  -3   8    4.00    0.60
   5  -3  -8    3.90    0.60
   5  -3  -8    4.90    0.70
  -5  -3   8    3.40    0.50
   5  -3  -8    3.80    0.50
   5  -3  -8    3.40    0.50
   5  -3  -8    3.30    0.50
   5  -3  -8    3.60    0.50
   5   3  -8    3.20    0.50
   5   3  -8    3.30    0.30
  -5   3   8    2.90    0.60
  -5   3   8    3.90    0.80
  -4  -3   8    5.40    1.50
  -4  -3   8    3.90    1.20
   4  -3  -8    5.90    1.60
   4   3  -8    3.70    0.70
   4   3  -8    6.00    1.70
   4   3  -8    5.20    0.40
  -4   3   8    5.70    1.90
  -4   3   8    5.10    0.80
  -4   3   8    6.10    1.00
  -3  -3   8   62.99    4.00
  -3  -3   8   67.69    4.80
   3  -3  -8   60.49    4.40
   3   3  -8   65.79    3.30
  -3   3   8   66.59    3.10
   3   3  -8   65.29    3.50
  -3   3   8   71.09    3.50
   3   3  -8   61.99    4.80
   3   3  -8   65.69    4.10
  -3   3   8   69.49    5.40
   2  -3  -8  270.97   11.60
  -2  -3   8  241.78   11.90
  -2  -3   8  257.27   11.10
   2   3  -8  277.97   12.40
   2   3  -8  265.87   11.20
  -2   3   8  265.67   13.70
  -2   3   8  282.77   11.00
   2   3  -8  277.37   10.50
  -2   3   8  256.87   10.20
  -1  -3   8   80.69    5.00
   1  -3  -8   84.29    5.00
  -1  -3   8   95.99    5.90
   1   3  -8   80.79    5.00
   1   3  -8   79.69    3.80
   1   3  -8   78.69    4.10
  -1   3   8   83.59    4.00
  -1   3   8   79.39    5.90
  -1   3   8   82.29    3.60
   0  -3   8  162.98    8.70
   0  -3  -8  161.38    8.10
   0   3   8  172.98    8.90
   0   3  -8  166.58    7.60
   0   3  -8  181.48    9.00
   0   3   8  176.98    7.00
   0   3   8  181.48   10.20
   0   3   8  188.18    7.60
   1  -3   8    9.50    2.10
  -1  -3  -8   10.20    1.80
   1   3   8    9.40    1.10
  -1   3  -8    9.90    1.90
  -1   3  -8    9.10    1.20
   1   3   8   11.10    1.10
   1   3   8    8.20    2.20
   2  -3   8  142.59    8.20
  -2  -3  -8  141.29    7.40
  -2  -3  -8  130.99    6.30
   2   3   8  139.29    8.80
  -2   3  -8  150.38    6.30
  -2   3  -8  140.39    7.60
  -3  -3  -8   21.90    0.90
  -3  -3  -8   21.80    2.50
  -3  -3  -8   19.40    2.60
  -3   3  -8   20.30    1.60
  -3   3  -8   18.40    2.50
   3   3   8   20.50    3.20
  -3   3  -8   15.60    2.00
   4  -3   8    5.10    0.60
   4  -3   8    4.60    0.60
   4  -3   8    4.50    0.60
   4  -3   8    5.10    0.60
  -4  -3  -8    5.30    0.40
   4  -3   8    5.20    0.60
   4  -3   8    4.90    0.60
  -4  -3  -8    4.00    0.70
   4   3   8    3.90    0.50
  -4   3  -8    5.00    0.90
   4   3   8    4.90    0.60
   5  -3   8    9.40    0.70
   5  -3   8    9.90    0.80
   5  -3   8    9.80    0.70
  -5  -3  -8    8.50    0.90
   5  -3   8    9.30    0.70
   5  -3   8    9.60    0.80
   5  -3   8    9.50    0.70
  -5  -3  -8   10.80    0.50
   5   3   8   10.00    0.70
  -5   3  -8   10.00    1.30
   5   3   8    8.10    0.70
   6  -3   8   12.00    0.80
   6  -3   8   11.80    0.70
  -6  -3  -8   11.80    0.50
   6  -3   8   11.70    0.80
   6  -3   8   11.60    0.80
   6  -3   8   11.30    0.70
  -6  -3  -8   11.40    0.90
   6   3   8   11.90    0.80
  -6   3  -8   11.00    1.40
   6   3   8   11.50    0.70
   7  -3   8   14.90    0.80
   7  -3   8   14.10    0.80
  -7  -3  -8   15.00    0.90
   7  -3   8   15.20    0.80
   7  -3   8   14.60    0.70
   7  -3   8   13.10    0.70
  -7   3  -8   13.60    1.10
   7   3   8   15.10    0.80
   7   3   8   14.30    0.70
   8  -3   8    2.40    0.30
   8  -3   8    1.90    0.20
   8  -3   8    2.00    0.20
   8  -3   8    2.70    0.30
  -8  -3  -8    2.60    0.30
   8   3   8    2.40    0.30
   9  -4  -8    7.90    0.40
   9  -4  -8    7.80    0.50
  -9  -4   8    8.50    0.40
   9  -4  -8    7.80    0.40
   9  -4  -8    7.90    0.40
   9   4  -8    8.10    0.40
  -9   4   8    7.10    0.30
   8  -4  -8   10.10    0.60
   8  -4  -8    9.30    0.50
   8  -4  -8    9.90    0.60
   8  -4  -8    9.10    0.60
  -8  -4   8    9.90    0.60
   8   4  -8   10.10    0.50
  -8   4   8    9.00    0.80
  -8   4   8    8.80    0.40
   7  -4  -8   20.90    0.90
  -7  -4   8   19.40    1.10
   7  -4  -8   20.00    1.10
  -7  -4   8   20.40    1.00
   7  -4  -8   20.00    1.00
   7  -4  -8   20.00    1.00
   7  -4  -8   23.20    1.10
   7   4  -8   19.20    0.90
  -7   4   8   20.60    1.60
  -7   4   8   20.10    1.30
   6  -4  -8   24.70    1.20
   6  -4  -8   24.40    1.10
  -6  -4   8   22.20    1.30
  -6  -4   8   23.70    1.10
   6  -4  -8   24.40    1.20
   6  -4  -8   24.40    1.20
   6  -4  -8   24.80    1.30
  -6   4   8   24.70    1.70
  -6   4   8   24.30    1.60
   6   4  -8   22.00    1.10
   6   4  -8   22.90    1.10
   5  -4  -8   41.50    1.70
   5  -4  -8   43.50    1.80
   5  -4  -8   43.40    1.90
   5  -4  -8   43.10    1.90
  -5  -4   8   40.00    1.90
   5  -4  -8   43.90    1.90
   5  -4  -8   41.60    2.00
  -5  -4   8   43.70    1.70
   5   4  -8   42.10    1.50
  -5   4   8   44.80    2.30
  -5   4   8   44.30    2.50
   5   4  -8   41.10    1.80
   4  -4  -8    8.70    0.70
   4  -4  -8    9.30    0.60
  -4  -4   8    9.00    0.80
   4  -4  -8    9.00    0.80
   4  -4  -8    9.60    0.80
  -4  -4   8    7.70    0.80
   4  -4  -8    8.60    0.80
  -4  -4   8    9.50    0.90
   4  -4  -8    9.70    0.80
  -4  -4   8    8.30    0.80
  -4   4   8    7.90    1.10
   4   4  -8    8.40    0.50
  -4   4   8    7.80    1.00
   4   4  -8    9.70    1.20
   4   4  -8    9.40    1.20
  -3  -4   8   59.49    4.50
  -3  -4   8   57.59    3.80
  -3   4   8   59.89    3.00
  -3   4   8   63.59    3.30
   3   4  -8   65.39    3.20
  -3   4   8   63.59    5.30
   3   4  -8   65.49    3.50
   3   4  -8   65.19    2.20
  -2  -4   8  101.59    5.80
   2  -4  -8  107.29    5.70
  -2  -4   8   98.29    6.20
  -2   4   8  111.49    7.50
   2   4  -8  112.59    5.30
   2   4  -8  118.09    5.00
  -2   4   8  113.19    5.10
   2   4  -8  105.79    6.20
  -2   4   8  112.79    4.70
  -1  -4   8   12.90    2.30
  -1  -4   8   11.70    2.30
   1  -4  -8   13.40    2.00
  -1   4   8   14.20    1.30
  -1   4   8   12.10    1.10
   1   4  -8   14.70    2.30
   1   4  -8   12.40    1.50
  -1   4   8   13.00    2.80
   1   4  -8   15.50    1.60
   0  -4   8    4.90    1.80
   0  -4  -8    5.70    1.40
   0   4  -8    3.30    0.80
   0   4   8    4.30    0.80
   0   4   8    5.10    1.80
   0   4  -8    4.00    1.30
   0   4   8    3.70    0.70
  -1  -4  -8  139.29    7.40
   1  -4   8  133.49    7.90
   1   4   8  120.49    8.40
   1   4   8  146.99    5.70
   1   4   8  135.79    4.30
  -1   4  -8  141.39    6.10
   1   4   8  152.28    6.20
  -1   4  -8  125.99    7.40
   2  -4   8  164.28    9.20
  -2  -4  -8  170.48    8.60
  -2   4  -8  174.48    7.20
  -2   4  -8  172.38    8.80
   2   4   8  173.78    5.10
   2   4   8  147.19    9.70
   2   4   8  174.78    6.70
   3  -4   8   16.10    1.10
   3  -4   8   15.80    1.00
  -3  -4  -8   12.80    0.90
   3  -4   8   15.60    1.00
  -3  -4  -8   14.10    1.10
   3  -4   8   14.80    1.00
   3  -4   8   16.30    0.90
   3   4   8   13.60    0.60
   3   4   8   13.90    0.90
   4  -4   8    9.50    0.80
   4  -4   8   10.10    0.70
   4  -4   8   11.10    0.80
  -4  -4  -8   10.30    1.00
   4  -4   8   10.80    0.80
   4  -4   8   10.00    0.70
  -4  -4  -8    9.00    0.80
   4   4   8    9.50    0.70
   4   4   8   10.30    0.70
  -5  -4  -8    1.50    0.40
   5  -4   8    2.30    0.40
   5  -4   8    1.50    0.30
   5  -4   8    2.10    0.40
   5  -4   8    2.30    0.40
  -5  -4  -8    1.60    0.40
   5  -4   8    1.90    0.30
   5   4   8    1.50    0.30
   5   4   8    1.70    0.30
  -5   4  -8    1.10    0.60
   6  -4   8   26.90    1.20
   6  -4   8   26.40    1.30
   6  -4   8   27.50    1.20
  -6  -4  -8   25.70    1.40
   6  -4   8   27.20    1.20
   6  -4   8   26.90    1.10
  -6  -4  -8   26.70    1.20
   6   4   8   27.40    1.20
   6   4   8   25.20    1.20
   7  -4   8    7.00    0.50
   7  -4   8    7.70    0.50
   7  -4   8    7.50    0.50
   7  -4   8    8.00    0.50
   7  -4   8    7.70    0.50
  -7  -4  -8    8.20    0.60
   7   4   8    7.50    0.50
   7   4   8    8.50    0.50
   8  -4   8    0.80    0.10
   8  -4   8    0.80    0.10
  -8  -4  -8    1.10    0.20
   8  -4   8    1.10    0.10
   8   4   8    1.10    0.20
   8  -5  -8    0.40    0.20
   8  -5  -8    0.40    0.20
   8  -5  -8    0.50    0.10
  -8  -5   8    0.30    0.10
   8  -5  -8    0.50    0.20
   8   5  -8    0.90    0.20
  -7  -5   8    5.20    0.50
   7  -5  -8    5.00    0.50
   7  -5  -8    4.10    0.40
   7  -5  -8    3.50    0.40
  -7  -5   8    4.10    0.50
   7  -5  -8    3.50    0.30
   7  -5  -8    3.70    0.40
  -7   5   8    4.70    0.70
   7   5  -8    4.40    0.40
   7   5  -8    4.00    0.40
   6  -5  -8   43.30    2.00
  -6  -5   8   42.00    1.90
  -6  -5   8   43.60    1.70
   6  -5  -8   45.20    1.60
   6  -5  -8   44.20    1.80
   6  -5  -8   45.20    1.80
   6  -5  -8   42.40    1.70
  -6   5   8   42.90    2.50
   6   5  -8   44.70    1.70
  -6   5   8   44.50    2.30
  -5  -5   8    0.40    0.30
   5  -5  -8    1.00    0.30
   5  -5  -8    1.00    0.30
   5  -5  -8    0.50    0.20
   5  -5  -8    0.70    0.20
   5  -5  -8    0.50    0.30
   5  -5  -8    0.30    0.20
  -5  -5   8    0.40    0.20
  -5   5   8    1.00    0.40
   5   5  -8    0.50    0.20
  -5   5   8    0.40    0.40
  -4  -5   8   14.40    1.00
  -4  -5   8   14.20    0.80
   4  -5  -8   14.20    0.90
   4  -5  -8   13.40    0.90
   4  -5  -8   14.50    0.90
  -4  -5   8   14.10    1.00
   4  -5  -8   14.00    0.80
   4  -5  -8   14.30    1.00
   4   5  -8   14.90    0.70
   4   5  -8   15.80    1.30
  -4   5   8   13.50    1.20
   4   5  -8   12.90    1.40
  -4   5   8   13.90    1.30
   3  -5  -8   35.00    1.40
   3  -5  -8   32.60    1.60
   3  -5  -8   35.10    1.60
   3  -5  -8   34.90    1.80
  -3  -5   8   33.80    1.70
  -3  -5   8   28.80    1.60
  -3  -5   8   33.30    1.40
   3  -5  -8   35.60    1.60
   3  -5  -8   36.20    1.70
  -3  -5   8   32.80    1.60
  -3  -5   8   34.00    1.70
  -3  -5   8   35.80    1.70
   3   5  -8   36.40    2.30
   3   5  -8   34.90    1.40
   3   5  -8   37.40    2.20
  -3   5   8   34.20    2.10
  -3   5   8   35.30    1.90
  -2  -5   8   33.20    1.70
  -2  -5   8   35.50    1.60
   2  -5  -8   34.70    1.70
   2  -5  -8   34.30    1.60
  -2  -5   8   35.10    1.70
   2  -5  -8   34.00    1.50
   2  -5  -8   36.80    1.70
   2  -5  -8   37.00    1.80
  -2  -5   8   33.30    1.70
   2  -5  -8   36.40    1.80
  -2  -5   8   35.80    1.80
  -2  -5   8   35.70    1.70
   2   5  -8   37.40    2.20
  -2   5   8   37.80    2.20
  -2   5   8   34.50    2.00
   2   5  -8   33.80    2.30
  -1  -5   8    1.00    0.30
  -1  -5   8    0.70    0.30
  -1  -5   8    1.30    0.40
   1  -5  -8    1.60    0.40
  -1  -5   8    1.60    0.30
  -1  -5   8    2.60    1.20
   1  -5  -8    0.50    0.70
  -1  -5   8    1.00    0.40
   1  -5  -8    1.40    0.40
   1   5  -8    1.40    0.60
  -1   5   8    1.20    0.50
   1   5  -8    0.80    0.50
  -1   5   8   -1.00    1.00
  -1   5   8    1.00    0.50
   0  -5   8   56.49    2.20
   0  -5   8   57.69    2.50
   0  -5   8   56.49    2.50
   0  -5   8   55.99    2.50
   0  -5  -8   57.79    2.50
   0  -5  -8   55.49    2.60
   0  -5   8   45.50    4.20
   0  -5   8   56.19    2.40
   0   5   8   52.99    1.80
   0   5   8   58.49    3.00
   0   5   8   52.39    4.40
   0   5  -8   56.49    3.00
   0   5   8   55.09    2.70
  -1  -5  -8   38.10    2.00
  -1  -5  -8   36.20    1.80
   1  -5   8   36.50    1.80
  -1  -5  -8   34.80    1.70
   1  -5   8   38.70    1.60
   1  -5   8   40.10    1.90
   1  -5   8   38.80    1.80
   1  -5   8   36.90    1.80
   1   5   8   35.60    2.20
   1   5   8   34.40    1.30
  -1   5  -8   35.70    2.10
   1   5   8   33.70    1.90
   2  -5   8    4.10    0.60
   2  -5   8    3.70    0.50
  -2  -5  -8    3.20    0.60
   2  -5   8    4.40    0.60
   2  -5   8    3.20    0.50
  -2  -5  -8    3.40    0.50
   2  -5   8    3.80    0.60
   2   5   8    2.80    0.30
   2   5   8    3.50    0.60
   2   5   8    3.50    0.40
   3  -5   8   21.60    1.20
   3  -5   8   20.40    1.10
   3  -5   8   22.00    1.20
   3  -5   8   21.50    1.20
  -3  -5  -8   19.90    1.30
  -3  -5  -8   19.60    1.10
   3  -5   8   21.40    1.10
   3   5   8   23.00    0.80
   3   5   8   18.00    1.00
   4  -5   8   11.40    0.80
  -4  -5  -8   11.60    0.90
   4  -5   8   13.70    0.80
   4  -5   8   12.70    0.80
   4  -5   8   15.60    0.90
   4  -5   8   12.60    0.80
  -4  -5  -8   11.50    0.80
   4   5   8   10.90    0.70
  -5  -5  -8    7.70    0.60
   5  -5   8    8.50    0.60
   5  -5   8    9.20    0.60
   5  -5   8    8.80    0.70
  -5  -5  -8    6.10    0.70
   5  -5   8    8.70    0.60
   5   5   8    6.80    0.50
   5   5   8    7.90    0.60
  -6  -5  -8    2.90    0.40
   6  -5   8    2.90    0.30
   6  -5   8    3.00    0.30
  -6  -5  -8    3.80    0.40
   6  -5   8    2.50    0.30
   6  -5   8    2.80    0.30
   6   5   8    3.70    0.40
   6   5   8    3.00    0.30
   7  -5   8    6.40    0.40
   7  -5   8    6.30    0.40
   7  -5   8    6.30    0.40
  -7  -5  -8    6.70    0.40
  -7  -5  -8    7.30    0.50
   7   5   8    7.00    0.40
   7   5   8    8.00    0.50
   8  -6  -8    4.40    0.30
  -8  -6   8    5.30    0.30
   8  -6  -8    4.90    0.30
   8  -6  -8    4.80    0.30
   8   6  -8    4.80    0.30
   7  -6  -8    0.30    0.10
   7  -6  -8    0.00    0.10
  -7  -6   8    0.10    0.20
   7  -6  -8    0.10    0.10
  -7  -6   8   -0.20    0.10
   7  -6  -8    0.10    0.10
   7   6  -8    0.10    0.10
   7   6  -8    0.20    0.10
  -6  -6   8   14.50    0.90
   6  -6  -8   15.00    0.80
   6  -6  -8   14.80    0.70
   6  -6  -8   15.40    0.90
   6  -6  -8   14.90    0.80
  -6  -6   8   15.00    0.80
  -6   6   8   14.00    1.00
   6   6  -8   14.60    0.70
   5  -6  -8   15.70    0.80
  -5  -6   8   15.30    0.90
   5  -6  -8   15.10    0.90
   5  -6  -8   15.50    0.90
   5  -6  -8   14.90    0.80
   5  -6  -8   15.50    0.80
  -5  -6   8   14.40    0.80
  -5   6   8   14.80    1.10
   5   6  -8   14.40    0.60
  -5   6   8   13.50    1.20
   5   6  -8   15.00    0.80
  -4  -6   8    6.90    0.70
   4  -6  -8    7.40    0.60
  -4  -6   8    5.40    0.50
   4  -6  -8    4.90    0.60
  -4  -6   8    5.40    0.60
  -4  -6   8    5.20    0.60
   4  -6  -8    5.70    0.50
   4  -6  -8    4.70    0.50
   4  -6  -8    5.50    0.60
  -4   6   8    5.20    0.90
   4   6  -8    6.20    0.40
   4   6  -8    6.00    1.00
  -4   6   8    4.70    0.70
   4   6  -8    4.70    0.70
  -3  -6   8   50.29    1.90
   3  -6  -8   49.40    2.10
  -3  -6   8   48.20    2.10
   3  -6  -8   51.79    2.20
  -3  -6   8   51.49    2.30
  -3  -6   8   54.29    2.30
   3  -6  -8   53.99    2.20
   3  -6  -8   51.79    1.90
  -3  -6   8   51.89    2.30
   3  -6  -8   48.00    2.30
  -3  -6   8   47.00    2.20
   3   6  -8   52.89    1.80
  -3   6   8   52.59    2.80
   3   6  -8   51.49    2.70
  -3   6   8   53.09    2.50
   3   6  -8   49.80    2.90
   2  -6  -8   54.79    2.30
   2  -6  -8   53.89    2.30
  -2  -6   8   56.99    2.40
   2  -6  -8   54.29    2.50
  -2  -6   8   57.69    2.40
   2  -6  -8   56.49    2.30
  -2  -6   8   56.19    2.50
   2  -6  -8   56.39    2.10
  -2  -6   8   53.59    2.40
  -2  -6   8   54.49    2.40
   2  -6  -8   57.09    2.40
   2   6  -8   51.59    2.70
  -2   6   8   53.79    2.80
   2   6  -8   52.29    2.90
  -2   6   8   53.49    2.60
   1  -6  -8   29.90    1.60
   1  -6  -8   31.10    1.50
  -1  -6   8   31.40    1.60
   1  -6  -8   29.40    1.50
  -1  -6   8   31.10    1.60
  -1  -6   8   33.00    1.60
  -1  -6   8   33.60    1.40
  -1  -6   8   33.30    1.60
  -1  -6   8   33.10    1.60
   1  -6  -8   30.30    1.30
   1  -6  -8   31.40    1.60
   1   6  -8   31.70    2.10
  -1   6   8   32.60    2.00
  -1   6   8   30.80    1.80
   1   6  -8   29.10    1.90
   0  -6  -8   88.89    3.70
   0  -6   8   90.79    3.60
   0  -6   8   89.79    3.50
   0  -6   8   93.89    3.50
   0  -6   8   90.49    3.10
   0  -6   8   86.29    3.40
   0  -6   8   90.39    3.60
   0  -6  -8   90.69    3.50
   0  -6  -8   86.19    3.40
   0  -6  -8   90.99    3.40
   0  -6  -8   85.09    3.00
   0   6   8   85.09    2.80
   0   6  -8   88.59    4.20
   0   6   8   85.79    4.20
   0   6   8   89.99    3.80
   1  -6   8  136.09    5.40
  -1  -6  -8  144.69    5.30
   1  -6   8  146.89    5.30
   1  -6   8  145.99    5.40
  -1  -6  -8  147.89    5.20
   1  -6   8  147.49    4.80
   1  -6   8  154.38    5.40
  -1  -6  -8  145.79    5.60
  -1   6  -8  140.59    6.00
   1   6   8  137.69    6.10
   1   6   8  141.19    5.60
   1   6   8  136.99    4.20
   2  -6   8    3.70    0.50
   2  -6   8    3.70    0.60
   2  -6   8    4.30    0.60
   2  -6   8    3.40    0.50
  -2  -6  -8    3.40    0.50
   2  -6   8    3.40    0.40
  -2  -6  -8    3.00    0.50
   2   6   8    3.80    0.30
   2   6   8    4.50    0.70
   2   6   8    3.10    0.40
  -3  -6  -8   31.00    1.70
  -3  -6  -8   31.60    1.50
   3  -6   8   34.60    1.60
   3  -6   8   32.20    1.40
   3  -6   8   32.60    1.50
   3  -6   8   35.60    1.60
   3   6   8   28.60    1.40
   3   6   8   32.40    1.10
  -4  -6  -8    1.10    0.30
  -4  -6  -8    1.90    0.30
   4  -6   8    1.60    0.30
   4  -6   8    1.90    0.40
   4  -6   8    2.10    0.30
   4  -6   8    1.80    0.30
   4   6   8    1.50    0.30
  -5  -6  -8    1.30    0.30
   5  -6   8    0.90    0.20
   5  -6   8    1.50    0.30
   5  -6   8    1.50    0.30
  -5  -6  -8    1.00    0.30
   5   6   8    1.40    0.30
   6  -6   8    5.60    0.40
   6  -6   8    5.20    0.40
  -6  -6  -8    5.60    0.50
  -6  -6  -8    6.00    0.40
   6   6   8    6.60    0.40
   6   6   8    5.80    0.40
  -7  -6  -8    0.80    0.20
   7  -7  -8    3.00    0.20
   7  -7  -8    2.80    0.20
   7  -7  -8    2.90    0.30
   7  -7  -8    2.20    0.20
  -7  -7   8    2.40    0.20
   7   7  -8    2.80    0.20
   7   7  -8    2.80    0.20
   6  -7  -8   -0.10    0.10
   6  -7  -8    0.30    0.10
  -6  -7   8   -0.10    0.10
   6  -7  -8    0.20    0.10
   6  -7  -8    0.30    0.20
  -6  -7   8    0.10    0.20
   6   7  -8    0.00    0.10
   5  -7  -8   11.20    0.60
  -5  -7   8   10.80    0.70
   5  -7  -8   11.20    0.70
   5  -7  -8   10.60    0.60
   5  -7  -8   10.30    0.60
  -5  -7   8   10.40    0.60
  -5   7   8   10.90    0.90
   5   7  -8   11.10    0.50
   5   7  -8   12.60    0.60
   4  -7  -8    0.10    0.20
   4  -7  -8   -0.30    0.10
  -4  -7   8    0.10    0.20
   4  -7  -8    0.20    0.20
  -4  -7   8    0.30    0.20
  -4  -7   8    0.00    0.20
   4  -7  -8   -0.10    0.20
   4  -7  -8    0.20    0.20
  -4  -7   8    0.20    0.20
  -4   7   8    0.20    0.30
   4   7  -8    0.10    0.40
  -4   7   8   -0.50    0.30
   4   7  -8   -0.10    0.10
  -3  -7   8   17.60    1.00
   3  -7  -8   17.40    0.90
   3  -7  -8   15.90    1.00
  -3  -7   8   14.60    0.90
   3  -7  -8   17.30    0.90
  -3  -7   8   16.60    0.90
  -3  -7   8   15.70    1.00
   3  -7  -8   16.90    0.80
  -3  -7   8   17.20    0.80
   3  -7  -8   15.70    0.90
   3  -7  -8   16.60    0.90
  -3   7   8   15.10    1.20
   3   7  -8   15.20    1.20
   3   7  -8   11.50    1.30
  -3   7   8   15.80    1.10
   3   7  -8   14.70    0.70
   2  -7  -8   72.69    2.90
   2  -7  -8   74.39    2.60
   2  -7  -8   74.69    3.10
  -2  -7   8   76.89    3.00
  -2  -7   8   74.39    2.90
  -2  -7   8   74.79    3.00
  -2  -7   8   73.09    3.00
   2  -7  -8   78.39    2.80
   2  -7  -8   75.09    2.90
  -2  -7   8   76.39    3.00
  -2   7   8   67.89    3.50
   2   7  -8   70.49    3.60
   2   7  -8   74.99    3.40
  -2   7   8   74.49    3.20
  -1  -7   8   38.20    1.80
   1  -7  -8   38.30    1.60
   1  -7  -8   36.70    1.70
   1  -7  -8   36.10    1.70
   1  -7  -8   36.30    1.50
  -1  -7   8   38.20    1.80
   1  -7  -8   38.80    1.80
  -1  -7   8   38.70    1.70
  -1  -7   8   36.20    1.70
  -1  -7   8   38.10    1.80
   1   7  -8   36.40    2.20
  -1   7   8   35.60    1.90
  -1   7   8   35.80    2.20
   1   7  -8   35.50    2.00
  -1   7   8   36.70    1.30
   0  -7  -8   24.30    1.20
   0  -7   8   25.30    1.20
   0  -7  -8   25.70    1.30
   0  -7   8   27.30    1.40
   0  -7   8   26.10    1.40
   0  -7   8   25.80    1.30
   0  -7  -8   24.80    1.30
   0  -7   8   27.50    1.40
   0  -7  -8   26.40    1.10
   0  -7   8   26.10    1.30
   0  -7  -8   25.70    1.40
   0   7  -8   27.30    1.80
   0   7   8   26.30    1.80
   0   7   8   25.90    1.50
   0   7   8   26.20    1.00
   1  -7   8   25.10    1.30
  -1  -7  -8   24.10    1.10
   1  -7   8   25.10    1.30
   1  -7   8   24.20    1.30
   1  -7   8   24.70    1.10
  -1  -7  -8   25.70    1.40
  -1  -7  -8   24.50    1.20
   1  -7   8   26.60    1.30
   1   7   8   25.20    1.50
   1   7   8   23.50    1.70
   1   7   8   23.70    0.90
  -1   7  -8   24.30    1.70
   1   7   8   24.00    1.10
   2  -7   8    0.50    0.30
   2  -7   8    1.10    0.30
   2  -7   8    0.90    0.30
   2  -7   8    1.50    0.40
  -2  -7  -8    1.00    0.30
   2  -7   8    0.80    0.20
  -2  -7  -8    0.70    0.30
   2   7   8    1.10    0.20
   2   7   8    1.30    0.20
   2   7   8    2.40    0.50
   3  -7   8    0.30    0.20
  -3  -7  -8    1.40    0.30
  -3  -7  -8    0.60    0.20
   3  -7   8    0.70    0.20
   3  -7   8    0.50    0.20
   3  -7   8    0.70    0.20
   3   7   8    0.70    0.10
   3   7   8    0.40    0.20
  -4  -7  -8    6.80    0.60
  -4  -7  -8    6.90    0.50
   4  -7   8    5.60    0.50
   4   7   8    6.00    0.40
  -5  -7  -8    1.20    0.20
  -5  -7  -8    1.40    0.20
   5   7   8    1.40    0.20
  -6  -7  -8    0.10    0.10
  -6  -7  -8    0.10    0.10
   6   7   8    0.20    0.10
   6  -8  -8    1.60    0.20
  -6  -8   8    2.10    0.20
   6  -8  -8    2.30    0.20
  -6  -8   8    1.90    0.20
   6  -8  -8    2.10    0.20
   6   8  -8    1.70    0.20
   5  -8  -8    2.00    0.20
   5  -8  -8    2.20    0.20
   5  -8  -8    1.90    0.20
  -5  -8   8    2.20    0.20
   5  -8  -8    2.00    0.20
  -5  -8   8    2.40    0.30
   5   8  -8    2.70    0.20
   5   8  -8    2.40    0.20
  -4  -8   8    0.20    0.20
   4  -8  -8    0.10    0.10
  -4  -8   8    0.30    0.10
   4  -8  -8    0.60    0.10
   4  -8  -8    0.10    0.10
  -4  -8   8    0.30    0.20
  -4  -8   8    0.20    0.20
   4  -8  -8    0.20    0.10
   4   8  -8   -0.10    0.30
   4   8  -8    0.10    0.10
   4   8  -8    0.40    0.10
  -4   8   8    0.30    0.20
   3  -8  -8    7.20    0.50
   3  -8  -8    7.10    0.50
   3  -8  -8    7.40    0.50
   3  -8  -8    7.40    0.50
  -3  -8   8    7.80    0.50
  -3  -8   8    8.20    0.60
  -3  -8   8    7.80    0.50
  -3  -8   8    7.80    0.60
   3  -8  -8    7.50    0.60
  -3  -8   8    6.80    0.50
   3   8  -8    7.90    0.40
   3   8  -8    6.90    0.80
  -3   8   8    7.60    0.80
   2  -8  -8    9.60    0.50
  -2  -8   8    9.00    0.60
  -2  -8   8    9.50    0.70
  -2  -8   8    9.20    0.70
  -2  -8   8    8.90    0.70
   2  -8  -8    9.60    0.60
   2  -8  -8    9.20    0.60
   2  -8  -8    9.20    0.60
   2  -8  -8    9.60    0.70
   2   8  -8    8.60    0.50
   2   8  -8   10.70    1.00
  -2   8   8    8.20    0.70
   1  -8  -8   81.29    2.70
   1  -8  -8   82.79    3.20
  -1  -8   8   84.89    3.20
   1  -8  -8   86.39    3.20
  -1  -8   8   85.09    3.10
   1  -8  -8   82.59    3.00
  -1  -8   8   83.29    3.10
  -1  -8   8   82.69    3.20
  -1  -8   8   80.99    3.10
   1  -8  -8   83.79    3.10
  -1   8   8   78.39    2.50
  -1   8   8   81.19    3.30
   1   8  -8   77.99    3.40
   0  -8  -8   48.10    2.00
   0  -8   8   48.10    2.10
   0  -8  -8   47.80    2.10
   0  -8  -8   50.89    2.00
   0  -8   8   49.60    2.00
   0  -8   8   46.90    2.00
   0  -8  -8   53.79    1.80
   0  -8  -8   50.69    2.00
   0  -8   8   54.89    2.10
   0  -8   8   53.99    2.10
   0   8   8   48.70    2.30
   0   8   8   50.19    1.60
   1  -8   8   12.70    0.80
  -1  -8  -8   13.00    0.70
  -1  -8  -8   12.70    0.60
   1  -8   8   13.90    0.80
   1  -8   8   11.90    0.80
   1  -8   8   12.10    0.80
  -1  -8  -8   14.10    0.80
  -1  -8  -8   13.40    0.80
   1   8   8   12.80    0.50
   1   8   8   12.40    0.70
   1   8   8   13.30    0.90
  -2  -8  -8    0.50    0.20
   2  -8   8    0.70    0.20
   2  -8   8    0.80    0.20
   2  -8   8    0.70    0.20
   2  -8   8    0.60    0.20
  -2  -8  -8    0.70    0.20
   2   8   8    0.60    0.20
   2   8   8    0.70    0.10
  -3  -8  -8    0.20    0.20
   3  -8   8    0.20    0.20
  -3  -8  -8    0.10    0.20
   3  -8   8    0.50    0.20
   3   8   8    0.40    0.10
   3   8   8    0.50    0.10
  -4  -8  -8    3.20    0.30
  -4  -8  -8    2.80    0.30
   4   8   8    3.40    0.30
   4   8   8    3.20    0.30
  -5  -8  -8    5.90    0.30
   5   8   8    6.60    0.40
   4  -9  -8    5.70    0.30
  -4  -9   8    6.10    0.40
   4  -9  -8    6.20    0.30
   4  -9  -8    6.20    0.30
   4  -9  -8    6.00    0.40
  -3  -9   8   15.20    0.70
   3  -9  -8   16.00    0.60
  -3  -9   8   14.60    0.70
  -3  -9   8   14.40    0.70
   3  -9  -8   15.30    0.70
   3  -9  -8   14.10    0.70
  -3  -9   8   14.90    0.70
   3  -9  -8   14.70    0.60
   3   9  -8   15.30    0.60
  -2  -9   8    2.20    0.30
   2  -9  -8    1.70    0.20
  -2  -9   8    1.70    0.30
   2  -9  -8    1.70    0.20
   2  -9  -8    1.60    0.20
  -2  -9   8    1.70    0.20
   2  -9  -8    1.50    0.20
  -2  -9   8    2.10    0.30
   2   9  -8    1.50    0.20
  -2   9   8    1.40    0.10
  -1  -9   8    1.40    0.20
   1  -9  -8    1.80    0.20
   1  -9  -8    1.60    0.20
   1  -9  -8    2.30    0.30
  -1  -9   8    1.50    0.20
   1  -9  -8    1.50    0.20
   1  -9  -8    2.10    0.30
  -1  -9   8    1.30    0.20
  -1  -9   8    1.50    0.20
  -1   9   8    1.60    0.20
   0  -9   8    2.70    0.30
   0  -9   8    2.30    0.30
   0  -9  -8    2.80    0.30
   0  -9   8    2.10    0.30
   0  -9  -8    1.60    0.20
   0  -9  -8    2.80    0.30
   0  -9  -8    2.60    0.30
   0  -9  -8    1.70    0.20
   0  -9   8    2.10    0.30
   0   9   8    2.60    0.20
   1  -9   8    3.80    0.40
   1  -9   8    3.30    0.30
   1  -9   8    3.10    0.30
  -1  -9  -8    3.10    0.30
   1  -9   8    4.00    0.40
  -1  -9  -8    3.60    0.30
  -1  -9  -8    3.80    0.40
   1   9   8    3.70    0.20
  -2  -9  -8    0.40    0.10
   2  -9   8    0.40    0.10
  -2  -9  -8    0.50    0.10
   2  -9   8    0.80    0.20
   2   9   8    0.30    0.10
   2   9   8    0.60    0.10
  -3  -9  -8    7.10    0.40
   3   9   8    7.50    0.40
  10   0  -9    1.00    0.10
 -10   0   9    1.00    0.20
   9   0  -9   14.30    0.70
  -9   0   9   15.10    0.60
   9   0  -9   15.40    0.80
  -9   0   9   15.70    0.70
   8   0  -9    1.10    0.30
   8   0  -9    1.00    0.30
  -8   0   9    0.90    0.20
  -7   0   9   27.70    1.40
  -7   0   9   28.70    1.80
  -7   0   9   28.80    1.10
   7   0  -9   27.40    1.40
   7   0  -9   30.90    1.40
   7   0  -9   28.00    1.30
  -6   0   9    0.10    0.10
  -6   0   9    0.20    0.20
  -6   0   9   -0.20    0.40
   6   0  -9   -0.10    0.30
   6   0  -9    0.00    0.20
  -5   0   9   39.90    1.50
  -5   0   9   43.40    2.40
  -5   0   9   44.40    2.70
  -5   0   9   42.00    4.50
   5   0  -9   38.70    3.60
  -4   0   9   23.90    1.60
  -4   0   9   24.20    1.90
  -4   0   9   23.00    1.00
  -4   0   9   20.10    3.00
   4   0  -9   27.90    2.80
   3   0  -9  246.98   11.60
  -3   0   9  232.18    9.20
  -3   0   9  247.58   11.30
   2   0  -9   -0.10    0.50
  -2   0   9    0.30    0.70
   2   0  -9    0.20    0.60
   1   0  -9   78.49    4.70
   1   0  -9   78.89    4.10
   1   0  -9   82.19    3.80
  -1   0   9   78.39    5.10
   0   0  -9   29.90    2.20
   0   0  -9   30.30    2.60
   0   0  -9   28.40    1.90
   0   0  -9   27.70    2.00
   0   0   9   26.30    3.20
   0   0   9   31.30    3.00
  -1   0  -9  358.96   14.30
   1   0   9  337.27   16.00
  -1   0  -9  391.76   15.50
  -1   0  -9  411.66   14.70
  -1   0  -9  400.96   16.70
  -2   0  -9  215.98    8.70
   2   0   9  220.98   11.00
  -2   0  -9  225.98    9.40
  -2   0  -9  216.48    9.20
  -2   0  -9  208.68   10.20
   2   0   9  200.48   10.50
  -3   0  -9   18.60    2.40
  -3   0  -9   20.80    2.30
  -3   0  -9   16.30    1.90
  -3   0  -9   19.20    1.60
   3   0   9   18.90    2.90
   4   0   9   46.50    2.00
   4   0   9   51.39    2.20
  -4   0  -9   49.40    3.20
   4   0   9   50.89    2.20
   4   0   9   50.79    2.20
   4   0   9   49.00    2.10
   4   0   9   53.29    2.20
  -4   0  -9   52.49    2.80
   5   0   9   25.80    1.30
   5   0   9   26.50    1.30
   5   0   9   25.90    1.30
  -5   0  -9   27.90    1.90
   5   0   9   26.70    1.30
   5   0   9   26.70    1.20
   5   0   9   26.00    1.30
  -5   0  -9   25.40    2.10
   6   0   9  139.59    4.50
   6   0   9  134.69    4.80
  -6   0  -9  136.49    4.30
  -6   0  -9  136.69    5.80
   6   0   9  140.29    4.90
  -6   0  -9  133.99    6.40
   6   0   9  135.09    4.70
   6   0   9  133.79    4.80
   7   0   9   19.70    1.00
   7   0   9   20.40    0.90
   7   0   9   20.00    0.90
   7   0   9   21.10    1.00
  -7   0  -9   19.60    0.80
  -7   0  -9   20.80    1.40
   8   0   9    1.80    0.20
   8   0   9    1.30    0.20
   8   0   9    1.10    0.20
  -8   0  -9    1.30    0.30
  -8   0  -9    1.80    0.20
 -10  -1   9    4.60    0.30
  10  -1  -9    4.10    0.30
 -10   1   9    4.80    0.30
  10   1  -9    4.60    0.30
   9  -1  -9    2.50    0.30
  -9  -1   9    2.50    0.30
   9  -1  -9    2.50    0.30
   9   1  -9    2.70    0.30
  -9   1   9    2.70    0.20
   9   1  -9    2.80    0.30
  -8  -1   9   19.20    0.90
  -8  -1   9   17.40    0.70
   8  -1  -9   18.50    1.00
   8  -1  -9   18.80    0.90
   8  -1  -9   19.20    0.90
  -8   1   9   18.10    1.30
   8   1  -9   17.70    0.90
   8   1  -9   19.50    0.80
  -8   1   9   19.00    0.80
   7  -1  -9   11.90    0.70
   7  -1  -9   10.20    0.70
   7  -1  -9    9.70    0.70
   7  -1  -9   10.20    0.70
  -7  -1   9    9.80    0.70
  -7  -1   9   11.50    0.50
   7   1  -9    9.80    0.80
  -7   1   9   12.40    1.50
   7   1  -9    9.50    0.70
  -7   1   9   10.40    0.70
  -7   1   9   10.20    0.50
  -7   1   9   10.00    1.10
   7   1  -9   11.10    0.60
   6  -1  -9   42.70    1.90
  -6  -1   9   43.30    2.00
   6  -1  -9   46.60    2.00
   6  -1  -9   47.40    2.00
   6  -1  -9   47.10    1.90
  -6  -1   9   46.50    1.60
  -6   1   9   45.80    1.60
  -6   1   9   48.00    2.50
   6   1  -9   45.60    2.00
   6   1  -9   44.30    2.00
  -6   1   9   47.70    2.90
   6   1  -9   47.90    1.80
  -5  -1   9   77.49    3.00
  -5  -1   9   73.89    2.30
   5  -1  -9   73.39    5.00
   5  -1  -9   61.19    2.80
  -5   1   9   81.49    4.00
   5   1  -9   71.49    5.20
   5   1  -9   72.29    3.00
  -5   1   9   81.79    3.60
  -5   1   9   72.79    2.50
  -5   1   9   71.09    5.20
   4  -1  -9   82.69    5.50
  -4  -1   9   85.69    5.60
  -4  -1   9   89.39    2.80
  -4   1   9   83.99    2.80
  -4   1   9   91.49    4.40
  -4   1   9   89.49    4.00
  -4   1   9   87.79    5.50
   4   1  -9   82.19    5.60
  -4   1   9   93.69    5.80
   3  -1  -9  140.39    7.40
  -3  -1   9  134.39    7.60
  -3   1   9  169.88    6.70
   3   1  -9  145.89    6.00
  -3   1   9  145.49    7.60
  -3   1   9  141.09    8.00
   3   1  -9  137.19    7.80
  -3   1   9  143.89    6.00
   2  -1  -9   45.90    3.30
  -2  -1   9   42.50    3.70
   2  -1  -9   47.70    3.20
  -2   1   9   47.60    2.80
   2   1  -9   50.29    2.70
  -2   1   9   49.50    2.50
  -2   1   9   53.69    4.10
  -2   1   9   47.10    3.70
   2   1  -9   49.90    2.90
   1  -1  -9   70.79    4.20
  -1  -1   9   58.89    4.50
  -1   1   9   68.49    4.40
   1   1  -9   63.79    3.40
   1   1  -9   68.69    3.70
  -1   1   9   72.19    4.90
   1   1  -9   73.39    4.40
   0  -1   9   19.10    2.80
   0  -1  -9   21.60    1.60
   0  -1  -9   20.90    2.60
   0  -1  -9   22.30    1.70
   0  -1  -9   21.20    1.80
   0   1   9   21.60    3.00
   0   1   9   22.90    2.80
   0   1  -9   23.30    1.90
   0   1  -9   22.30    1.70
   0   1  -9   21.80    2.70
   1  -1   9   81.79    5.60
  -1  -1  -9   85.79    5.20
  -1  -1  -9   87.19    4.40
  -1  -1  -9   90.29    4.50
  -1  -1  -9   85.39    4.00
  -1   1  -9   90.29    4.50
  -1   1  -9   79.29    4.40
   1   1   9   86.19    5.40
   1   1   9   84.49    5.80
  -1   1  -9   88.99    4.10
  -1   1  -9   86.59    5.20
  -2  -1  -9  113.89    5.60
   2  -1   9  107.69    7.00
  -2  -1  -9  113.99    6.40
  -2  -1  -9  119.39    5.70
  -2  -1  -9  118.99    5.20
  -2   1  -9  117.49    5.60
  -2   1  -9  120.29    5.10
  -2   1  -9  112.99    5.60
  -2   1  -9  112.29    6.40
   2   1   9  113.99    7.10
  -3  -1  -9    9.70    0.60
  -3  -1  -9    9.70    1.50
  -3  -1  -9   10.50    2.00
  -3  -1  -9   11.00    1.70
  -3  -1  -9    7.50    1.10
   3   1   9    8.90    2.20
  -3   1  -9    8.30    1.20
  -3   1  -9   10.80    1.50
  -3   1  -9    9.50    1.80
  -3   1  -9    9.40    1.60
  -4  -1  -9   75.09    2.60
   4  -1   9   78.29    3.10
   4  -1   9   79.39    3.00
  -4  -1  -9   80.99    3.90
  -4  -1  -9   81.59    4.30
   4  -1   9   78.59    3.10
   4  -1   9   77.29    3.10
   4  -1   9   78.29    2.80
   4  -1   9   79.59    3.10
   4   1   9   77.79    3.10
   4   1   9   74.39    3.00
  -4   1  -9   80.59    3.80
   4   1   9   76.89    3.00
  -4   1  -9   83.09    4.20
   5  -1   9   46.80    2.00
   5  -1   9   46.70    2.00
  -5  -1  -9   46.30    2.60
   5  -1   9   44.20    2.00
   5  -1   9   49.50    1.90
   5  -1   9   47.60    2.00
  -5  -1  -9   47.10    3.00
   5  -1   9   49.50    2.00
  -5  -1  -9   48.50    1.70
   5   1   9   45.40    1.80
   5   1   9   45.80    2.00
  -5   1  -9   47.10    2.60
   5   1   9   47.40    2.00
   5   1   9   46.20    1.90
  -5   1  -9   42.40    2.80
   6  -1   9    3.10    0.40
   6  -1   9    2.00    0.40
   6  -1   9    2.60    0.40
  -6  -1  -9    1.80    0.30
  -6  -1  -9    2.20    0.60
   6  -1   9    1.80    0.40
   6  -1   9    2.30    0.40
   6  -1   9    2.20    0.30
   6   1   9    2.20    0.40
   6   1   9    2.10    0.40
   6   1   9    2.70    0.40
   6   1   9    2.10    0.30
  -6   1  -9    0.50    0.60
  -6   1  -9    2.80    0.70
   7  -1   9   10.40    0.60
   7  -1   9   11.20    0.70
  -7  -1  -9   10.30    1.00
  -7  -1  -9   10.50    0.50
   7  -1   9   11.90    0.70
   7  -1   9   10.70    0.70
   7   1   9   10.60    0.60
  -7   1  -9   10.10    0.50
   7   1   9   10.50    0.60
   7   1   9    9.80    0.60
  -7   1  -9    9.60    1.00
   8  -1   9   25.10    1.00
   8  -1   9   26.20    1.10
  -8  -1  -9   24.90    0.90
   8  -1   9   25.90    1.00
  -8  -1  -9   26.80    1.20
   8  -1   9   26.40    1.00
  -8   1  -9   26.20    0.90
   8   1   9   24.90    1.10
   8   1   9   25.50    1.00
   9  -2  -9    1.80    0.30
   9  -2  -9    1.70    0.20
  -9  -2   9    1.70    0.20
   9  -2  -9    1.10    0.20
   9   2  -9    1.60    0.20
  -9   2   9    1.50    0.20
   9   2  -9    1.80    0.20
   8  -2  -9   12.50    0.80
  -8  -2   9   14.10    0.70
   8  -2  -9   13.40    0.80
   8  -2  -9   12.90    0.70
   8  -2  -9   12.90    0.80
   8  -2  -9   12.60    0.70
  -8   2   9   13.40    1.10
   8   2  -9   13.10    0.70
  -8   2   9   12.80    0.60
   8   2  -9   14.30    0.80
   7  -2  -9   17.20    0.90
   7  -2  -9   15.30    0.90
  -7  -2   9   16.20    0.90
   7  -2  -9   16.50    0.90
   7  -2  -9   14.90    0.80
  -7  -2   9   15.90    0.90
   7  -2  -9   13.70    0.90
  -7   2   9   15.10    0.70
   7   2  -9   16.10    0.80
  -7   2   9   12.20    1.40
   7   2  -9   14.70    0.90
  -7   2   9   15.40    1.20
   6  -2  -9   26.60    1.40
   6  -2  -9   27.20    1.20
   6  -2  -9   27.50    1.40
   6  -2  -9   27.80    1.40
   6  -2  -9   26.80    1.30
  -6  -2   9   25.50    1.40
   6  -2  -9   26.20    1.30
   6   2  -9   26.70    1.20
   6   2  -9   25.80    1.30
  -6   2   9   29.80    2.10
  -6   2   9   27.00    1.10
  -6   2   9   26.90    1.70
  -5  -2   9   15.50    1.00
   5  -2  -9   15.10    1.00
   5  -2  -9   16.30    0.90
   5  -2  -9   14.70    1.00
   5  -2  -9   17.60    0.90
  -5   2   9   18.50    1.60
  -5   2   9   16.90    1.30
  -5   2   9   15.50    0.70
   5   2  -9   15.30    1.00
  -4  -2   9    2.90    1.40
   4  -2  -9    3.20    1.30
   4   2  -9    4.40    0.40
  -4   2   9    2.20    1.40
  -4   2   9    3.50    0.40
  -4   2   9    4.20    0.80
  -4   2   9    3.40    0.80
   4   2  -9    2.60    1.30
   3  -2  -9   35.00    3.00
  -3  -2   9   34.00    3.90
   3   2  -9   43.30    2.60
   3   2  -9   43.10    2.40
  -3   2   9   40.50    2.30
   3   2  -9   40.80    3.50
  -3   2   9   41.90    2.60
  -3   2   9   44.90    4.00
   2  -2  -9  136.99    6.50
   2  -2  -9  126.09    6.90
  -2  -2   9  120.99    7.20
  -2  -2   9  128.19    6.40
  -2   2   9  134.69    6.10
  -2   2   9  134.29    5.60
  -2   2   9  134.49    8.00
   2   2  -9  136.29    6.20
   2   2  -9  137.29    5.80
   2   2  -9  132.89    6.90
   1  -2  -9  155.78    7.80
  -1  -2   9  152.38    8.30
   1   2  -9  163.98    8.40
  -1   2   9  200.68    9.90
   1   2  -9  175.58    7.60
  -1   2   9  164.58    7.30
  -1   2   9  162.48    6.70
   1   2  -9  164.38    7.00
   0  -2  -9  240.08   10.90
   0  -2   9  217.08   11.10
   0   2   9  239.88    9.00
   0   2  -9  237.28   11.10
   0   2  -9  231.68    9.90
   0   2   9  237.78   12.20
   0   2  -9  234.08    9.30
  -1  -2  -9   24.70    2.00
   1  -2   9   25.20    3.40
  -1  -2  -9   25.40    2.90
  -1   2  -9   26.00    1.90
   1   2   9   25.30    3.60
  -1   2  -9   22.20    1.80
  -1   2  -9   24.40    2.90
  -2  -2  -9   13.10    0.70
  -2  -2  -9   13.60    1.80
  -2  -2  -9   14.40    2.20
  -2  -2  -9   12.60    1.30
   2  -2   9   13.70    2.80
  -2   2  -9   13.30    2.10
  -2   2  -9   14.60    1.90
   2   2   9   14.30    2.90
  -2   2  -9   14.50    1.50
  -2   2  -9   11.80    1.50
  -3  -2  -9   16.70    1.40
  -3  -2  -9   12.10    2.00
  -3  -2  -9   12.60    0.70
  -3  -2  -9   11.70    1.80
  -3   2  -9   12.30    1.80
  -3   2  -9   12.20    1.50
   3   2   9   12.70    2.60
  -3   2  -9   13.20    1.50
  -3   2  -9   13.90    2.30
   4  -2   9   81.59    3.10
   4  -2   9   74.29    3.10
   4  -2   9   76.09    3.10
  -4  -2  -9   75.29    2.60
  -4  -2  -9   76.09    3.40
   4  -2   9   82.49    3.00
  -4  -2  -9   79.59    3.70
   4  -2   9   83.19    3.00
   4  -2   9   76.89    2.80
   4   2   9   77.69    3.00
  -4   2  -9   80.69    4.10
  -4   2  -9   75.39    3.70
   4   2   9   74.19    3.00
   5  -2   9   41.90    1.80
   5  -2   9   40.00    1.80
   5  -2   9   39.60    1.80
   5  -2   9   41.00    1.80
  -5  -2  -9   42.00    1.50
   5  -2   9   41.60    1.80
  -5  -2  -9   39.50    2.30
   5  -2   9   42.30    1.70
  -5   2  -9   39.00    2.50
  -5   2  -9   38.60    2.30
   5   2   9   40.10    1.70
   5   2   9   35.90    1.70
  -6  -2  -9    6.10    0.70
   6  -2   9    4.40    0.50
   6  -2   9    5.20    0.50
   6  -2   9    6.00    0.60
  -6  -2  -9    5.40    0.40
   6  -2   9    6.30    0.60
   6  -2   9    4.80    0.50
   6  -2   9    5.00    0.50
  -6   2  -9    4.90    1.00
   6   2   9    6.20    0.50
   6   2   9    4.40    0.50
  -6   2  -9    5.40    0.90
   7  -2   9    2.50    0.30
   7  -2   9    3.10    0.40
   7  -2   9    2.50    0.30
  -7  -2  -9    3.00    0.20
[truncated: 270,639 more chars]
