# Supplementary material for: Crystal structure of (S)-5,7-diphenyl-4,7-di­hydro­tetra­zolo[1,5-a]pyrimidine
Source: Acta Crystallogr E Crystallogr Commun. 2015 Mar 4;71(Pt 4):o220–1. doi: 10.1107/S2056989015002996 (PMC4438826; doi:10.1107/S2056989015002996)
Supplement: Supplementary file 2 [file e-71-0o220-Isup2.hkl]

#
# h,k,l, Fc-squared, Fo-squared, sigma(Fo-squared), status flag
#
data_I
_shelx_title ' Hein11a in P2(1)'
_shelx_refln_list_code          4
_shelx_F_calc_maximum      150.53
_exptl_crystal_F_000       576.00
_reflns_d_resolution_high  0.8300

loop_
 _space_group_symop_operation_xyz
 'x, y, z'
 '-x, y+1/2, -z'

_cell_length_a     8.7736
_cell_length_b     8.8396
_cell_length_c    17.6810
_cell_angle_alpha  90.000
_cell_angle_beta   98.822
_cell_angle_gamma  90.000

_shelx_F_squared_multiplier     1.000

loop_
 _refln_index_h
 _refln_index_k
 _refln_index_l
 _refln_F_squared_calc
 _refln_F_squared_meas
 _refln_F_squared_sigma
 _refln_observed_status
   0 -10   0         29.34         33.53         0.86 o
   1 -10   0          4.59          4.37         0.23 o
   2 -10   0         16.33         16.44         0.36 o
   3 -10   0          9.01         11.55         0.64 o
   1  -9   0         24.54         23.05         0.56 o
   2  -9   0         29.87         28.59         0.59 o
   3  -9   0          2.66          3.88         0.22 o
   4  -9   0          0.79          0.76         0.21 o
   5  -9   0          4.17          4.34         0.61 o
   0  -8   0          7.97          8.97         0.53 o
   1  -8   0         13.27         14.83         0.48 o
   2  -8   0         75.39         68.27         1.10 o
   3  -8   0         11.43         10.41         0.42 o
   4  -8   0         10.34          9.84         0.88 o
   5  -8   0         25.39         25.34         1.82 o
   6  -8   0          8.60         10.97         0.64 o
   1  -7   0         14.89         13.33         0.50 o
   2  -7   0         17.43         18.35         0.62 o
   3  -7   0         52.29         50.23         1.02 o
   4  -7   0         46.00         42.22         1.23 o
   5  -7   0          4.14          4.53         0.76 o
   6  -7   0         89.81         97.01         2.77 o
   7  -7   0         65.07         68.80         2.03 o
   1  -6   0         49.22         56.78         4.33 o
   2  -6   0         11.81         11.03         2.55 o
   3  -6   0          2.96          2.88         0.33 o
   4  -6   0         20.23         18.06         0.89 o
   5  -6   0         51.49         45.33         1.28 o
   6  -6   0         27.26         29.60         1.05 o
   7  -6   0          0.65          0.30         0.21 o
   8  -6   0         16.12         16.12         0.57 o
   1  -5   0        674.60        734.83        16.42 o
   2  -5   0         29.80         30.29         3.17 o
   3  -5   0         71.03         64.79         5.66 o
   4  -5   0         41.60         40.28         3.34 o
   5  -5   0         74.20         68.17         1.44 o
   6  -5   0        210.26        196.55         3.09 o
   7  -5   0         16.44         16.92         0.71 o
   8  -5   0         65.80         70.47         1.38 o
   9  -5   0         27.17         31.96         0.79 o
   0  -4   0        881.19       1105.96        32.25 o
   1  -4   0         75.17         96.80         3.91 o
   2  -4   0       2276.79       2515.74        68.15 o
   3  -4   0        892.94        891.88        26.99 o
   4  -4   0        487.07        439.42        21.26 o
   5  -4   0         33.60         28.55         1.35 o
   6  -4   0         64.78         58.62         1.23 o
   7  -4   0         54.55         48.39         1.02 o
   8  -4   0         46.26         48.83         1.03 o
   9  -4   0         31.28         31.73         0.72 o
   1  -3   0       1341.14       1640.74        38.20 o
   2  -3   0       1023.34       1266.07        25.52 o
   3  -3   0        183.19        193.84         6.02 o
   4  -3   0       1185.38       1201.16        28.72 o
   5  -3   0         70.14         23.38         5.77 o
   6  -3   0         64.66         67.58         1.29 o
   7  -3   0         17.86         14.67         0.55 o
   8  -3   0         20.59         20.14         1.00 o
   9  -3   0         56.79         54.84         1.14 o
  10  -3   0          9.06         10.82         0.35 o
   0  -2   0       5120.65       7335.22       152.01 o
   1  -2   0       9045.15      12651.87       288.43 o
   2  -2   0       4219.67       5557.81        93.54 o
   3  -2   0        740.71        891.70        16.89 o
   4  -2   0          8.42         11.95         1.36 o
   5  -2   0         77.83         79.42         3.10 o
   6  -2   0        146.84        138.16         2.29 o
   7  -2   0         15.88         15.52         0.60 o
   8  -2   0          0.32          0.13         0.21 o
   9  -2   0         12.53         14.75         0.57 o
  10  -2   0         15.51         15.74         0.48 o
   1  -1   0        686.72       1026.00        16.88 o
   2  -1   0       5546.04       7467.82       124.40 o
   3  -1   0       1576.69       1961.01        31.50 o
   4  -1   0        293.09        346.07         8.22 o
   5  -1   0         29.18         28.18         2.22 o
   6  -1   0         26.20         22.50         1.19 o
   7  -1   0          4.36          3.55         0.35 o
   8  -1   0        165.58        150.42         2.39 o
   9  -1   0         64.98         65.96         1.14 o
  10  -1   0         17.80         20.18         0.54 o
   1   0   0       1428.10       2120.82        32.71 o
   2   0   0          0.49          9.04         5.89 o
   3   0   0       1070.99       1259.44        38.28 o
   4   0   0         31.33         34.60         2.34 o
   5   0   0        435.19        501.60         9.69 o
   6   0   0          0.49          2.89         0.93 o
   7   0   0          6.19          5.09         0.44 o
   8   0   0          1.97          2.31         0.30 o
   9   0   0          1.02          1.16         0.21 o
  10   0   0          7.16          6.29         0.36 o
   1   1   0        680.89        970.03        48.44 o
   2   1   0       5547.17       7262.15       157.57 o
   3   1   0       1575.79       1955.88        40.76 o
   4   1   0        292.24        338.24         7.79 o
   5   1   0         29.09         28.63         2.12 o
   6   1   0         26.30         23.32         1.92 o
   7   1   0          4.34          3.38         0.43 o
   8   1   0        165.56        155.87         2.65 o
   9   1   0         65.43         65.36         1.46 o
  10   1   0         17.87         19.73         0.63 o
   0   2   0       5122.62       7144.42       281.20 o
   1   2   0       9047.03      11737.28       468.87 o
   2   2   0       4214.63       5392.14       153.41 o
   3   2   0        739.86        883.38        19.18 o
   4   2   0          8.53         13.78         1.84 o
   5   2   0         78.06         81.67         3.74 o
   6   2   0        146.92        129.28         3.78 o
   7   2   0         15.88         15.04         0.84 o
   8   2   0          0.32         -0.28         0.33 o
   9   2   0         12.56         15.50         0.60 o
  10   2   0         15.49         16.40         0.91 o
   1   3   0       1343.37       1546.84        37.11 o
   2   3   0       1019.70       1278.48        31.56 o
   3   3   0        185.55        193.37         5.19 o
   4   3   0       1185.36       1135.26        23.89 o
   5   3   0         70.23         68.54         5.48 o
   6   3   0         64.19         64.08         2.02 o
   7   3   0         17.74         13.94         1.00 o
   8   3   0         20.59         20.65         1.01 o
   9   3   0         57.05         55.39         3.41 o
  10   3   0          9.06         11.54         0.61 o
   0   4   0        883.36       1071.78        35.00 o
   1   4   0         75.01         88.69         3.93 o
   2   4   0       2277.24       2487.86        66.58 o
   3   4   0        892.88        872.13        16.69 o
   4   4   0        486.69        446.61        11.65 o
   5   4   0         33.53         29.17         1.24 o
   6   4   0         64.52         55.41         2.03 o
   7   4   0         54.25         47.46         1.65 o
   8   4   0         46.49         50.44         1.72 o
   9   4   0         31.40         33.11         1.17 o
   1   5   0        673.95        675.80        13.74 o
   2   5   0         30.06         28.94         2.17 o
   3   5   0         70.90         58.61         1.84 o
   4   5   0         41.31         39.93         3.18 o
   5   5   0         74.55         66.45         2.89 o
   6   5   0        210.23        185.21         4.93 o
   7   5   0         16.29         15.82         1.07 o
   8   5   0         65.32         71.81         2.03 o
   9   5   0         27.21         34.01         1.52 o
   0   6   0        164.59        136.28         6.25 o
   1   6   0         49.43         56.23         4.40 o
   2   6   0         11.93          9.06         1.75 o
   3   6   0          2.93          2.67         0.66 o
   4   6   0         19.87         19.16         2.73 o
   5   6   0         52.26         48.66         1.52 o
   6   6   0         27.36         27.33         1.82 o
   7   6   0          0.70          0.30         0.30 o
   8   6   0         16.14         17.61         1.21 o
   1   7   0         14.82         11.28         1.20 o
   2   7   0         17.47         15.49         1.72 o
   3   7   0         52.57         48.38         3.46 o
   4   7   0         45.63         40.10         1.82 o
   5   7   0          4.08          3.48         0.51 o
   6   7   0         89.75         85.64         3.64 o
   7   7   0         65.02         70.76         3.04 o
   0   8   0          8.08          8.50         1.82 o
   1   8   0         13.45         14.44         1.34 o
   2   8   0         75.07         63.12         3.93 o
   3   8   0         11.35          9.94         1.17 o
   4   8   0         10.49         12.48         0.72 o
   5   8   0         25.20         23.89         0.91 o
   6   8   0          8.61         10.97         0.64 o
   1   9   0         24.43         24.60         2.43 o
   2   9   0         29.54         27.82         1.09 o
   3   9   0          2.69          2.98         0.30 o
   4   9   0          0.80          0.61         0.21 o
   5   9   0          4.21          5.47         0.61 o
   1  10   0          4.53          4.86         0.61 o
   2  10   0         16.49         17.01         0.91 o
  -3 -10   1         18.88         19.22         0.57 o
  -2 -10   1          0.66          0.48         0.11 o
  -1 -10   1         22.50         24.49         0.49 o
   0 -10   1         21.47         21.02         0.45 o
   1 -10   1          2.78          2.85         0.18 o
   2 -10   1         14.34         16.30         0.47 o
   3 -10   1          3.15          3.04         0.30 o
  -5  -9   1         25.05         30.07         1.52 o
  -4  -9   1         10.88         12.52         0.43 o
  -3  -9   1         26.61         25.68         0.58 o
  -2  -9   1         23.68         25.06         0.57 o
  -1  -9   1         77.20         73.52         1.11 o
   0  -9   1         18.62         16.90         0.46 o
   1  -9   1         40.30         40.11         0.71 o
   2  -9   1         27.03         28.21         0.58 o
   3  -9   1          8.68          8.37         0.34 o
   4  -9   1         39.36         45.71         1.50 o
   5  -9   1          1.02          0.61         0.21 o
  -6  -8   1          0.65          1.11         0.30 o
  -5  -8   1         22.47         21.26         1.07 o
  -4  -8   1         50.65         50.27         1.00 o
  -3  -8   1         28.43         24.23         0.59 o
  -2  -8   1         95.90         82.47         1.18 o
  -1  -8   1          5.58          4.99         0.33 o
   0  -8   1          3.23          3.95         0.30 o
   1  -8   1        101.77         97.22         1.33 o
   2  -8   1         75.55         70.23         1.16 o
   3  -8   1         69.67         64.02         1.23 o
   4  -8   1         19.83         18.08         0.88 o
   5  -8   1          9.20          9.27         0.64 o
   6  -8   1         10.36          9.57         0.64 o
  -7  -7   1         41.10         47.38         1.50 o
  -6  -7   1         19.14         18.03         0.88 o
  -5  -7   1          3.60          3.49         0.44 o
  -4  -7   1         19.15         20.23         0.72 o
  -3  -7   1         10.36         12.19         0.50 o
  -2  -7   1        201.89        188.24         2.29 o
  -1  -7   1          5.69          5.86         0.37 o
   0  -7   1          6.24          5.75         0.38 o
   1  -7   1         39.65         34.53         0.76 o
   2  -7   1         43.66         47.93         0.98 o
   3  -7   1         81.78         78.19         1.43 o
   4  -7   1         15.95         12.82         1.52 o
   5  -7   1         10.77         10.48         0.86 o
   6  -7   1         64.11         62.56         2.28 o
   7  -7   1         35.10         35.84         1.82 o
  -8  -6   1         19.56         18.31         0.54 o
  -7  -6   1         34.88         35.37         0.78 o
  -6  -6   1         36.87         39.44         1.00 o
  -5  -6   1        181.79        166.44         2.63 o
  -4  -6   1         74.80         68.09         1.30 o
  -3  -6   1         44.60         43.36         0.88 o
  -2  -6   1         37.02         35.56         1.80 o
  -1  -6   1         44.33         40.12         3.75 o
   0  -6   1         46.80         41.48         3.88 o
   1  -6   1        301.30        247.26        11.69 o
   2  -6   1        335.91        303.87         7.09 o
   3  -6   1          7.94          8.67         0.61 o
   4  -6   1         35.89         34.01         1.72 o
   5  -6   1         54.26         49.82         2.58 o
   6  -6   1         34.56         31.42         1.39 o
   7  -6   1         16.87         14.53         0.56 o
   8  -6   1         17.59         19.05         0.70 o
  -9  -5   1         17.11         18.25         0.56 o
  -8  -5   1         56.12         61.78         1.06 o
  -7  -5   1        102.76        101.31         1.77 o
  -6  -5   1        170.17        158.79         2.61 o
  -5  -5   1         57.34         55.96         1.16 o
  -4  -5   1         63.53         61.04         3.34 o
  -3  -5   1        102.64        106.64         6.31 o
  -2  -5   1         79.34         91.87         4.81 o
  -1  -5   1        185.83        224.20        13.00 o
   0  -5   1       1347.56       1452.96        29.27 o
   1  -5   1        634.19        754.98        23.48 o
   2  -5   1        204.42        195.29        14.12 o
   3  -5   1         90.17         88.92         5.66 o
   4  -5   1         16.65         12.22         1.67 o
   5  -5   1        151.21        146.54         2.74 o
   6  -5   1        187.67        174.96         2.82 o
   7  -5   1         57.57         61.52         1.38 o
   8  -5   1         27.84         25.11         0.68 o
   9  -5   1          7.58          7.10         0.60 o
  -9  -4   1          3.31          3.26         0.27 o
  -8  -4   1         59.54         60.88         1.11 o
  -7  -4   1          2.04          2.08         0.28 o
  -6  -4   1        137.89        123.85         2.05 o
  -5  -4   1         40.91         39.90         1.74 o
  -4  -4   1        480.14        474.01        22.47 o
  -3  -4   1         99.49        102.92         9.26 o
  -2  -4   1         85.82         97.42         6.29 o
  -1  -4   1         70.67         94.33         3.37 o
   0  -4   1        119.89        171.87         4.83 o
   1  -4   1        474.75        561.82        13.11 o
   2  -4   1       1314.21       1418.84        54.82 o
   3  -4   1        430.04        394.39        14.13 o
   4  -4   1        260.67        229.87        13.36 o
   5  -4   1         76.65         71.31         2.21 o
   6  -4   1        183.22        167.40         2.74 o
   7  -4   1          1.37          1.51         0.26 o
   8  -4   1         30.00         27.04         0.76 o
   9  -4   1          3.73          3.16         0.27 o
 -10  -3   1         12.38         13.86         0.88 o
  -9  -3   1         37.26         39.50         0.95 o
  -8  -3   1         42.80         41.10         0.98 o
  -7  -3   1         60.96         56.60         1.14 o
  -6  -3   1         73.81         71.30         1.34 o
  -5  -3   1        217.58        186.50         6.78 o
  -4  -3   1        761.27        711.59        24.30 o
  -3  -3   1         96.26        103.72         4.19 o
  -2  -3   1        572.11        698.59        13.97 o
  -1  -3   1       2150.26       2599.77        43.65 o
   0  -3   1        740.40       1078.60        17.54 o
   1  -3   1         67.91         80.18         2.70 o
   2  -3   1         28.45         39.66         3.15 o
   3  -3   1       1010.87       1179.25        22.18 o
   4  -3   1       2180.47       2202.51        43.66 o
   5  -3   1         60.28         50.34         1.97 o
   6  -3   1         22.98         21.76         0.76 o
   7  -3   1         37.08         32.54         0.83 o
   8  -3   1        122.54        112.58         2.05 o
   9  -3   1         11.66         12.13         0.75 o
 -10  -2   1         18.81         20.71         0.61 o
  -9  -2   1         20.93         21.75         0.59 o
  -8  -2   1         43.17         40.05         0.87 o
  -7  -2   1         37.12         36.14         0.81 o
  -6  -2   1        317.07        322.94         5.25 o
  -5  -2   1         33.60         32.05         2.09 o
  -4  -2   1        493.67        501.71         9.59 o
  -3  -2   1         62.50         64.32         3.20 o
  -2  -2   1       3926.56       5243.44       129.65 o
  -1  -2   1       3431.59       4702.86        88.68 o
   0  -2   1        727.24       1060.68        16.86 o
   1  -2   1         69.13         75.26         2.72 o
   2  -2   1       1295.18       1684.03        29.96 o
   3  -2   1       1086.53       1357.06        22.58 o
   4  -2   1        260.13        271.86         6.05 o
   5  -2   1         79.03         90.87         3.29 o
   6  -2   1         40.53         35.94         0.99 o
   7  -2   1          2.69          3.04         0.45 o
   8  -2   1          2.57          3.03         0.32 o
   9  -2   1         46.49         46.18         0.85 o
  10  -2   1         34.73         36.43         0.70 o
 -10  -1   1         50.57         53.93         1.23 o
  -9  -1   1          5.30          4.77         0.37 o
  -8  -1   1          5.51          5.12         0.49 o
  -7  -1   1         30.57         30.85         0.81 o
  -6  -1   1         19.63         16.04         1.15 o
  -5  -1   1        231.34        206.23         5.08 o
  -4  -1   1          0.95          2.81         1.00 o
  -3  -1   1        405.11        478.97        12.17 o
  -2  -1   1        383.34        570.94        11.51 o
  -1  -1   1       1585.75       2281.82        39.00 o
   0  -1   1        135.40        183.72         4.46 o
   1  -1   1       8344.82      11564.23       187.37 o
   2  -1   1      22653.06      27036.73       649.08 o
   3  -1   1       1082.79       1297.57        25.51 o
   4  -1   1         43.53         53.26         3.33 o
   5  -1   1        495.15        538.45        10.31 o
   6  -1   1         70.13         63.21         2.01 o
   7  -1   1         51.26         44.74         1.35 o
   8  -1   1         26.64         24.19         0.67 o
   9  -1   1          5.08          4.56         0.32 o
  10  -1   1          4.28          4.32         0.27 o
 -10   0   1         19.32         17.39         0.57 o
  -9   0   1          0.00         -0.04         0.16 o
  -8   0   1          8.99          8.95         0.49 o
  -7   0   1        134.03        126.98         2.10 o
  -6   0   1        323.59        330.74         7.91 o
  -5   0   1         20.36         24.54         1.77 o
  -4   0   1        190.05        199.52         5.49 o
  -3   0   1          9.79         15.31         1.49 o
  -2   0   1        127.67        209.10         5.89 o
  -1   0   1       5600.87       7760.93       149.69 o
   0   0   1        546.97        813.08        11.87 o
   1   0   1        534.32        830.76        17.01 o
   2   0   1        727.12       1037.31        21.45 o
   3   0   1       2014.54       2387.99        37.77 o
   4   0   1       1002.22       1028.59        21.42 o
   5   0   1        191.79        202.59         4.99 o
   6   0   1          1.66          3.59         1.16 o
   7   0   1         29.43         24.04         0.77 o
   8   0   1          2.43          1.95         0.28 o
   9   0   1          0.65          0.65         0.18 o
  10   0   1          0.88          1.01         0.26 o
 -10   1   1         50.79         56.38         1.28 o
  -9   1   1          5.33          3.80         0.38 o
  -8   1   1          5.43          5.81         0.47 o
  -7   1   1         30.72         30.80         1.04 o
  -6   1   1         19.79         13.37         1.54 o
  -5   1   1        231.06        202.03         6.49 o
  -4   1   1          0.98          1.91         0.75 o
  -3   1   1        404.00        503.32        11.93 o
  -2   1   1        383.99        534.76        11.97 o
  -1   1   1       1586.63       2113.15        40.24 o
   0   1   1        133.95        181.63         6.22 o
   1   1   1       8352.44      12195.28       338.18 o
   2   1   1      22658.68      27925.84      1165.68 o
   3   1   1       1079.76       1234.74        25.63 o
   4   1   1         43.36         59.73         2.86 o
   5   1   1        494.69        522.17        12.10 o
   6   1   1         69.85         58.41         3.01 o
   7   1   1         51.61         44.62         1.13 o
   8   1   1         26.48         24.26         1.04 o
   9   1   1          5.06          4.82         0.42 o
  10   1   1          4.30          3.87         0.55 o
 -10   2   1         18.91         21.22         0.76 o
  -9   2   1         20.79         21.47         0.77 o
  -8   2   1         43.54         40.99         1.26 o
  -7   2   1         37.10         36.02         1.66 o
  -6   2   1        317.09        296.95        14.85 o
  -5   2   1         33.74         29.97         2.18 o
  -4   2   1        492.63        509.63        15.40 o
  -3   2   1         62.35         60.61         3.20 o
  -2   2   1       3929.73       5117.71       154.96 o
  -1   2   1       3434.63       4457.02       126.34 o
   0   2   1        723.48       1044.10        21.59 o
   1   2   1         68.34         71.06         5.62 o
   2   2   1       1297.31       1657.33        51.00 o
   3   2   1       1084.84       1306.57        27.16 o
   4   2   1        260.30        265.63         8.37 o
   5   2   1         79.13         79.65         3.75 o
   6   2   1         40.34         34.26         1.46 o
   7   2   1          2.69          2.19         0.70 o
   8   2   1          2.55          2.11         0.40 o
   9   2   1         46.36         44.61         1.53 o
  10   2   1         34.91         39.48         1.52 o
 -10   3   1         12.38         14.27         0.91 o
  -9   3   1         37.25         39.74         1.30 o
  -8   3   1         42.75         38.56         1.32 o
  -7   3   1         61.00         54.19         1.86 o
  -6   3   1         74.04         66.39         2.12 o
  -5   3   1        216.93        175.69         7.78 o
  -4   3   1        761.34        704.27        15.85 o
  -3   3   1         94.97        101.71         3.44 o
  -2   3   1        573.04        645.14        14.59 o
  -1   3   1       2149.85       2503.07        50.63 o
   0   3   1        740.30        977.21        25.65 o
   1   3   1         67.82         77.99         3.87 o
   2   3   1         28.47         39.84         2.91 o
   3   3   1       1009.74       1143.88        23.84 o
   4   3   1       2180.92       2218.28        44.15 o
   5   3   1         60.67         42.98         4.40 o
   6   3   1         22.82         20.48         1.17 o
   7   3   1         37.18         32.94         2.47 o
   8   3   1        123.24        109.42         2.74 o
   9   3   1         11.65         13.59         0.73 o
  -9   4   1          3.35          4.15         0.46 o
  -8   4   1         59.54         60.57         2.03 o
  -7   4   1          2.14          2.33         0.40 o
  -6   4   1        137.61        121.30         3.54 o
  -5   4   1         40.92         39.78         1.82 o
  -4   4   1        479.56        434.32        17.96 o
  -3   4   1        100.19        102.29         3.81 o
  -2   4   1         86.37         98.05         5.74 o
  -1   4   1         70.39         82.53         3.72 o
   0   4   1        119.96        164.18         4.86 o
   1   4   1        474.66        533.30        14.77 o
   2   4   1       1315.48       1409.50        31.69 o
   3   4   1        431.85        441.23        21.60 o
   4   4   1        260.07        231.37         5.16 o
   5   4   1         76.67         63.66         2.96 o
   6   4   1        183.04        159.95         4.49 o
   7   4   1          1.31          1.76         0.59 o
   8   4   1         30.11         26.15         1.17 o
   9   4   1          3.68          3.50         0.43 o
  -9   5   1         16.98         19.55         0.73 o
  -8   5   1         56.00         64.26         1.93 o
  -7   5   1        102.86         96.47         2.89 o
  -6   5   1        170.59        150.12         5.60 o
  -5   5   1         57.74         51.74         1.68 o
  -4   5   1         63.25         56.52         2.21 o
  -3   5   1        102.68        100.02         5.83 o
  -2   5   1         79.32         91.04         3.73 o
  -1   5   1        185.77        202.59         6.62 o
   0   5   1       1348.07       1418.48        26.55 o
   1   5   1        633.31        690.86        18.01 o
   2   5   1        205.44        196.61         5.78 o
   3   5   1         90.29         91.95         2.64 o
   4   5   1         16.62         12.18         1.67 o
   5   5   1        151.72        140.25         3.58 o
   6   5   1        188.44        164.27         6.68 o
   7   5   1         57.24         55.85         2.89 o
   8   5   1         27.82         25.82         1.07 o
   9   5   1          7.56          8.50         0.91 o
  -8   6   1         19.45         19.44         1.21 o
  -7   6   1         34.66         37.96         2.13 o
  -6   6   1         36.85         34.32         2.13 o
  -5   6   1        182.16        168.22         5.47 o
  -4   6   1         75.09         68.81         2.16 o
  -3   6   1         44.79         40.06         1.63 o
  -2   6   1         36.95         28.51         2.13 o
  -1   6   1         44.34         42.88         2.48 o
   0   6   1         46.85         45.44         2.34 o
   1   6   1        301.26        280.44         7.47 o
   2   6   1        335.70        320.73         9.94 o
   3   6   1          8.04          6.67         0.74 o
   4   6   1         35.73         36.82         1.60 o
   5   6   1         54.16         47.31         1.67 o
   6   6   1         34.79         30.98         2.13 o
   7   6   1         17.04         16.40         1.21 o
   8   6   1         17.52         18.53         1.21 o
  -7   7   1         41.25         46.77         2.13 o
  -6   7   1         19.04         20.04         1.52 o
  -5   7   1          3.55          2.44         0.91 o
  -4   7   1         19.25         19.19         1.09 o
  -3   7   1         10.53          9.48         0.80 o
  -2   7   1        201.76        179.65         6.43 o
  -1   7   1          5.58          5.34         0.98 o
   0   7   1          6.20          7.47         1.29 o
   1   7   1         39.73         34.70         2.41 o
   2   7   1         43.71         43.10         1.67 o
   3   7   1         81.76         79.23         3.23 o
   4   7   1         15.83         13.76         1.02 o
   5   7   1         10.75         10.59         0.61 o
   6   7   1         63.99         64.40         2.03 o
   7   7   1         35.33         40.39         1.82 o
  -6   8   1          0.65          0.91         0.21 o
  -5   8   1         22.56         22.33         0.78 o
  -4   8   1         50.95         55.43         1.84 o
  -3   8   1         27.99         22.01         2.18 o
  -2   8   1         96.29         77.65         2.30 o
  -1   8   1          5.60          5.83         1.20 o
   0   8   1          3.17          3.75         0.88 o
   1   8   1        101.40         89.36         3.04 o
   2   8   1         75.49         67.43         2.08 o
   3   8   1         69.50         58.56         2.06 o
   4   8   1         19.68         19.09         0.73 o
   5   8   1          9.39         11.24         1.21 o
   6   8   1         10.30         11.71         0.64 o
  -5   9   1         25.07         28.85         1.52 o
  -4   9   1         10.90         11.43         0.51 o
  -3   9   1         26.55         25.85         1.35 o
  -2   9   1         23.89         24.66         1.09 o
  -1   9   1         77.10         63.78         3.95 o
   0   9   1         18.49         15.65         1.50 o
   1   9   1         40.38         41.30         3.04 o
   2   9   1         27.13         27.70         1.09 o
   3   9   1          8.46          8.24         0.76 o
   4   9   1         39.51         44.04         1.52 o
   5   9   1          1.01          0.91         0.30 o
  -2  10   1          0.67          0.61         0.30 o
   1  10   1          2.71          2.73         0.30 o
   2  10   1         14.27         17.61         0.91 o
  -3 -10   2         33.53         38.23         0.72 o
  -2 -10   2          6.12          7.73         0.28 o
  -1 -10   2         38.60         39.87         0.70 o
   0 -10   2         46.11         49.00         0.71 o
   1 -10   2         66.15         66.68         0.94 o
   2 -10   2         21.45         20.83         0.46 o
   3 -10   2          1.49          1.52         0.30 o
  -5  -9   2          9.80         11.54         0.91 o
  -4  -9   2          2.94          3.27         0.39 o
  -3  -9   2         57.33         59.41         0.92 o
  -2  -9   2          6.56          7.06         0.35 o
  -1  -9   2         35.79         34.52         0.67 o
   0  -9   2         62.55         60.26         1.06 o
   1  -9   2         30.80         31.97         0.64 o
   2  -9   2          7.84          7.66         0.34 o
   3  -9   2         48.63         43.62         1.06 o
   4  -9   2          0.34          0.15         0.21 o
   5  -9   2         13.84         16.71         0.64 o
  -6  -8   2         38.91         43.48         1.38 o
  -5  -8   2         73.34         79.19         1.59 o
  -4  -8   2         14.99         16.67         0.67 o
  -3  -8   2         44.11         43.69         0.88 o
  -2  -8   2        120.35        115.55         1.58 o
  -1  -8   2         59.00         62.81         1.05 o
   0  -8   2         49.40         47.16         0.88 o
   1  -8   2         26.05         23.47         0.63 o
   2  -8   2         34.14         30.23         0.69 o
   3  -8   2        111.54        104.64         1.84 o
   4  -8   2         28.74         29.00         1.29 o
   5  -8   2         20.02         18.53         0.86 o
   6  -8   2          2.19          2.80         0.27 o
  -7  -7   2          9.09          9.91         0.57 o
  -6  -7   2         34.33         31.69         1.27 o
  -5  -7   2         41.44         42.70         1.03 o
  -4  -7   2         58.95         54.73         1.07 o
  -3  -7   2         24.18         24.52         0.66 o
  -2  -7   2         10.38          9.13         0.46 o
  -1  -7   2         64.88         63.15         1.08 o
   0  -7   2         52.74         52.41         0.95 o
   1  -7   2         39.93         41.10         0.82 o
   2  -7   2          5.69          5.24         0.40 o
   3  -7   2         41.82         40.59         1.28 o
   4  -7   2        395.51        342.69         6.88 o
   5  -7   2         63.31         61.85         2.03 o
   6  -7   2          6.25          7.04         0.64 o
   7  -7   2         11.36         12.15         1.21 o
  -8  -6   2         27.07         27.75         0.59 o
  -7  -6   2         40.89         44.52         1.00 o
  -6  -6   2         24.28         21.46         0.85 o
  -5  -6   2        129.51        124.26         2.10 o
  -4  -6   2        171.04        153.48         2.27 o
  -3  -6   2        199.19        184.70         2.29 o
  -2  -6   2        104.79        101.05         5.43 o
  -1  -6   2        117.65        110.13         6.98 o
   0  -6   2         71.21         64.41         5.92 o
   1  -6   2        301.31        274.91        11.48 o
   2  -6   2        143.76        131.28         2.78 o
   3  -6   2         57.74         52.18         1.74 o
   4  -6   2         54.55         51.80         2.03 o
   5  -6   2          8.87          8.41         0.95 o
   6  -6   2         23.13         21.11         1.21 o
   7  -6   2         87.05         79.42         2.36 o
   8  -6   2         24.03         23.11         1.58 o
  -9  -5   2         33.84         36.03         0.82 o
  -8  -5   2         65.36         69.89         1.23 o
  -7  -5   2          3.87          3.83         0.37 o
  -6  -5   2         60.64         55.98         1.16 o
  -5  -5   2         53.99         51.23         1.10 o
  -4  -5   2         24.85         22.78         2.13 o
  -3  -5   2         69.68         69.52         6.09 o
  -2  -5   2         89.40         84.96         7.64 o
  -1  -5   2          3.09          2.56         1.40 o
   0  -5   2        409.19        419.40        10.48 o
   1  -5   2        354.69        391.17        12.95 o
   2  -5   2         71.37         76.95         6.00 o
   3  -5   2         51.49         49.24         4.71 o
   4  -5   2        169.42        157.84         4.49 o
   5  -5   2        104.03         93.34         2.33 o
   6  -5   2         80.45         76.99         1.56 o
   7  -5   2         61.44         57.82         1.19 o
   8  -5   2         19.16         18.46         0.56 o
   9  -5   2          2.38          2.29         0.25 o
  -9  -4   2          1.19          1.24         0.27 o
  -8  -4   2         73.59         75.40         1.29 o
  -7  -4   2          3.15          2.66         0.34 o
  -6  -4   2         16.32         15.51         0.61 o
  -5  -4   2        333.60        312.55         5.55 o
  -4  -4   2        412.83        342.00        20.74 o
  -3  -4   2        399.86        405.83        11.85 o
  -2  -4   2        468.64        486.79        12.54 o
  -1  -4   2         32.50         38.26         5.71 o
   0  -4   2         42.22         52.27         2.95 o
   1  -4   2        203.13        247.80         7.07 o
   2  -4   2        817.72        904.91        27.27 o
   3  -4   2        271.75        281.32        11.14 o
   4  -4   2         62.99         63.78         7.59 o
   5  -4   2         82.12         76.46         2.48 o
   6  -4   2         60.20         56.26         1.27 o
   7  -4   2         14.92         14.93         0.64 o
   8  -4   2          7.41          5.95         0.34 o
   9  -4   2          7.98          9.62         0.41 o
 -10  -3   2         63.41         73.19         1.25 o
  -9  -3   2         26.74         27.00         0.75 o
  -8  -3   2         34.64         36.30         0.85 o
  -7  -3   2          2.22          1.60         0.31 o
  -6  -3   2         44.00         41.60         0.90 o
  -5  -3   2         15.39         13.03         1.45 o
  -4  -3   2       1077.23       1081.01        26.60 o
  -3  -3   2         77.06         83.34         3.59 o
  -2  -3   2        613.44        701.77        14.15 o
  -1  -3   2        684.76        793.22        14.91 o
   0  -3   2        563.98        714.40        13.74 o
   1  -3   2        899.40       1116.93        19.73 o
   2  -3   2         71.71         95.68         6.09 o
   3  -3   2        474.24        558.19        13.03 o
   4  -3   2        947.18        967.73        44.18 o
   5  -3   2         18.94         19.96         1.15 o
   6  -3   2         44.52         43.21         1.01 o
   7  -3   2         48.91         45.80         1.11 o
   8  -3   2         11.40         11.61         0.52 o
   9  -3   2         16.19         17.50         0.47 o
 -10  -2   2         12.71         13.28         0.48 o
  -9  -2   2         19.96         19.33         0.50 o
  -8  -2   2         21.77         21.76         0.61 o
  -7  -2   2         68.00         66.29         1.16 o
  -6  -2   2         32.06         26.77         1.42 o
  -5  -2   2         26.45         24.41         2.38 o
  -4  -2   2        291.23        307.91         6.65 o
  -3  -2   2        677.25        808.25        16.07 o
  -2  -2   2       6992.89       8804.08       164.67 o
  -1  -2   2        113.33        153.62         4.10 o
   0  -2   2        584.36        761.65        21.51 o
   1  -2   2       1678.51       2119.92        32.71 o
   2  -2   2       3476.07       4430.85        91.17 o
   3  -2   2       1759.90       1977.22        31.87 o
   4  -2   2       1478.46       1518.43        31.06 o
   5  -2   2        205.55        181.84         6.56 o
   6  -2   2         19.29         21.01         0.79 o
   7  -2   2         54.96         52.97         1.44 o
   8  -2   2         23.17         18.92         0.75 o
   9  -2   2         12.06         11.06         0.59 o
  10  -2   2         36.12         35.78         0.72 o
 -10  -1   2         23.07         24.11         0.59 o
  -9  -1   2         11.48         10.48         0.50 o
  -8  -1   2          5.23          5.01         0.34 o
  -7  -1   2          1.01          1.03         0.25 o
  -6  -1   2         13.17         12.23         1.41 o
  -5  -1   2         13.74         12.53         1.39 o
  -4  -1   2        273.68        296.53         7.39 o
  -3  -1   2         86.71         90.04         4.42 o
  -2  -1   2       3451.30       4804.43        73.80 o
  -1  -1   2       6532.67       9258.94       219.82 o
   0  -1   2       3028.75       4303.07        63.51 o
   1  -1   2       2294.98       3331.46        56.50 o
   2  -1   2      14708.08      17641.79       499.99 o
   3  -1   2        315.80        364.69         7.42 o
   4  -1   2        468.71        538.90        10.12 o
   5  -1   2        582.32        574.06        11.70 o
   6  -1   2        268.94        234.37         3.23 o
   7  -1   2         11.39          9.00         0.51 o
   8  -1   2         18.69         18.19         0.92 o
   9  -1   2         10.89         10.12         0.41 o
  10  -1   2          1.88          2.20         0.14 o
 -10   0   2          0.33          0.20         0.18 o
  -9   0   2         27.78         26.08         0.65 o
  -8   0   2        151.76        141.21         2.12 o
  -7   0   2         76.92         71.37         1.34 o
  -6   0   2         88.10         76.31         3.30 o
  -5   0   2        182.36        195.91         4.83 o
  -4   0   2        287.30        316.23         7.59 o
  -3   0   2        409.88        518.55        16.36 o
  -2   0   2        449.10        654.68        11.14 o
  -1   0   2        484.83        689.27        12.72 o
   0   0   2        229.24        302.08         6.18 o
   1   0   2         44.51         63.36         2.03 o
   2   0   2       3646.86       4720.41       114.79 o
   3   0   2       1177.48       1328.77        21.94 o
   4   0   2          3.62          1.84         1.09 o
   5   0   2        263.67        234.10         5.50 o
   6   0   2          0.38          0.61         0.52 o
   7   0   2        203.71        188.87         2.59 o
   8   0   2         59.71         54.81         1.06 o
   9   0   2          0.80          0.79         0.18 o
  10   0   2         24.65         24.30         0.86 o
 -10   1   2         23.24         24.63         0.70 o
  -9   1   2         11.46         12.28         0.59 o
  -8   1   2          5.31          5.15         0.45 o
  -7   1   2          1.01          1.16         0.40 o
  -6   1   2         13.20         12.07         1.37 o
  -5   1   2         13.58         14.13         1.49 o
  -4   1   2        274.32        313.48         7.35 o
  -3   1   2         86.04         89.93         3.62 o
  -2   1   2       3454.97       4755.40       119.96 o
  -1   1   2       6523.56       9023.55       195.93 o
   0   1   2       3028.45       4282.61        81.83 o
   1   1   2       2291.97       3160.58        95.04 o
   2   1   2      14704.29      17492.20       327.28 o
   3   1   2        316.37        336.35         8.74 o
   4   1   2        468.13        529.13        11.17 o
   5   1   2        582.84        553.95        11.78 o
   6   1   2        269.69        226.39         4.90 o
   7   1   2         11.44         12.36         1.03 o
   8   1   2         18.70         19.03         1.04 o
   9   1   2         10.87         10.24         0.49 o
  10   1   2          1.87          2.13         0.30 o
 -10   2   2         12.72         13.27         0.51 o
  -9   2   2         20.10         19.54         0.85 o
  -8   2   2         21.70         20.66         0.84 o
  -7   2   2         68.28         65.18         1.74 o
  -6   2   2         31.90         22.36         1.48 o
  -5   2   2         26.43         27.07         2.26 o
  -4   2   2        291.90        303.89         8.19 o
  -3   2   2        677.02        787.58        15.02 o
  -2   2   2       6992.35       8315.91       137.31 o
  -1   2   2        111.65        151.23         5.15 o
   0   2   2        584.74        742.90        19.34 o
   1   2   2       1680.84       2132.49        63.56 o
   2   2   2       3470.14       4435.07       127.54 o
   3   2   2       1762.58       1871.14        37.76 o
   4   2   2       1478.36       1587.11        37.02 o
   5   2   2        204.69        167.73         7.76 o
   6   2   2         19.15         20.49         2.32 o
   7   2   2         55.11         50.44         1.64 o
   8   2   2         23.22         20.51         0.97 o
   9   2   2         12.19         13.04         1.29 o
  10   2   2         36.33         34.32         1.52 o
 -10   3   2         63.45         74.10         2.73 o
  -9   3   2         26.78         27.59         1.00 o
  -8   3   2         34.46         34.78         1.53 o
  -7   3   2          2.25          2.17         0.94 o
  -6   3   2         44.42         42.77         1.58 o
  -5   3   2         15.06          9.98         1.57 o
  -4   3   2       1077.91       1078.20        24.98 o
  -3   3   2         77.70         75.76         2.82 o
  -2   3   2        614.30        663.94        21.47 o
  -1   3   2        683.62        746.95        14.44 o
   0   3   2        564.75        668.26        18.52 o
   1   3   2        901.18       1084.57        27.24 o
   2   3   2         71.52         94.47         4.49 o
   3   3   2        474.64        536.50        11.01 o
   4   3   2        948.24        939.67        24.22 o
   5   3   2         19.16         18.99         3.22 o
   6   3   2         44.59         40.77         1.63 o
   7   3   2         48.92         46.39         1.67 o
   8   3   2         11.38         10.96         0.80 o
   9   3   2         16.06         18.10         0.86 o
  -9   4   2          1.21          1.68         0.21 o
  -8   4   2         73.60         74.89         2.58 o
  -7   4   2          3.06          3.01         0.57 o
  -6   4   2         16.17         16.57         1.18 o
  -5   4   2        332.68        290.61         9.11 o
  -4   4   2        412.87        370.36         7.85 o
  -3   4   2        400.35        391.44        10.73 o
  -2   4   2        468.94        469.86        11.36 o
  -1   4   2         32.48         27.43         2.91 o
   0   4   2         41.66         46.42         2.50 o
   1   4   2        202.99        229.09         6.31 o
   2   4   2        816.04        907.48        19.49 o
   3   4   2        271.18        274.27         8.90 o
   4   4   2         62.94         58.99         2.33 o
   5   4   2         81.86         73.80         3.64 o
   6   4   2         60.54         52.93         1.63 o
   7   4   2         14.82         15.72         1.59 o
   8   4   2          7.43          7.40         0.91 o
   9   4   2          8.11          9.57         0.64 o
  -9   5   2         33.83         36.61         1.07 o
  -8   5   2         65.31         69.99         2.03 o
  -7   5   2          3.86          3.72         0.59 o
  -6   5   2         60.59         53.89         2.03 o
  -5   5   2         53.94         48.96         3.34 o
  -4   5   2         24.83         21.98         1.96 o
  -3   5   2         69.93         70.48         3.51 o
  -2   5   2         89.88         85.22         3.55 o
  -1   5   2          3.14          4.66         1.19 o
   0   5   2        410.31        427.01        11.23 o
   1   5   2        356.05        372.21         8.48 o
   2   5   2         71.36         79.17         4.62 o
   3   5   2         51.37         54.34         2.48 o
   4   5   2        168.96        166.52         3.73 o
   5   5   2        104.37         87.47         2.47 o
   6   5   2         80.27         74.29         2.58 o
   7   5   2         61.69         56.79         2.73 o
   8   5   2         19.18         20.96         1.52 o
   9   5   2          2.32          3.04         0.30 o
  -8   6   2         27.23         28.29         1.52 o
  -7   6   2         40.75         45.67         2.13 o
  -6   6   2         24.16         22.78         1.82 o
  -5   6   2        129.95        125.43         4.25 o
  -4   6   2        171.37        158.35         5.33 o
  -3   6   2        199.33        172.36         7.42 o
  -2   6   2        104.43         97.74         3.76 o
  -1   6   2        117.63        110.56         3.83 o
   0   6   2         71.17         63.02         3.55 o
   1   6   2        300.48        287.21         9.95 o
   2   6   2        144.32        133.13         3.56 o
   3   6   2         57.29         52.63         1.88 o
   4   6   2         54.48         52.80         1.52 o
   5   6   2          8.80          7.48         0.54 o
   6   6   2         23.29         22.65         1.17 o
   7   6   2         86.80         91.41         3.95 o
   8   6   2         24.09         28.55         1.52 o
  -7   7   2          9.18          7.29         0.91 o
  -6   7   2         33.94         32.50         1.82 o
  -5   7   2         41.62         42.82         1.82 o
  -4   7   2         58.76         53.22         1.87 o
  -3   7   2         23.98         22.21         1.23 o
  -2   7   2         10.57          8.38         1.38 o
  -1   7   2         64.31         58.84         2.44 o
   0   7   2         53.10         46.72         2.16 o
   1   7   2         40.03         36.29         2.36 o
   2   7   2          5.80          5.16         0.54 o
   3   7   2         41.44         36.79         1.27 o
   4   7   2        395.83        361.50        11.70 o
   5   7   2         63.08         59.00         2.43 o
   6   7   2          6.22          6.51         0.91 o
   7   7   2         11.43         12.00         0.64 o
  -6   8   2         38.90         45.25         2.13 o
  -5   8   2         73.33         78.87         2.12 o
  -4   8   2         15.12         17.79         1.67 o
  -3   8   2         44.21         41.22         1.56 o
  -2   8   2        119.70        106.29         3.39 o
  -1   8   2         58.70         58.78         2.54 o
   0   8   2         49.67         44.18         2.04 o
   1   8   2         25.93         24.93         1.69 o
   2   8   2         34.24         28.91         1.27 o
   3   8   2        111.85        100.68         3.83 o
   4   8   2         28.62         30.49         1.37 o
   5   8   2         19.78         17.92         1.21 o
   6   8   2          2.30          2.80         0.27 o
  -5   9   2          9.70         10.02         0.91 o
  -4   9   2          2.95          3.84         0.30 o
  -3   9   2         57.01         59.74         1.82 o
  -2   9   2          6.62          7.86         0.56 o
  -1   9   2         35.59         32.46         1.97 o
   0   9   2         62.69         54.87         2.73 o
   1   9   2         30.79         30.87         1.37 o
   2   9   2          7.88          6.74         0.76 o
   3   9   2         48.59         42.24         1.33 o
   4   9   2          0.34          0.30         0.30 o
   5   9   2         13.92         18.22         0.91 o
  -2  10   2          6.17          8.81         0.61 o
   1  10   2         66.48         67.42         2.13 o
   2  10   2         21.42         20.35         0.91 o
  -3 -10   3         18.90         19.47         0.42 o
  -2 -10   3         17.45         16.75         0.36 o
  -1 -10   3         56.59         63.31         0.92 o
   0 -10   3         26.89         31.59         0.56 o
   1 -10   3          1.27          1.32         0.13 o
   2 -10   3         41.17         44.31         0.74 o
   3 -10   3          0.54          0.61         0.30 o
  -5  -9   3         41.51         51.93         2.13 o
  -4  -9   3         11.52         12.73         0.51 o
  -3  -9   3         14.68         16.22         0.44 o
  -2  -9   3          8.32          9.78         0.47 o
  -1  -9   3          0.43          0.51         0.15 o
   0  -9   3         81.78         78.77         1.10 o
   1  -9   3         38.71         39.33         0.69 o
   2  -9   3         57.05         55.05         1.01 o
   3  -9   3         19.95         18.99         0.86 o
   4  -9   3          0.70          0.91         0.21 o
   5  -9   3         14.69         14.27         0.91 o
  -6  -8   3         46.40         52.39         1.50 o
  -5  -8   3         15.48         14.67         0.51 o
  -4  -8   3        138.75        142.66         2.75 o
  -3  -8   3        385.39        380.71         4.66 o
  -2  -8   3         26.53         26.45         0.63 o
  -1  -8   3         25.25         25.34         0.63 o
   0  -8   3         16.01         18.37         0.58 o
   1  -8   3         52.17         54.34         0.95 o
   2  -8   3         10.79         10.21         0.52 o
   3  -8   3          1.46          1.41         0.39 o
   4  -8   3         13.48         10.71         1.52 o
   5  -8   3          8.13          6.70         1.06 o
   6  -8   3         14.86         17.92         1.21 o
  -7  -7   3          4.27          4.77         0.27 o
  -6  -7   3         31.24         28.00         0.67 o
  -5  -7   3         12.67         12.49         0.78 o
  -4  -7   3        172.99        171.34         2.57 o
  -3  -7   3         62.80         64.15         1.09 o
  -2  -7   3         69.24         64.24         1.07 o
  -1  -7   3        110.05        110.47         1.54 o
   0  -7   3         61.26         65.17         1.03 o
   1  -7   3        110.41        104.94         1.55 o
   2  -7   3         51.53         54.00         1.08 o
   3  -7   3         95.70         80.23         2.22 o
   4  -7   3         20.42         17.27         1.37 o
   5  -7   3         75.05         73.30         2.33 o
   6  -7   3          6.75          9.11         1.21 o
   7  -7   3          1.08          1.21         0.30 o
  -8  -6   3         25.02         29.70         0.67 o
  -7  -6   3          2.93          3.29         0.25 o
  -6  -6   3        296.21        282.42         4.05 o
  -5  -6   3         14.13         14.65         0.56 o
  -4  -6   3        299.95        282.58         3.70 o
  -3  -6   3         74.63         66.89         1.15 o
  -2  -6   3        181.06        154.11         2.06 o
  -1  -6   3        170.43        140.40        11.98 o
   0  -6   3        147.94        141.35         7.62 o
   1  -6   3         27.13         24.62         3.75 o
   2  -6   3         53.11         53.74         1.65 o
   3  -6   3         16.14         19.06         1.23 o
   4  -6   3         73.00         66.49         2.46 o
   5  -6   3        104.70         90.11         2.89 o
   6  -6   3        107.71         95.06         4.25 o
   7  -6   3          2.47          2.73         0.43 o
   8  -6   3         31.48         32.80         1.52 o
  -9  -5   3         10.03          9.77         0.57 o
  -8  -5   3          5.07          4.97         0.34 o
  -7  -5   3          2.70          2.34         0.25 o
  -6  -5   3        724.20        694.05         8.65 o
  -5  -5   3        152.72        144.57         2.28 o
  -4  -5   3        137.36        129.27         2.72 o
  -3  -5   3        412.35        366.38        14.01 o
  -2  -5   3        205.93        188.99         7.34 o
  -1  -5   3         27.24         27.77         3.03 o
   0  -5   3          8.83          8.93         2.25 o
   1  -5   3         49.69         43.58         3.48 o
   2  -5   3         29.44         37.69         4.86 o
   3  -5   3         30.39         26.06         3.42 o
   4  -5   3          4.26          9.16         6.17 o
   5  -5   3          0.65          0.61         0.33 o
   6  -5   3         19.79         17.86         1.18 o
   7  -5   3          5.56          4.68         0.34 o
   8  -5   3          8.38         10.01         0.73 o
  -9  -4   3          8.72          9.17         0.39 o
  -8  -4   3        103.85        110.13         1.73 o
  -7  -4   3        188.28        179.96         2.45 o
  -6  -4   3        142.79        140.84         2.08 o
  -5  -4   3        107.06        100.60         2.11 o
  -4  -4   3         82.93         79.56         6.42 o
  -3  -4   3        146.60        147.41         6.20 o
  -2  -4   3        337.40        356.59         9.43 o
  -1  -4   3        266.71        290.17         8.21 o
   0  -4   3        920.66        996.62        24.28 o
   1  -4   3         55.89         62.15         4.51 o
   2  -4   3        203.38        210.33        17.77 o
   3  -4   3        683.31        753.75        23.55 o
   4  -4   3         12.49          9.11         3.04 o
   5  -4   3         49.85         52.54         1.37 o
   6  -4   3         10.36          9.15         0.55 o
   7  -4   3         68.96         63.82         1.22 o
   8  -4   3         32.68         34.10         0.73 o
   9  -4   3         29.38         34.98         0.75 o
 -10  -3   3          9.90         11.51         0.36 o
  -9  -3   3          9.16          9.41         0.42 o
  -8  -3   3         18.56         18.42         0.94 o
  -7  -3   3         27.18         26.12         0.65 o
  -6  -3   3         10.58         10.78         0.48 o
  -5  -3   3         28.44         21.64         1.12 o
  -4  -3   3        531.93        558.82        17.95 o
  -3  -3   3         45.00         41.59         3.20 o
  -2  -3   3       1287.80       1502.33        29.04 o
  -1  -3   3        173.83        223.57         6.13 o
   0  -3   3         97.56        111.83         6.73 o
   1  -3   3         94.28        110.85         5.18 o
   2  -3   3          5.20          2.67         1.31 o
   3  -3   3       1142.55       1223.79        29.58 o
   4  -3   3         90.26         92.12         4.66 o
   5  -3   3        331.42        268.74        15.18 o
   6  -3   3        104.97         93.75         1.86 o
   7  -3   3          5.83          5.05         0.33 o
   8  -3   3          2.70          2.21         0.26 o
   9  -3   3          5.93          6.71         0.34 o
 -10  -2   3         16.44         18.56         0.54 o
  -9  -2   3         12.54         14.52         0.49 o
  -8  -2   3         51.55         51.55         0.96 o
  -7  -2   3         69.38         66.36         1.25 o
  -6  -2   3         82.88         82.71         1.76 o
  -5  -2   3         34.90         30.15         2.39 o
  -4  -2   3        395.19        409.71         9.51 o
  -3  -2   3        632.49        732.67        19.01 o
  -2  -2   3        922.99       1127.68        21.46 o
  -1  -2   3        351.64        474.30        10.45 o
   0  -2   3        308.36        393.95         9.19 o
   1  -2   3        391.75        469.16         8.71 o
   2  -2   3        104.71        131.11         4.09 o
   3  -2   3        504.83        550.66        10.35 o
   4  -2   3       1187.25       1121.19        20.41 o
   5  -2   3         47.94         44.85         2.49 o
   6  -2   3        177.92        165.02         2.36 o
   7  -2   3          7.01          7.35         0.44 o
   8  -2   3         76.97         72.74         1.42 o
   9  -2   3          4.93          5.76         0.34 o
 -10  -1   3         24.36         26.75         0.67 o
  -9  -1   3         40.19         42.67         0.89 o
  -8  -1   3         58.70         57.80         1.01 o
  -7  -1   3         89.83         85.19         1.42 o
  -6  -1   3        210.40        210.63         6.70 o
  -5  -1   3        459.39        445.10         8.84 o
  -4  -1   3        355.06        400.79         8.17 o
  -3  -1   3         48.00         47.56         2.63 o
  -2  -1   3       1684.30       2242.58        68.59 o
  -1  -1   3          3.57         -0.17         0.93 o
   0  -1   3       6204.59       8346.44       134.66 o
   1  -1   3       2974.02       4075.58        75.97 o
   2  -1   3       2662.91       3264.32        95.00 o
   3  -1   3        177.25        214.30         5.06 o
   4  -1   3         59.17         65.27         2.93 o
   5  -1   3        345.09        326.74         8.05 o
   6  -1   3         52.28         42.99         0.95 o
   7  -1   3         26.97         25.00         0.73 o
   8  -1   3         21.92         21.04         0.61 o
   9  -1   3          6.52          5.49         0.40 o
  10  -1   3          2.20          2.37         0.46 o
 -10   0   3          7.62          9.15         0.51 o
  -9   0   3          1.54          1.33         0.27 o
  -8   0   3         19.46         17.64         0.64 o
  -7   0   3         42.14         36.64         0.84 o
  -6   0   3         90.57         91.38         3.60 o
  -5   0   3        112.43        117.68         3.91 o
  -4   0   3        168.75        176.94         5.06 o
  -3   0   3         62.00         71.68         3.01 o
  -2   0   3         24.05         26.15         1.64 o
  -1   0   3       2501.77       3501.71        98.31 o
   0   0   3        151.48        196.96         4.52 o
   1   0   3       2957.41       4040.03        68.21 o
   2   0   3       9719.96      12361.04       231.79 o
   3   0   3         15.48         20.25         2.33 o
   4   0   3       1321.14       1372.99        25.11 o
   5   0   3         19.28         19.10         1.76 o
   6   0   3        118.68        108.69         1.89 o
   7   0   3        189.77        176.93         2.46 o
   8   0   3          6.32          6.62         0.52 o
   9   0   3          4.91          5.73         0.29 o
  10   0   3          5.45          4.86         0.61 o
 -10   1   3         24.19         27.34         0.75 o
  -9   1   3         40.10         40.48         1.10 o
  -8   1   3         58.86         54.79         1.27 o
  -7   1   3         90.20         81.34         2.00 o
  -6   1   3        209.53        207.91         5.65 o
  -5   1   3        459.34        422.50         9.31 o
  -4   1   3        354.56        408.41        17.40 o
  -3   1   3         47.66         43.11         1.98 o
  -2   1   3       1682.82       2268.33        93.95 o
  -1   1   3          3.51          3.34         3.04 o
   0   1   3       6210.19       8741.18       177.80 o
   1   1   3       2971.75       3846.45        76.19 o
   2   1   3       2665.13       3312.68        64.33 o
   3   1   3        176.55        211.28         6.58 o
   4   1   3         59.42         61.89         3.46 o
   5   1   3        345.75        320.33        13.19 o
   6   1   3         52.60         43.48         1.17 o
   7   1   3         27.01         23.42         0.93 o
   8   1   3         21.94         21.06         0.69 o
   9   1   3          6.64          5.82         0.38 o
  10   1   3          2.14          2.13         0.30 o
 -10   2   3         16.55         18.83         0.64 o
  -9   2   3         12.59         13.59         0.86 o
  -8   2   3         51.66         50.18         3.46 o
  -7   2   3         69.21         62.89         1.64 o
  -6   2   3         82.64         74.17         2.49 o
  -5   2   3         35.23         30.62         3.38 o
  -4   2   3        395.29        403.24        11.62 o
  -3   2   3        630.56        720.23        16.37 o
  -2   2   3        924.03       1153.07        28.27 o
  -1   2   3        353.14        467.63        10.67 o
   0   2   3        308.88        387.81         9.28 o
   1   2   3        390.05        471.95        17.67 o
   2   2   3        104.62        132.53         7.29 o
   3   2   3        505.14        530.08        12.79 o
   4   2   3       1186.60       1100.92        27.82 o
   5   2   3         48.02         41.55         2.60 o
   6   2   3        178.57        168.19         4.21 o
   7   2   3          6.95          7.65         0.83 o
   8   2   3         77.33         68.52         1.90 o
   9   2   3          4.87          5.65         0.74 o
 -10   3   3          9.89         12.76         0.91 o
  -9   3   3          9.05          8.89         0.78 o
  -8   3   3         18.47         18.38         0.95 o
  -7   3   3         27.30         24.75         1.12 o
  -6   3   3         10.57          8.54         0.80 o
  -5   3   3         28.81         27.25         2.46 o
  -4   3   3        530.97        527.92        13.96 o
  -3   3   3         45.43         39.45         2.21 o
  -2   3   3       1285.66       1398.28        28.38 o
  -1   3   3        174.45        215.73         6.21 o
   0   3   3         97.95        116.08         3.95 o
   1   3   3         94.66        104.08         4.16 o
   2   3   3          5.11          2.68         1.09 o
   3   3   3       1142.84       1267.58        36.36 o
   4   3   3         90.24         90.86         6.21 o
   5   3   3        331.55        261.58        12.28 o
   6   3   3        105.31         93.03         2.68 o
   7   3   3          5.89          4.41         0.64 o
   8   3   3          2.80          2.82         0.77 o
   9   3   3          5.91          5.48         0.43 o
  -9   4   3          8.84          9.68         1.06 o
  -8   4   3        103.68        106.93         2.67 o
  -7   4   3        187.79        175.40         4.18 o
  -6   4   3        143.32        130.47         5.05 o
  -5   4   3        106.62         93.09         2.55 o
  -4   4   3         82.83         82.08         2.63 o
  -3   4   3        147.03        134.58         9.22 o
  -2   4   3        337.88        332.15         8.60 o
  -1   4   3        266.84        279.74         7.23 o
   0   4   3        920.27        983.86        21.99 o
   1   4   3         55.79         55.18         2.56 o
   2   4   3        204.02        226.10         8.06 o
   3   4   3        684.77        735.54        14.63 o
   4   4   3         12.23         10.02         1.29 o
   5   4   3         49.71         48.29         2.73 o
   6   4   3         10.35          7.30         1.37 o
   7   4   3         69.17         58.42         2.03 o
   8   4   3         32.86         35.43         1.37 o
   9   4   3         29.19         34.61         1.17 o
  -9   5   3          9.97         11.44         0.76 o
  -8   5   3          5.07          5.42         0.76 o
  -7   5   3          2.76          2.77         0.48 o
  -6   5   3        723.58        699.31        16.07 o
  -5   5   3        152.61        135.39         6.68 o
  -4   5   3        137.02        129.79         3.44 o
  -3   5   3        411.50        376.33         7.48 o
  -2   5   3        206.14        195.67         5.85 o
  -1   5   3         26.98         26.08         1.76 o
   0   5   3          8.97         11.76         1.67 o
   1   5   3         49.02         44.54         2.54 o
   2   5   3         29.16         32.14         2.89 o
   3   5   3         30.52         29.71         1.61 o
   4   5   3          4.32          4.38         0.75 o
   5   5   3          0.67          0.91         0.61 o
   6   5   3         19.78         20.64         1.21 o
   7   5   3          5.54          6.07         0.91 o
   8   5   3          8.24          7.90         0.91 o
  -8   6   3         24.94         29.79         1.07 o
  -7   6   3          2.89          2.89         0.43 o
  -6   6   3        295.80        286.42         6.96 o
  -5   6   3         13.89         14.84         1.52 o
  -4   6   3        299.89        285.30         6.44 o
  -3   6   3         74.79         66.81         2.16 o
  -2   6   3        179.89        148.93         4.31 o
  -1   6   3        170.01        154.17         4.58 o
   0   6   3        147.62        130.39         4.29 o
   1   6   3         27.19         26.63         2.02 o
   2   6   3         53.42         53.32         1.88 o
   3   6   3         16.45         19.81         1.62 o
   4   6   3         73.84         66.84         1.89 o
   5   6   3        104.72         88.07         3.95 o
   6   6   3        107.59        100.46         3.01 o
   7   6   3          2.43          2.58         0.61 o
   8   6   3         31.47         36.75         1.82 o
  -7   7   3          4.31          3.95         0.61 o
  -6   7   3         31.20         27.94         1.82 o
  -5   7   3         12.79         14.58         0.91 o
  -4   7   3        172.92        172.42         4.19 o
  -3   7   3         62.82         60.88         1.94 o
  -2   7   3         69.38         62.48         2.62 o
  -1   7   3        109.59        105.66         3.56 o
   0   7   3         61.75         61.99         2.51 o
   1   7   3        110.31        104.68         4.40 o
   2   7   3         51.50         49.96         1.97 o
   3   7   3         95.65         84.94         3.72 o
   4   7   3         20.55         18.71         0.95 o
   5   7   3         74.78         75.32         3.34 o
   6   7   3          6.51          6.86         0.64 o
   7   7   3          1.01          1.08         0.21 o
  -6   8   3         46.51         52.54         2.43 o
  -5   8   3         15.39         14.23         0.61 o
  -4   8   3        138.34        144.93         3.93 o
  -3   8   3        385.06        362.15         7.15 o
  -2   8   3         26.51         27.10         2.52 o
  -1   8   3         25.29         25.21         1.75 o
   0   8   3         16.04         19.90         1.51 o
   1   8   3         52.09         48.34         3.21 o
   2   8   3         10.79          9.29         1.55 o
   3   8   3          1.48          1.03         0.46 o
   4   8   3         13.69         11.54         0.61 o
   5   8   3          8.27          7.77         0.64 o
   6   8   3         14.85         16.42         0.64 o
  -5   9   3         41.42         47.38         2.13 o
  -4   9   3         11.49         11.75         0.51 o
  -3   9   3         14.76         17.14         0.81 o
  -2   9   3          8.27         10.46         1.06 o
  -1   9   3          0.45          0.61         0.64 o
   0   9   3         81.18         76.23         4.25 o
   1   9   3         38.50         39.05         2.13 o
   2   9   3         57.11         51.17         1.56 o
   3   9   3         20.08         18.22         0.91 o
   4   9   3          0.68          1.21         0.30 o
   5   9   3         14.72         14.27         0.91 o
  -2  10   3         17.28         15.49         0.61 o
   1  10   3          1.26          1.52         0.30 o
   2  10   3         41.17         46.47         1.52 o
   3  10   3          0.52          1.21         0.30 o
  -3 -10   4          0.61          0.68         0.15 o
  -2 -10   4          5.39          4.77         0.21 o
  -1 -10   4         22.68         24.19         0.47 o
   0 -10   4         23.93         30.24         0.55 o
   1 -10   4         15.70         15.91         0.34 o
   2 -10   4         59.39         68.64         1.82 o
  -5  -9   4         23.93         26.03         0.64 o
  -4  -9   4          8.99          9.56         0.50 o
  -3  -9   4         18.31         20.25         0.47 o
  -2  -9   4          2.06          2.15         0.20 o
  -1  -9   4          2.83          3.37         0.22 o
   0  -9   4        132.44        138.44         1.70 o
   1  -9   4         50.52         51.32         0.92 o
   2  -9   4          9.14          8.04         0.42 o
   3  -9   4          5.96          6.38         0.51 o
   4  -9   4         13.15         14.47         0.76 o
  -6  -8   4          6.34          6.43         0.30 o
  -5  -8   4         12.85         12.73         0.57 o
  -4  -8   4         75.64         72.89         1.22 o
  -3  -8   4         93.78         93.35         1.30 o
  -2  -8   4        202.78        199.44         2.32 o
  -1  -8   4         14.19         16.55         0.52 o
   0  -8   4         59.63         53.32         0.90 o
   1  -8   4          5.78          5.59         0.35 o
   2  -8   4         43.83         43.13         0.82 o
   3  -8   4          8.02          6.70         0.76 o
   4  -8   4         68.16         62.60         2.03 o
   5  -8   4         63.03         64.99         2.73 o
   6  -8   4         10.85         11.24         0.91 o
  -7  -7   4         42.70         46.81         0.92 o
  -6  -7   4         26.85         24.01         0.66 o
  -5  -7   4         39.32         38.16         0.88 o
  -4  -7   4        140.55        138.79         2.01 o
  -3  -7   4        106.51         97.66         1.43 o
  -2  -7   4        199.66        198.05         2.29 o
  -1  -7   4        497.18        473.21         4.84 o
   0  -7   4         44.09         42.61         0.81 o
   1  -7   4         17.48         16.79         0.58 o
   2  -7   4          7.47          7.81         0.43 o
   3  -7   4          6.53          7.32         0.70 o
   4  -7   4          7.90          8.97         1.21 o
   5  -7   4          0.49         -0.30         0.61 o
   6  -7   4         53.94         54.36         2.43 o
   7  -7   4          6.01          5.16         0.61 o
  -8  -6   4         53.78         62.21         1.03 o
  -7  -6   4          6.64          5.98         0.32 o
  -6  -6   4         48.00         53.25         1.11 o
  -5  -6   4         20.53         21.24         0.68 o
  -4  -6   4        280.45        273.05         3.59 o
  -3  -6   4        328.47        305.93         3.60 o
  -2  -6   4         37.38         33.22         0.78 o
  -1  -6   4         15.16         15.39         0.73 o
   0  -6   4        173.80        130.14         7.74 o
   1  -6   4        105.76        103.12         2.44 o
   2  -6   4        110.21        111.44         2.31 o
   3  -6   4         12.81         10.58         0.76 o
   4  -6   4         76.86         68.46         4.04 o
   5  -6   4         32.89         31.80         1.60 o
   6  -6   4        139.27        130.41         3.97 o
   7  -6   4         34.98         39.53         1.38 o
   8  -6   4         24.48         28.24         1.52 o
  -9  -5   4          3.72          3.90         0.33 o
  -8  -5   4         17.02         17.80         0.52 o
  -7  -5   4         54.84         53.48         1.04 o
  -6  -5   4        506.42        498.61         6.35 o
  -5  -5   4        148.31        144.25         2.02 o
  -4  -5   4         89.90         81.00         1.45 o
  -3  -5   4        171.37        154.86        10.93 o
  -2  -5   4        142.15        123.00         9.41 o
  -1  -5   4        211.19        200.61         9.02 o
   0  -5   4        242.45        241.12         8.86 o
   1  -5   4        110.68        105.27         5.26 o
   2  -5   4        112.88        109.72        13.67 o
   3  -5   4        108.94        108.31         4.41 o
   4  -5   4         91.10         84.43         3.20 o
   5  -5   4        196.02        176.30         3.16 o
   6  -5   4         78.06         72.68         1.44 o
   7  -5   4          5.30          5.73         0.41 o
   8  -5   4         61.35         60.90         1.14 o
  -9  -4   4          1.61          1.21         0.16 o
  -8  -4   4        110.10        113.66         1.76 o
  -7  -4   4         66.14         66.12         1.19 o
  -6  -4   4         74.99         71.21         1.39 o
  -5  -4   4         25.89         22.93         1.52 o
  -4  -4   4        581.59        512.34        14.80 o
  -3  -4   4         21.89         20.31         3.36 o
  -2  -4   4        316.41        320.67        12.13 o
  -1  -4   4        337.90        315.16        27.50 o
   0  -4   4        102.39        122.35         5.86 o
   1  -4   4        146.65        145.38         5.43 o
   2  -4   4        143.60        135.64         5.82 o
   3  -4   4        298.63        285.09        11.24 o
   4  -4   4         38.42         39.23         4.28 o
   5  -4   4         57.77         58.01         1.46 o
   6  -4   4        148.74        146.40         2.31 o
   7  -4   4         55.61         52.83         1.05 o
   8  -4   4          5.11          3.81         0.25 o
   9  -4   4          4.77          4.61         0.27 o
 -10  -3   4         13.67         16.89         0.45 o
  -9  -3   4          4.07          3.77         0.26 o
  -8  -3   4        101.82        101.92         1.68 o
  -7  -3   4        143.96        138.56         2.15 o
  -6  -3   4         13.81         14.29         0.59 o
  -5  -3   4         61.04         55.92         2.42 o
  -4  -3   4         92.16         91.13         5.29 o
  -3  -3   4        389.95        413.63        12.42 o
  -2  -3   4        425.83        528.24        12.63 o
  -1  -3   4         80.44         84.52         3.27 o
   0  -3   4          5.37          4.36         1.27 o
   1  -3   4         85.52         95.61         4.03 o
   2  -3   4         72.28         74.76         3.78 o
   3  -3   4        134.29        126.17         5.54 o
   4  -3   4       1078.15        972.41        40.33 o
   5  -3   4        158.09        145.97         2.66 o
   6  -3   4        137.77        124.05         1.89 o
   7  -3   4         84.79         79.01         1.39 o
   8  -3   4         51.94         52.13         1.09 o
   9  -3   4         67.55         72.15         1.23 o
 -10  -2   4         10.85         12.90         0.41 o
  -9  -2   4         57.85         56.65         1.21 o
  -8  -2   4         63.82         66.05         1.19 o
  -7  -2   4         80.35         78.12         1.42 o
  -6  -2   4        165.79        141.59         2.11 o
  -5  -2   4         55.76         53.85         3.13 o
  -4  -2   4        315.20        371.83        15.14 o
  -3  -2   4        361.18        380.27        11.42 o
  -2  -2   4        814.22       1026.88        21.55 o
  -1  -2   4        480.46        615.40        11.79 o
   0  -2   4       1420.74       1768.30        51.44 o
   1  -2   4        484.12        564.39        15.61 o
   2  -2   4        172.72        180.40         4.52 o
   3  -2   4        259.45        267.64         6.92 o
   4  -2   4        433.65        417.40         8.96 o
   5  -2   4        361.24        343.87         6.79 o
   6  -2   4         21.97         22.01         0.75 o
   7  -2   4          1.08          0.83         0.24 o
   8  -2   4         19.84         18.53         0.58 o
   9  -2   4          2.54          2.59         0.27 o
 -10  -1   4          2.79          3.66         0.35 o
  -9  -1   4         28.52         29.03         0.66 o
  -8  -1   4         45.71         44.43         0.86 o
  -7  -1   4         34.04         31.24         0.82 o
  -6  -1   4         92.81         92.30         2.59 o
  -5  -1   4         18.50         16.21         1.56 o
  -4  -1   4        154.45        179.82         4.55 o
  -3  -1   4         14.74         12.09         1.62 o
  -2  -1   4        666.82        831.28        17.59 o
  -1  -1   4        413.94        541.86         9.71 o
   0  -1   4         49.44         62.82         2.45 o
   1  -1   4       2413.44       3068.26        58.21 o
   2  -1   4       1329.12       1598.58        28.33 o
   3  -1   4        502.36        578.70        12.16 o
   4  -1   4       1186.16       1238.76        22.33 o
   5  -1   4         42.20         36.22         2.86 o
   6  -1   4        222.86        207.71         2.83 o
   7  -1   4         83.82         77.06         1.34 o
   8  -1   4         21.97         19.64         0.76 o
   9  -1   4         40.29         38.82         0.77 o
 -10   0   4         18.02         18.43         0.62 o
  -9   0   4         58.79         59.18         1.07 o
  -8   0   4          7.78          7.52         0.49 o
  -7   0   4          3.13          2.99         0.32 o
  -6   0   4         19.76         15.79         1.15 o
  -5   0   4        704.28        734.40        14.73 o
  -4   0   4         43.87         46.58         2.67 o
  -3   0   4        307.91        349.90         7.22 o
  -2   0   4         81.93        115.15         3.79 o
  -1   0   4         21.86         26.07         1.90 o
   0   0   4       4039.10       5505.09       168.22 o
   1   0   4         19.87         31.19         1.33 o
   2   0   4        483.91        581.68        11.55 o
   3   0   4       2908.20       3199.39        55.28 o
   4   0   4        107.11        106.24         3.56 o
   5   0   4          4.51          3.64         0.99 o
   6   0   4        162.73        148.21         2.36 o
   7   0   4         15.08         13.80         0.58 o
   8   0   4         10.84          9.48         0.58 o
   9   0   4          1.95          2.03         0.29 o
 -10   1   4          2.77          3.45         0.38 o
  -9   1   4         28.71         28.88         0.92 o
  -8   1   4         45.89         45.60         1.14 o
  -7   1   4         34.13         31.45         1.75 o
  -6   1   4         92.61         85.03         3.41 o
  -5   1   4         18.63         17.55         1.63 o
  -4   1   4        155.32        173.58         5.77 o
  -3   1   4         14.89         13.54         1.32 o
  -2   1   4        667.98        850.33        21.59 o
  -1   1   4        414.20        540.85        14.07 o
   0   1   4         49.08         64.54         2.89 o
   1   1   4       2415.24       3138.51        61.36 o
   2   1   4       1325.95       1568.50        32.00 o
   3   1   4        501.36        559.61        11.46 o
   4   1   4       1188.01       1245.36        29.92 o
   5   1   4         42.06         37.12         3.70 o
   6   1   4        221.75        200.76         3.47 o
   7   1   4         83.69         75.27         1.63 o
   8   1   4         21.83         20.06         0.93 o
   9   1   4         40.29         40.67         1.21 o
 -10   2   4         10.77         12.44         0.51 o
  -9   2   4         57.92         56.95         1.30 o
  -8   2   4         63.73         64.33         1.88 o
  -7   2   4         80.15         74.12         2.07 o
  -6   2   4        165.86        140.02         3.67 o
  -5   2   4         55.56         49.12         3.19 o
  -4   2   4        315.51        354.67         9.23 o
  -3   2   4        360.50        393.18         8.41 o
  -2   2   4        814.09        986.35        20.35 o
  -1   2   4        479.28        585.46        14.64 o
   0   2   4       1421.06       1636.46        60.76 o
   1   2   4        483.41        538.36        12.57 o
   2   2   4        171.39        171.81         9.03 o
   3   2   4        259.48        269.55         7.81 o
   4   2   4        432.88        390.21        12.33 o
   5   2   4        359.72        333.00         8.87 o
   6   2   4         21.69         20.83         1.10 o
   7   2   4          1.13          1.74         0.40 o
   8   2   4         19.98         19.08         1.00 o
   9   2   4          2.53          2.60         0.25 o
 -10   3   4         13.71         16.40         0.91 o
  -9   3   4          4.02          4.29         0.56 o
  -8   3   4        102.06         96.56         3.79 o
  -7   3   4        143.87        131.41         3.05 o
  -6   3   4         13.89         13.66         0.98 o
  -5   3   4         61.32         54.90         1.86 o
  -4   3   4         92.29         95.91         3.67 o
  -3   3   4        390.36        396.15         8.96 o
  -2   3   4        425.78        492.66        11.54 o
  -1   3   4         79.58         75.97         3.02 o
   0   3   4          5.23          8.36         1.59 o
   1   3   4         85.15         96.35         3.80 o
   2   3   4         71.71         69.43         3.07 o
   3   3   4        134.32        143.01        12.94 o
   4   3   4       1079.16        959.68        24.97 o
   5   3   4        157.98        137.12         4.92 o
   6   3   4        137.42        118.71         2.69 o
   7   3   4         84.91         79.82         2.33 o
   8   3   4         52.12         50.60         1.55 o
   9   3   4         67.65         71.64         2.03 o
  -9   4   4          1.63          0.61         0.30 o
  -8   4   4        110.02        114.01         4.34 o
  -7   4   4         66.53         63.15         1.94 o
  -6   4   4         75.31         68.22         2.75 o
  -5   4   4         25.58         21.77         0.95 o
  -4   4   4        580.72        558.85         9.84 o
  -3   4   4         21.78         19.61         1.93 o
  -2   4   4        316.07        316.61         7.07 o
  -1   4   4        338.05        348.88         8.79 o
   0   4   4        102.98        107.79         4.33 o
   1   4   4        146.96        144.14         4.21 o
   2   4   4        144.00        151.17         4.80 o
   3   4   4        298.52        299.72         5.69 o
   4   4   4         38.42         39.27         3.93 o
   5   4   4         57.52         51.28         2.03 o
   6   4   4        148.41        138.04         4.08 o
   7   4   4         55.67         51.37         2.30 o
   8   4   4          5.17          4.56         0.91 o
   9   4   4          4.76          5.77         0.61 o
  -9   5   4          3.68          3.67         0.43 o
  -8   5   4         17.07         19.38         1.37 o
  -7   5   4         54.72         53.49         1.73 o
  -6   5   4        506.91        476.23        12.04 o
  -5   5   4        147.43        144.82         3.25 o
  -4   5   4         90.03         79.51         2.38 o
  -3   5   4        171.50        152.08         6.64 o
  -2   5   4        142.59        120.36         3.55 o
  -1   5   4        211.58        214.76         6.58 o
   0   5   4        241.25        237.78         5.32 o
   1   5   4        109.74        110.76         4.04 o
   2   5   4        113.64        115.81         5.26 o
   3   5   4        108.86         99.10         2.60 o
   4   5   4         91.37         87.54         4.71 o
   5   5   4        196.15        171.73         4.94 o
   6   5   4         78.31         71.54         2.36 o
   7   5   4          5.33          5.42         0.76 o
   8   5   4         61.36         63.47         2.73 o
  -8   6   4         53.81         63.63         1.82 o
  -7   6   4          6.71          5.38         0.51 o
  -6   6   4         47.84         50.83         1.65 o
  -5   6   4         20.67         22.75         0.98 o
  -4   6   4        280.73        263.77         5.03 o
  -3   6   4        328.00        303.27         6.11 o
  -2   6   4         37.47         29.62         1.88 o
  -1   6   4         15.19         14.42         1.64 o
   0   6   4        174.23        160.90         6.04 o
   1   6   4        106.53         97.12         3.96 o
   2   6   4        110.61        107.21         4.44 o
   3   6   4         12.96         11.17         0.70 o
   4   6   4         77.08         73.36         3.34 o
   5   6   4         32.57         28.10         1.29 o
   6   6   4        139.53        137.23         3.87 o
   7   6   4         34.61         40.98         1.52 o
   8   6   4         24.45         27.33         1.21 o
  -7   7   4         42.76         48.29         2.13 o
  -6   7   4         26.90         23.99         1.52 o
  -5   7   4         39.20         37.05         1.52 o
  -4   7   4        140.06        136.80         3.41 o
  -3   7   4        106.96         96.94         2.46 o
  -2   7   4        199.57        196.61         6.41 o
  -1   7   4        496.42        449.15        10.92 o
   0   7   4         44.00         40.15         2.04 o
   1   7   4         17.31         16.40         1.82 o
   2   7   4          7.43          6.18         0.69 o
   3   7   4          6.44          6.95         0.78 o
   4   7   4          7.95          7.34         0.51 o
   5   7   4          0.49          0.40         0.27 o
   6   7   4         54.53         53.30         1.72 o
   7   7   4          5.93          8.81         0.61 o
  -6   8   4          6.30          7.59         0.91 o
  -5   8   4         12.93         11.95         0.91 o
  -4   8   4         75.84         70.41         2.07 o
  -3   8   4         93.81         86.12         3.25 o
  -2   8   4        203.55        183.93         5.08 o
  -1   8   4         14.11         15.58         1.16 o
   0   8   4         59.62         49.03         2.16 o
   1   8   4          5.74          5.88         0.51 o
   2   8   4         44.18         43.03         1.46 o
   3   8   4          8.03          5.71         0.54 o
   4   8   4         68.25         63.47         2.13 o
   5   8   4         62.93         63.17         2.73 o
   6   8   4         10.82         12.15         0.91 o
  -5   9   4         23.91         25.51         1.21 o
  -4   9   4          8.96          9.11         0.61 o
  -3   9   4         18.44         20.04         0.84 o
  -2   9   4          2.03          2.16         0.44 o
  -1   9   4          2.88          2.61         0.64 o
   0   9   4        132.36        130.59         6.07 o
   1   9   4         50.65         50.70         1.56 o
   2   9   4          9.27          8.85         0.56 o
   3   9   4          6.08          5.77         0.61 o
   4   9   4         13.02         16.10         0.91 o
   0  10   4         23.87         28.85         1.21 o
   1  10   4         15.51         14.88         0.61 o
   2  10   4         59.47         62.87         2.43 o
  -3 -10   5         51.13         55.16         1.60 o
  -2 -10   5          4.70          5.63         0.26 o
  -1 -10   5         12.74         13.75         0.34 o
   0 -10   5          6.14          7.09         0.27 o
   1 -10   5         11.90         13.66         0.34 o
   2 -10   5          0.54          0.15         0.21 o
  -5  -9   5          3.71          4.57         0.30 o
  -4  -9   5          2.63          2.09         0.18 o
  -3  -9   5         20.95         24.28         0.50 o
  -2  -9   5         28.32         33.49         0.62 o
  -1  -9   5         17.06         15.89         0.65 o
   0  -9   5         57.22         55.19         0.96 o
   1  -9   5          7.60          7.77         0.50 o
   2  -9   5         13.30         13.01         0.71 o
   3  -9   5         28.81         29.92         1.07 o
   4  -9   5         18.52         17.61         1.21 o
  -6  -8   5         20.50         21.12         0.56 o
  -5  -8   5          3.57          3.61         0.40 o
  -4  -8   5         56.51         53.60         0.95 o
  -3  -8   5         21.31         18.82         0.62 o
  -2  -8   5        184.59        183.97         2.14 o
  -1  -8   5         21.87         23.61         0.56 o
   0  -8   5         10.66         10.01         0.41 o
   1  -8   5         15.97         14.92         0.52 o
   2  -8   5          2.66          2.93         0.39 o
   3  -8   5         24.35         23.21         1.17 o
   4  -8   5         17.76         17.46         0.95 o
   5  -8   5         13.57         16.10         1.21 o
   6  -8   5          3.57          3.95         0.61 o
  -7  -7   5          2.25          2.79         0.21 o
  -6  -7   5         38.58         40.62         0.84 o
  -5  -7   5        152.15        153.45         2.24 o
  -4  -7   5         52.06         52.61         1.02 o
  -3  -7   5        139.03        138.00         1.83 o
  -2  -7   5        440.27        425.18         4.38 o
  -1  -7   5        229.08        216.44         2.57 o
   0  -7   5         99.71         99.33         1.45 o
   1  -7   5         21.19         20.30         0.63 o
   2  -7   5        183.20        181.28         2.77 o
   3  -7   5         87.53         84.31         2.38 o
   4  -7   5         61.28         59.36         1.74 o
   5  -7   5         11.83         10.29         1.06 o
   6  -7   5         41.65         44.95         2.13 o
   7  -7   5         17.01         17.31         0.91 o
  -8  -6   5          5.83          7.30         0.31 o
  -7  -6   5         33.60         31.81         0.72 o
  -6  -6   5         23.99         24.91         0.72 o
  -5  -6   5        264.83        253.47         3.53 o
  -4  -6   5       1076.83       1043.80        11.51 o
  -3  -6   5        271.72        262.93         3.07 o
  -2  -6   5         67.00         66.31         1.14 o
  -1  -6   5         75.56         67.80         1.23 o
   0  -6   5        242.27        223.51         2.72 o
   1  -6   5         14.83         15.41         0.57 o
   2  -6   5        117.20        114.48         1.78 o
   3  -6   5         12.13         12.05         0.74 o
   4  -6   5         37.88         37.99         1.82 o
   5  -6   5         10.41          9.54         0.95 o
   6  -6   5          9.89          8.37         0.73 o
   7  -6   5         12.66         12.29         0.82 o
  -9  -5   5          8.99          8.59         0.46 o
  -8  -5   5         16.93         18.10         0.51 o
  -7  -5   5         47.73         49.39         0.96 o
  -6  -5   5        278.24        267.85         3.43 o
  -5  -5   5        106.63         98.82         1.61 o
  -4  -5   5        124.87        107.72         1.76 o
  -3  -5   5         87.19         70.76         8.50 o
  -2  -5   5         48.03         41.22         5.10 o
  -1  -5   5         48.56         64.88         4.72 o
   0  -5   5        195.59        187.69        10.03 o
   1  -5   5        457.05        457.14        28.99 o
   3  -5   5         12.84         14.57         1.16 o
   4  -5   5        109.75        103.23         2.19 o
   5  -5   5         10.46         10.62         0.67 o
   6  -5   5         26.84         26.13         0.78 o
   7  -5   5         15.97         15.87         0.55 o
   8  -5   5         42.96         43.80         0.86 o
  -9  -4   5          5.37          4.69         0.24 o
  -8  -4   5          9.99         10.16         0.46 o
  -7  -4   5         33.32         34.58         0.79 o
  -6  -4   5        570.48        541.34         6.92 o
  -5  -4   5        296.65        274.36         3.61 o
  -4  -4   5         24.40         20.51         2.88 o
  -3  -4   5         22.35         14.52         2.89 o
  -2  -4   5         20.93         25.58         2.81 o
  -1  -4   5         37.20         35.10         3.23 o
   0  -4   5         73.10         71.80         4.97 o
   1  -4   5        197.39        209.81         6.55 o
   2  -4   5         68.28         64.74         4.24 o
   3  -4   5         57.92         60.09         5.37 o
   4  -4   5         61.15         54.10         2.46 o
   5  -4   5         58.04         58.77         1.25 o
   6  -4   5         16.21         17.99         0.80 o
   7  -4   5        144.91        141.35         2.30 o
   8  -4   5          9.81         10.06         0.59 o
 -10  -3   5          8.15          8.96         0.32 o
  -9  -3   5          3.01          3.26         0.25 o
  -8  -3   5        192.44        201.31         2.88 o
  -7  -3   5         11.56         12.40         0.56 o
  -6  -3   5         89.16         88.32         1.58 o
  -5  -3   5         97.33         90.49         5.55 o
  -4  -3   5         28.46         24.85         3.04 o
  -3  -3   5        855.80        872.69        30.12 o
  -2  -3   5       1592.18       1825.52        36.61 o
  -1  -3   5         35.38         41.45         3.59 o
   0  -3   5        906.25       1102.84        28.95 o
   1  -3   5        189.62        202.11         7.23 o
   2  -3   5        539.78        549.87        15.18 o
   3  -3   5         28.08         28.34         3.02 o
   4  -3   5        101.88         87.94         3.34 o
   5  -3   5        323.29        301.25         4.10 o
   6  -3   5         58.99         51.34         1.02 o
   7  -3   5         71.45         69.95         1.15 o
   8  -3   5         14.62         15.31         0.84 o
   9  -3   5         10.97         11.44         0.45 o
 -10  -2   5         42.65         49.85         0.95 o
  -9  -2   5          5.56          5.55         0.41 o
  -8  -2   5         94.45         95.67         1.54 o
  -7  -2   5         29.72         30.56         0.79 o
  -6  -2   5         29.05         29.01         0.84 o
  -5  -2   5        147.51        139.23         5.39 o
  -4  -2   5        437.88        507.50        14.46 o
  -3  -2   5         70.67         75.65         4.59 o
  -2  -2   5         19.33         19.12         1.99 o
  -1  -2   5        134.13        176.34         8.10 o
   0  -2   5         83.16         91.68         3.72 o
   1  -2   5        216.75        265.07         7.25 o
   2  -2   5         18.72         26.05         1.80 o
   3  -2   5        121.37        104.46         3.15 o
   4  -2   5       1515.85       1484.04        25.94 o
   5  -2   5          6.34          5.37         0.72 o
   6  -2   5        334.10        308.00         3.79 o
   7  -2   5         34.24         33.34         0.83 o
   8  -2   5         26.88         27.79         0.65 o
   9  -2   5          9.46          9.63         0.57 o
 -10  -1   5         42.62         45.33         1.16 o
  -9  -1   5          9.64          8.44         0.34 o
  -8  -1   5         44.10         43.53         0.83 o
  -7  -1   5         27.86         24.24         0.71 o
  -6  -1   5         15.50         14.30         1.05 o
  -5  -1   5          9.27          5.14         1.13 o
  -4  -1   5        437.11        540.28        11.41 o
  -3  -1   5        236.30        298.30        14.68 o
  -2  -1   5        707.22        817.54        17.58 o
  -1  -1   5         78.68         90.81         2.51 o
   0  -1   5         12.36         15.19         1.73 o
   1  -1   5        711.44        830.34        28.10 o
   2  -1   5        181.83        201.06         5.56 o
   3  -1   5         21.63         28.37         1.99 o
   4  -1   5        213.70        208.91         5.01 o
   5  -1   5        163.60        141.74         5.17 o
   6  -1   5         54.11         50.60         1.05 o
   7  -1   5         49.31         48.12         0.97 o
   8  -1   5         36.27         36.04         0.89 o
   9  -1   5          2.91          2.97         0.30 o
 -10   0   5         17.48         21.01         0.63 o
  -9   0   5        135.08        144.15         2.08 o
  -8   0   5          5.85          6.15         0.44 o
  -7   0   5        101.38         96.46         1.64 o
  -6   0   5        448.19        424.03         8.17 o
  -5   0   5          5.51          4.35         1.03 o
  -4   0   5        167.43        144.11         4.30 o
  -3   0   5        327.36        340.44         7.36 o
  -2   0   5         10.59          9.93         1.25 o
  -1   0   5        885.65       1068.33        22.60 o
   0   0   5        105.28        124.51         4.16 o
   1   0   5        204.20        247.30         7.31 o
   2   0   5         20.13         23.48         2.32 o
   3   0   5       1924.28       2131.25        41.90 o
   4   0   5        642.80        676.12        14.75 o
   5   0   5         22.63         20.96         2.46 o
   6   0   5          4.28          4.01         0.39 o
   7   0   5          0.06          0.36         0.30 o
   8   0   5         20.92         20.98         0.66 o
   9   0   5          0.22          0.00         0.14 o
 -10   1   5         42.82         48.60         1.10 o
  -9   1   5          9.47          9.24         0.79 o
  -8   1   5         44.41         43.81         1.25 o
  -7   1   5         27.71         23.69         1.18 o
  -6   1   5         15.44         14.64         1.79 o
  -5   1   5          9.06          7.56         1.39 o
  -4   1   5        436.77        505.23        10.57 o
  -3   1   5        237.57        302.97         7.03 o
  -2   1   5        707.21        795.89        17.40 o
  -1   1   5         78.68        101.10         3.99 o
   0   1   5         12.43         15.42         1.60 o
   1   1   5        711.51        849.61        18.80 o
   2   1   5        181.83        204.27         5.25 o
   3   1   5         21.39         25.15         2.69 o
   4   1   5        213.75        201.45         7.05 o
   5   1   5        164.63        137.65         4.24 o
   6   1   5         54.42         50.92         2.17 o
   7   1   5         49.72         47.79         1.29 o
   8   1   5         36.50         36.67         0.89 o
   9   1   5          2.95          3.57         0.35 o
 -10   2   5         42.61         48.71         1.10 o
  -9   2   5          5.65          4.93         0.39 o
  -8   2   5         94.68         90.38         1.90 o
  -7   2   5         29.84         29.55         1.88 o
  -6   2   5         29.06         29.48         1.24 o
  -5   2   5        147.31        140.82         4.49 o
  -4   2   5        437.24        482.75        13.50 o
  -3   2   5         70.68         69.55         3.01 o
  -2   2   5         19.36         20.86         1.64 o
  -1   2   5        133.52        167.75         4.41 o
   0   2   5         83.56         92.11         3.26 o
   1   2   5        217.87        262.06         6.33 o
   2   2   5         18.82         24.04         2.83 o
   3   2   5        121.80        112.76         4.64 o
   4   2   5       1516.97       1436.22        33.59 o
   5   2   5          6.33          5.63         1.11 o
   6   2   5        335.57        299.13         5.11 o
   7   2   5         34.30         32.69         1.31 o
   8   2   5         26.66         27.54         1.09 o
   9   2   5          9.51          9.83         0.98 o
 -10   3   5          8.14          8.81         0.61 o
  -9   3   5          3.05          3.90         0.40 o
  -8   3   5        192.43        193.90         3.98 o
  -7   3   5         11.37         12.44         0.78 o
  -6   3   5         89.42         84.72         2.34 o
  -5   3   5         97.13         98.73         2.85 o
  -4   3   5         28.39         28.19         1.91 o
  -3   3   5        855.77        933.18        21.70 o
  -2   3   5       1590.98       1777.67        36.21 o
  -1   3   5         35.58         40.22         2.19 o
   0   3   5        907.58       1011.40        25.81 o
   1   3   5        189.39        196.08         7.05 o
   2   3   5        539.67        521.61        10.87 o
   3   3   5         28.52         24.75         2.53 o
   4   3   5        101.61         73.15         6.24 o
   5   3   5        323.20        296.08         7.73 o
   6   3   5         59.13         49.78         2.49 o
   7   3   5         71.31         68.83         3.91 o
   8   3   5         14.70         15.80         0.80 o
   9   3   5         10.96         13.67         0.91 o
  -9   4   5          5.39          4.25         0.61 o
  -8   4   5          9.91         10.24         0.68 o
  -7   4   5         33.13         33.57         1.80 o
  -6   4   5        569.78        536.50        13.71 o
  -5   4   5        296.84        276.25         5.81 o
  -4   4   5         24.34         21.41         1.13 o
  -3   4   5         22.39         20.66         1.67 o
  -2   4   5         20.79         25.25         1.72 o
  -1   4   5         37.15         34.32         2.12 o
   0   4   5         73.26         72.51         2.40 o
   1   4   5        197.75        212.56         8.77 o
   2   4   5         67.56         62.09         2.68 o
   3   4   5         58.12         54.50         1.74 o
   4   4   5         61.01         55.60         2.87 o
   5   4   5         58.02         53.03         2.15 o
   6   4   5         16.33         15.08         2.28 o
   7   4   5        145.20        139.60         3.97 o
   8   4   5          9.83          7.59         0.91 o
  -9   5   5          9.00          9.72         0.61 o
  -8   5   5         16.84         17.31         0.86 o
  -7   5   5         48.01         48.78         2.19 o
  -6   5   5        277.63        260.51         7.13 o
  -5   5   5        107.21        100.32         2.27 o
  -4   5   5        125.53        105.05         2.66 o
  -3   5   5         86.44         76.44         3.55 o
  -2   5   5         48.25         49.74         2.26 o
  -1   5   5         48.77         57.85         3.07 o
   0   5   5        195.15        184.11         4.71 o
   1   5   5        456.97        438.60        10.62 o
   2   5   5        170.51        164.67         4.56 o
   3   5   5         12.86         12.60         1.06 o
   4   5   5        109.69        103.51         2.89 o
   5   5   5         10.50         10.06         0.95 o
   6   5   5         26.35         25.14         2.43 o
   7   5   5         15.90         16.26         0.86 o
   8   5   5         42.85         49.81         2.13 o
  -8   6   5          5.78          7.47         1.06 o
  -7   6   5         33.57         32.05         1.17 o
  -6   6   5         23.83         24.19         1.33 o
  -5   6   5        265.82        256.00         4.72 o
  -4   6   5       1077.69       1021.04        18.19 o
  -3   6   5        270.50        253.13         5.27 o
  -2   6   5         67.65         65.38         2.74 o
  -1   6   5         75.69         66.35         2.66 o
   0   6   5        242.17        224.58         6.13 o
   1   6   5         14.83         10.71         1.34 o
   2   6   5        117.19        108.21         2.97 o
   3   6   5         12.27          8.09         0.81 o
   4   6   5         37.94         37.71         1.29 o
   5   6   5         10.43         10.03         0.86 o
   6   6   5          9.78         12.61         0.86 o
   7   6   5         12.65         14.94         1.21 o
  -7   7   5          2.26          2.18         0.61 o
  -6   7   5         38.73         41.55         1.97 o
  -5   7   5        152.58        152.35         3.63 o
  -4   7   5         51.55         45.58         2.30 o
  -3   7   5        139.14        131.17         3.06 o
  -2   7   5        439.48        420.28        10.33 o
  -1   7   5        228.38        213.75         5.08 o
   0   7   5         99.30         96.75         3.32 o
   1   7   5         21.11         16.74         1.64 o
   2   7   5        183.01        175.57         4.22 o
   3   7   5         87.68         80.75         2.53 o
   4   7   5         61.52         61.04         2.13 o
   5   7   5         11.93         11.74         0.86 o
   6   7   5         41.78         44.06         1.50 o
   7   7   5         16.87         15.79         0.91 o
  -6   8   5         20.61         21.56         1.21 o
  -5   8   5          3.60          3.64         0.30 o
  -4   8   5         56.30         54.61         1.84 o
  -3   8   5         21.37         18.72         0.93 o
  -2   8   5        184.26        176.91         4.17 o
  -1   8   5         22.16         23.30         1.44 o
   0   8   5         10.50         10.64         1.10 o
   1   8   5         15.94         14.15         1.67 o
   2   8   5          2.65          2.03         0.45 o
   3   8   5         24.44         24.42         1.09 o
   4   8   5         17.89         17.83         1.06 o
   5   8   5         13.64         15.49         1.21 o
   6   8   5          3.64          3.34         0.30 o
  -5   9   5          3.69          5.47         0.61 o
  -4   9   5          2.74          2.43         0.30 o
  -3   9   5         21.03         22.30         1.82 o
  -2   9   5         28.25         32.48         1.14 o
  -1   9   5         17.05         14.62         2.28 o
   0   9   5         57.17         53.32         1.79 o
   1   9   5          7.60          8.77         0.56 o
   2   9   5         13.19         13.67         0.91 o
   3   9   5         28.58         31.19         1.37 o
   4   9   5         18.60         20.65         1.21 o
   1  10   5         12.00         14.27         0.61 o
  -2 -10   6         11.28         12.50         0.56 o
  -1 -10   6         30.88         35.48         0.60 o
   0 -10   6         14.84         17.27         0.34 o
   1 -10   6         18.65         21.55         0.56 o
  -5  -9   6          9.62         11.20         0.33 o
  -4  -9   6         36.52         41.76         0.78 o
  -3  -9   6         57.96         62.63         0.86 o
  -2  -9   6         16.94         17.92         0.41 o
  -1  -9   6         62.06         65.53         1.06 o
   0  -9   6         67.55         74.22         1.17 o
   1  -9   6          2.08          1.79         0.21 o
   2  -9   6         23.51         22.88         0.75 o
   3  -9   6          1.41          2.02         0.30 o
   4  -9   6         25.09         27.03         1.21 o
  -6  -8   6         21.05         20.60         0.51 o
  -5  -8   6         15.66         14.74         0.44 o
  -4  -8   6         32.01         35.14         0.67 o
  -3  -8   6        109.64        115.67         1.51 o
  -2  -8   6         24.47         25.30         0.59 o
  -1  -8   6         34.09         35.03         0.74 o
   0  -8   6          8.96          9.07         0.42 o
   1  -8   6         30.34         30.35         0.66 o
   2  -8   6          0.92          1.21         0.32 o
   3  -8   6          2.85          3.28         0.35 o
   4  -8   6          1.04          0.61         0.61 o
   5  -8   6         21.03         22.17         1.21 o
  -7  -7   6          2.85          2.83         0.22 o
  -6  -7   6         19.37         19.99         0.48 o
  -5  -7   6         26.30         26.51         0.68 o
  -4  -7   6         80.77         76.43         1.23 o
  -3  -7   6         76.93         74.36         1.17 o
  -2  -7   6        225.31        225.05         2.54 o
  -1  -7   6        209.44        202.87         2.47 o
   0  -7   6         25.94         24.97         0.88 o
   1  -7   6          2.81          2.44         0.27 o
   2  -7   6        161.23        152.26         2.25 o
   3  -7   6         24.96         24.49         0.78 o
   4  -7   6         19.99         18.83         1.97 o
   5  -7   6          6.44          6.26         0.64 o
   6  -7   6         13.49         14.14         0.86 o
  -8  -6   6         31.48         32.81         0.70 o
  -7  -6   6         20.68         20.61         0.55 o
  -6  -6   6         14.68         13.58         0.61 o
  -5  -6   6         90.17         89.37         1.55 o
  -4  -6   6        700.77        643.94         6.93 o
  -3  -6   6         77.70         73.72         1.37 o
  -2  -6   6         57.22         53.24         0.96 o
  -1  -6   6        289.94        265.77         2.95 o
   0  -6   6          8.16          6.48         0.38 o
   1  -6   6        158.24        150.92         1.96 o
   2  -6   6         22.32         22.23         0.72 o
   3  -6   6        116.79        111.36         2.27 o
   4  -6   6         53.20         51.12         1.84 o
   5  -6   6          1.91          1.52         0.33 o
   6  -6   6          7.24          7.36         0.57 o
   7  -6   6          4.29          4.47         0.45 o
  -9  -5   6         12.41         15.04         0.41 o
  -8  -5   6          3.12          3.35         0.26 o
  -7  -5   6          6.10          6.48         0.40 o
  -6  -5   6         26.35         25.76         0.68 o
  -5  -5   6        297.77        281.72         3.66 o
  -4  -5   6        949.74        898.08        10.54 o
  -3  -5   6        178.40        158.53         3.13 o
  -2  -5   6        114.13        112.58         6.83 o
  -1  -5   6        212.08        218.09         8.17 o
   0  -5   6        175.45        172.55         7.18 o
   1  -5   6         81.37         89.97        10.02 o
   2  -5   6         48.06         33.41         6.68 o
   3  -5   6          5.04          5.19         0.56 o
   4  -5   6         34.22         35.82         1.15 o
   5  -5   6         27.24         25.26         0.84 o
   6  -5   6          2.00          1.64         0.29 o
   7  -5   6         11.43          9.66         0.43 o
   8  -5   6         14.27         15.15         0.48 o
  -9  -4   6         11.13         13.51         0.43 o
  -8  -4   6         29.71         28.83         0.69 o
  -7  -4   6          1.92          1.71         0.25 o
  -6  -4   6        282.27        262.87         3.42 o
  -5  -4   6        303.44        273.86         3.88 o
  -4  -4   6         32.25         23.94         3.06 o
  -3  -4   6         35.10         36.65         4.40 o
  -2  -4   6        241.88        236.95         8.37 o
  -1  -4   6        297.70        322.65        11.56 o
   0  -4   6         39.32         47.54         4.18 o
   1  -4   6          2.09          3.72         1.96 o
   2  -4   6         67.93         55.32         5.69 o
   3  -4   6        256.13        227.58        14.12 o
   4  -4   6         23.23         24.72         0.98 o
   5  -4   6         72.13         72.59         1.45 o
   6  -4   6        130.08        117.35         1.91 o
   7  -4   6         38.50         39.74         0.90 o
   8  -4   6         30.63         31.46         0.67 o
 -10  -3   6          2.19          1.97         0.18 o
  -9  -3   6         63.17         63.74         1.06 o
  -8  -3   6        105.76        107.63         1.72 o
  -7  -3   6          7.01          6.52         0.49 o
  -6  -3   6        231.02        214.25         2.91 o
  -5  -3   6         88.32         71.25         5.68 o
  -4  -3   6         50.54         48.20         4.12 o
  -3  -3   6        251.03        250.92        15.94 o
  -2  -3   6        483.62        540.26        20.73 o
  -1  -3   6        440.22        514.31        14.42 o
   0  -3   6        165.46        184.38         5.79 o
   1  -3   6         41.39         42.00         3.52 o
   2  -3   6        225.52        224.48         8.07 o
   3  -3   6        184.17        177.99         8.25 o
   4  -3   6         18.03         19.25         1.36 o
   5  -3   6         49.45         47.50         1.06 o
   6  -3   6        127.54        118.87         1.89 o
   7  -3   6         53.25         53.34         0.99 o
   8  -3   6         23.99         20.66         0.61 o
   9  -3   6          1.99          1.66         0.17 o
 -10  -2   6         45.18         52.36         0.89 o
  -9  -2   6         15.75         17.11         0.59 o
  -8  -2   6          5.81          6.37         0.44 o
  -7  -2   6        323.56        297.56         4.02 o
  -6  -2   6          0.91          1.21         0.28 o
  -5  -2   6        322.33        287.59         9.52 o
  -4  -2   6        165.98        162.29         6.61 o
  -3  -2   6        391.91        438.69        12.88 o
  -2  -2   6       2353.36       2871.00        55.36 o
  -1  -2   6        132.89        136.86         4.97 o
   0  -2   6         92.64        108.94         4.78 o
   1  -2   6        194.65        214.78         6.36 o
   2  -2   6        202.23        215.04         5.84 o
   3  -2   6        246.24        261.03         8.42 o
   4  -2   6        255.47        249.65         8.12 o
   5  -2   6         69.25         64.14         1.47 o
   6  -2   6        343.37        315.59         4.15 o
   7  -2   6        167.99        157.17         2.22 o
   8  -2   6         33.18         32.80         0.73 o
   9  -2   6         22.16         25.56         0.59 o
 -10  -1   6         85.88         90.85         1.98 o
  -9  -1   6          3.82          4.13         0.29 o
  -8  -1   6          7.91          8.44         0.45 o
  -7  -1   6        210.47        201.09         3.01 o
  -6  -1   6         22.24         21.76         1.29 o
  -5  -1   6         50.27         46.58         1.85 o
  -4  -1   6        453.70        480.31        11.36 o
  -3  -1   6       2146.07       2604.60        49.98 o
  -2  -1   6        345.57        419.08         9.07 o
  -1  -1   6         14.67         15.60         1.23 o
   0  -1   6        979.60       1176.01        25.47 o
   1  -1   6        560.07        663.08        13.19 o
   2  -1   6        322.91        350.82         8.27 o
   3  -1   6        100.55         95.14         3.71 o
   4  -1   6        465.88        471.90        12.40 o
   5  -1   6         49.26         39.56         1.57 o
   6  -1   6         13.93         13.55         0.70 o
   7  -1   6         10.90         10.42         0.55 o
   8  -1   6         63.72         61.20         1.12 o
   9  -1   6          1.92          2.42         0.18 o
 -10   0   6         67.33         72.22         1.35 o
  -9   0   6         33.89         33.38         0.77 o
  -8   0   6         95.61         90.28         1.66 o
  -7   0   6        158.83        144.43         2.36 o
  -6   0   6        450.83        408.48        11.22 o
  -5   0   6        660.69        675.07        15.05 o
  -4   0   6        104.66        121.09         7.45 o
  -3   0   6        161.85        190.83         5.70 o
  -2   0   6        133.54        115.53         3.52 o
  -1   0   6          6.86          6.10         1.28 o
   0   0   6          1.98          5.25         0.96 o
   1   0   6       1376.86       1612.41        39.07 o
   2   0   6        240.84        289.15         8.02 o
   3   0   6       1994.42       2060.85        40.64 o
   4   0   6        280.85        262.68         9.88 o
   5   0   6       1057.39        917.14        24.83 o
   6   0   6        129.74        110.98         1.86 o
   7   0   6         54.09         51.67         1.07 o
   8   0   6         63.50         66.01         1.15 o
   9   0   6          1.58          1.35         0.17 o
 -10   1   6         86.02         94.25         1.66 o
  -9   1   6          3.89          3.77         0.34 o
  -8   1   6          8.14          7.92         0.53 o
  -7   1   6        210.78        195.28         3.82 o
  -6   1   6         22.43         21.24         1.00 o
  -5   1   6         49.75         46.40         2.70 o
  -4   1   6        453.59        501.61        11.56 o
  -3   1   6       2146.41       2538.93        49.60 o
  -2   1   6        345.44        429.89         8.45 o
  -1   1   6         14.76         16.13         1.35 o
   0   1   6        981.83       1168.25        21.62 o
   1   1   6        562.49        656.00        13.28 o
   2   1   6        323.42        338.56         8.66 o
   3   1   6        101.05         95.76         3.88 o
   4   1   6        466.36        447.70        16.08 o
   5   1   6         49.08         43.60         2.50 o
   6   1   6         13.91         12.93         0.77 o
   7   1   6         11.00         10.31         0.71 o
   8   1   6         63.68         61.75         1.46 o
   9   1   6          1.95          2.51         0.20 o
 -10   2   6         45.09         53.09         1.49 o
  -9   2   6         15.74         16.81         0.60 o
  -8   2   6          5.83          5.08         0.68 o
  -7   2   6        322.58        299.73         5.91 o
  -6   2   6          0.90          0.61         0.42 o
  -5   2   6        322.54        310.46         7.98 o
  -4   2   6        165.48        161.07         4.91 o
  -3   2   6        391.30        444.03         8.35 o
  -2   2   6       2352.04       2896.62        50.41 o
  -1   2   6        132.43        141.46         3.79 o
   0   2   6         92.63        106.23         3.02 o
   1   2   6        193.99        206.40         5.57 o
   2   2   6        201.69        201.22         5.99 o
   3   2   6        244.85        249.07         6.92 o
   4   2   6        255.02        235.62         8.23 o
   5   2   6         68.93         59.98         1.81 o
   6   2   6        343.64        305.01         5.34 o
   7   2   6        168.14        151.73         4.47 o
   8   2   6         33.13         32.66         1.19 o
   9   2   6         22.25         23.89         1.06 o
 -10   3   6          2.17          2.13         0.30 o
  -9   3   6         63.40         63.06         1.36 o
  -8   3   6        105.93        106.42         2.51 o
  -7   3   6          6.91          6.53         0.96 o
  -6   3   6        231.07        213.44         4.45 o
  -5   3   6         87.75         77.36         2.14 o
  -4   3   6         50.12         49.23         2.65 o
  -3   3   6        251.11        259.95         6.21 o
  -2   3   6        485.28        544.65        11.28 o
  -1   3   6        441.75        514.28        13.60 o
   0   3   6        166.06        172.49         6.37 o
   1   3   6         41.17         41.54         2.06 o
   2   3   6        226.32        221.31         5.57 o
   3   3   6        184.44        167.83        11.61 o
   4   3   6         18.28         15.25         3.06 o
   5   3   6         49.92         44.08         2.64 o
   6   3   6        127.47        117.39         3.26 o
   7   3   6         53.35         56.28         1.93 o
   8   3   6         24.15         19.14         0.80 o
   9   3   6          2.01          2.43         0.30 o
  -9   4   6         11.03         13.67         0.91 o
  -8   4   6         29.57         26.80         1.33 o
  -7   4   6          1.90          2.01         0.62 o
  -6   4   6        282.76        260.67         6.63 o
  -5   4   6        302.63        279.46         9.28 o
  -4   4   6         32.48         27.09         1.70 o
  -3   4   6         35.41         39.89         3.05 o
  -2   4   6        242.33        238.77         5.13 o
  -1   4   6        297.57        313.29         6.97 o
   0   4   6         39.39         45.31         2.21 o
   1   4   6          2.19          2.57         0.88 o
   2   4   6         68.10         62.06         2.82 o
   3   4   6        254.76        233.60         6.16 o
   4   4   6         23.28         22.00         1.38 o
   5   4   6         72.24         70.61         2.58 o
   6   4   6        129.69        113.41         3.62 o
   7   4   6         38.57         41.18         1.60 o
   8   4   6         30.44         33.71         1.82 o
  -9   5   6         12.30         15.18         0.91 o
  -8   5   6          3.12          2.77         0.43 o
  -7   5   6          6.05          5.83         0.59 o
  -6   5   6         26.27         26.79         1.60 o
  -5   5   6        298.12        277.01         5.24 o
  -4   5   6        948.99        884.26        17.87 o
  -3   5   6        179.45        156.87         3.59 o
  -2   5   6        114.73        105.41         5.65 o
  -1   5   6        211.38        209.46         5.54 o
   0   5   6        175.18        173.11         4.53 o
   1   5   6         81.38         79.81         3.01 o
   2   5   6         48.30         46.38         2.83 o
   3   5   6          5.06          3.08         0.61 o
   4   5   6         34.29         32.67         1.25 o
   5   5   6         27.41         25.21         1.29 o
   6   5   6          2.03          2.34         0.61 o
   7   5   6         11.40         11.33         0.73 o
   8   5   6         14.40         16.10         0.91 o
  -8   6   6         31.52         34.18         1.07 o
  -7   6   6         20.53         21.63         0.95 o
  -6   6   6         14.54         10.56         1.05 o
  -5   6   6         90.54         90.52         2.25 o
  -4   6   6        700.12        652.99        12.00 o
  -3   6   6         77.57         69.38         2.08 o
  -2   6   6         57.55         50.81         2.08 o
  -1   6   6        291.32        259.57         6.02 o
   0   6   6          8.07          6.91         1.02 o
   1   6   6        158.14        144.71         3.63 o
   2   6   6         22.27         21.89         2.22 o
   3   6   6        116.74        110.05         3.26 o
   4   6   6         52.85         49.77         1.52 o
   5   6   6          1.89          1.67         0.43 o
   6   6   6          7.24          7.91         0.64 o
   7   6   6          4.29          4.58         0.43 o
  -7   7   6          2.89          3.37         0.76 o
  -6   7   6         19.50         19.32         0.95 o
  -5   7   6         26.38         25.81         1.21 o
  -4   7   6         79.73         74.95         2.00 o
  -3   7   6         77.61         72.29         2.07 o
  -2   7   6        225.41        217.31         5.15 o
  -1   7   6        209.61        190.76         4.66 o
   0   7   6         26.20         25.80         1.86 o
   1   7   6          2.82          2.06         0.50 o
   2   7   6        161.73        144.84         3.56 o
   3   7   6         25.14         26.01         3.34 o
   4   7   6         20.02         18.65         0.78 o
   5   7   6          6.46          4.56         0.61 o
   6   7   6         13.42         13.53         0.64 o
  -6   8   6         20.92         21.87         1.21 o
  -5   8   6         15.84         13.67         0.61 o
  -4   8   6         31.89         36.22         2.73 o
  -3   8   6        110.36        101.08         2.58 o
  -2   8   6         24.57         22.63         1.67 o
  -1   8   6         34.12         33.75         1.54 o
   0   8   6          8.99          7.92         0.66 o
   1   8   6         30.21         27.98         1.10 o
   2   8   6          0.94          1.32         0.61 o
   3   8   6          2.81          2.50         0.27 o
   4   8   6          1.02          1.21         0.30 o
   5   8   6         21.00         20.04         1.21 o
  -5   9   6          9.69         10.93         0.61 o
  -4   9   6         36.54         41.00         1.52 o
  -3   9   6         57.82         63.17         2.13 o
  -2   9   6         16.79         16.14         0.74 o
  -1   9   6         61.84         61.59         2.46 o
   0   9   6         67.84         74.50         2.25 o
   1   9   6          2.10          1.77         0.66 o
   2   9   6         23.45         23.61         0.73 o
   3   9   6          1.39          1.68         0.21 o
   4   9   6         25.26         26.73         1.21 o
  -1 -10   7          3.44          4.11         0.17 o
   0 -10   7         24.04         28.25         0.61 o
  -4  -9   7         19.41         19.59         0.44 o
  -3  -9   7         14.14         14.21         0.39 o
  -2  -9   7         25.39         31.57         0.59 o
  -1  -9   7         17.94         19.32         0.46 o
   0  -9   7          0.14          0.03         0.10 o
   1  -9   7          0.32          0.10         0.11 o
   2  -9   7         29.25         33.35         0.78 o
   3  -9   7          1.45          2.43         0.61 o
  -6  -8   7          0.54          0.06         0.14 o
  -5  -8   7          0.42          0.25         0.18 o
  -4  -8   7         24.33         22.93         0.63 o
  -3  -8   7         37.62         35.38         0.65 o
  -2  -8   7         14.72         14.32         0.81 o
  -1  -8   7         60.33         63.61         1.01 o
   0  -8   7        223.28        223.67         2.69 o
   1  -8   7          1.23          1.79         0.22 o
   2  -8   7         11.15         10.16         0.52 o
   3  -8   7         30.29         29.88         1.05 o
   4  -8   7         12.27         12.13         0.76 o
   5  -8   7         10.08          8.20         0.61 o
  -7  -7   7         15.48         17.80         0.47 o
  -6  -7   7         11.68         11.68         0.56 o
  -5  -7   7        156.27        150.19         2.18 o
  -4  -7   7         18.44         17.28         0.60 o
  -3  -7   7        295.42        284.07         3.31 o
  -2  -7   7        494.36        486.67         5.13 o
  -1  -7   7        285.06        282.74         3.39 o
   0  -7   7          0.88          0.84         0.20 o
   1  -7   7         90.24         89.44         2.36 o
   2  -7   7         81.72         77.64         1.36 o
   3  -7   7         33.53         33.64         1.03 o
   4  -7   7          3.77          4.58         0.64 o
   5  -7   7          1.71          1.57         0.61 o
   6  -7   7          0.17          0.61         0.21 o
  -8  -6   7          2.98          2.88         0.21 o
  -7  -6   7          4.38          4.76         0.29 o
  -6  -6   7          0.31          0.34         0.18 o
  -5  -6   7          2.06          2.31         0.28 o
  -4  -6   7        210.77        199.81         2.48 o
  -3  -6   7         18.07         17.30         0.56 o
  -2  -6   7        219.97        212.54         2.46 o
  -1  -6   7         31.93         29.66         0.74 o
   0  -6   7        125.98        123.84         1.69 o
   1  -6   7        288.03        271.61         3.44 o
   2  -6   7          0.01         -0.08         0.33 o
   3  -6   7         28.48         26.85         0.89 o
   4  -6   7         37.94         34.60         1.36 o
   5  -6   7         14.95         11.49         1.01 o
   6  -6   7         25.93         28.03         0.83 o
   7  -6   7          1.58          1.52         0.46 o
  -9  -5   7          6.96          7.38         0.27 o
  -8  -5   7          2.55          2.29         0.27 o
  -7  -5   7         77.13         73.34         1.36 o
  -6  -5   7          3.29          3.83         0.34 o
  -5  -5   7         27.43         27.76         0.76 o
  -4  -5   7        404.51        385.16         6.22 o
  -3  -5   7        120.16        119.90         1.59 o
  -2  -5   7        116.36         87.95         7.17 o
  -1  -5   7         13.84         12.29         2.17 o
   0  -5   7        669.62        571.83        16.35 o
   1  -5   7        392.39        361.89        15.24 o
   2  -5   7        111.63        103.65         2.24 o
   3  -5   7         34.52         36.64         1.09 o
   4  -5   7        192.71        186.61         3.07 o
   5  -5   7         46.77         44.12         1.15 o
   6  -5   7          9.33          8.62         0.52 o
   7  -5   7          2.13          2.22         0.39 o
   8  -5   7         11.86         10.33         0.91 o
  -9  -4   7          2.60          2.52         0.21 o
  -8  -4   7          3.64          3.58         0.34 o
  -7  -4   7        127.10        122.81         2.07 o
  -6  -4   7        140.02        131.94         2.10 o
  -5  -4   7         43.60         42.72         0.96 o
  -4  -4   7        115.88        105.49         1.99 o
  -3  -4   7        135.96        134.62         7.73 o
  -2  -4   7         71.55         65.87         4.42 o
  -1  -4   7        189.37        184.36         7.44 o
   0  -4   7         74.93         68.76         5.11 o
   1  -4   7          0.82          0.85         1.52 o
   2  -4   7        125.90        121.27         5.92 o
   3  -4   7        108.33         89.72         2.51 o
   4  -4   7        224.62        219.26         3.26 o
   5  -4   7         71.08         69.88         1.38 o
   6  -4   7         97.23         99.77         1.70 o
   7  -4   7         10.47          9.07         0.65 o
   8  -4   7         39.85         42.46         0.85 o
  -9  -3   7         99.59        108.63         1.60 o
  -8  -3   7         29.71         32.03         0.77 o
  -7  -3   7        107.50        102.74         1.69 o
  -6  -3   7          4.95          4.48         0.35 o
  -5  -3   7         68.52         58.09         1.14 o
  -4  -3   7         10.25         13.09         2.23 o
  -3  -3   7        139.90        136.26         6.20 o
  -2  -3   7        360.95        380.19        11.71 o
  -1  -3   7       1691.00       2037.74       115.05 o
   0  -3   7        255.41        273.59         9.56 o
   1  -3   7         17.54         20.22         2.38 o
   2  -3   7         21.68         21.13         2.77 o
   3  -3   7         28.50         30.53         1.75 o
   4  -3   7        195.13        172.77         2.99 o
   5  -3   7        448.67        415.34         8.83 o
   6  -3   7        167.99        160.56         2.36 o
   7  -3   7         10.15         10.33         0.51 o
   8  -3   7          2.85          3.25         0.25 o
 -10  -2   7         34.46         39.98         0.86 o
  -9  -2   7         84.62         91.03         1.68 o
  -8  -2   7        208.31        200.09         3.09 o
  -7  -2   7         35.99         32.55         0.79 o
  -6  -2   7         41.16         33.67         0.82 o
  -5  -2   7        253.17        239.79         6.37 o
  -4  -2   7         95.33         95.90         6.03 o
  -3  -2   7        163.09        166.94         8.50 o
  -2  -2   7        406.32        503.36        12.20 o
  -1  -2   7       2140.60       2614.65        57.71 o
   0  -2   7        262.47        231.20         7.56 o
   1  -2   7         14.46         21.64         2.54 o
   2  -2   7         27.03         29.36         2.63 o
   3  -2   7        205.66        212.24         7.36 o
   4  -2   7        231.98        210.24         6.37 o
   5  -2   7        239.13        229.54         3.73 o
   6  -2   7         78.76         72.67         1.36 o
   7  -2   7         25.68         26.05         0.73 o
   8  -2   7         38.99         41.08         0.93 o
   9  -2   7          3.79          3.46         0.39 o
 -10  -1   7         43.25         50.81         1.06 o
  -9  -1   7          0.46          1.04         0.29 o
  -8  -1   7         37.63         38.98         0.82 o
  -7  -1   7         28.83         26.32         0.82 o
  -6  -1   7        134.31        127.20         1.94 o
  -5  -1   7         51.56         54.27         2.34 o
  -4  -1   7        591.90        653.84        22.96 o
  -3  -1   7       1077.35       1168.98        28.12 o
  -2  -1   7        397.70        453.31        11.07 o
  -1  -1   7        582.15        656.63        12.74 o
   0  -1   7       1348.70       1602.85        28.20 o
   1  -1   7          5.93         10.14         1.58 o
   2  -1   7       1649.09       1759.06        28.37 o
   3  -1   7        140.12        131.93         4.06 o
   4  -1   7          7.03          7.47         0.97 o
   5  -1   7        176.47        170.54         2.56 o
   6  -1   7        156.07        139.91         2.20 o
   7  -1   7        324.70        319.29         4.28 o
   8  -1   7         64.68         68.55         1.15 o
   9  -1   7         40.95         45.48         0.95 o
 -10   0   7        144.22        161.66         3.85 o
  -9   0   7         50.28         50.27         0.99 o
  -8   0   7        108.50        101.88         1.95 o
  -7   0   7          2.58          2.21         0.41 o
  -6   0   7          0.04          0.25         0.31 o
  -5   0   7          6.40          4.02         0.74 o
  -4   0   7         31.89         43.01         2.75 o
  -3   0   7         84.01         84.67         3.36 o
  -2   0   7        285.67        328.39         7.65 o
  -1   0   7        527.69        657.90        13.26 o
   0   0   7         46.45         47.91         3.38 o
   1   0   7         38.67         45.37         2.67 o
   2   0   7        540.91        600.03        12.50 o
   3   0   7        144.81        159.14         4.57 o
   4   0   7         83.68         81.75         3.46 o
   5   0   7          0.00          0.04         0.29 o
   6   0   7        958.53        911.10        10.30 o
   7   0   7          0.00          0.17         0.20 o
   8   0   7          6.20          7.34         0.48 o
   9   0   7          0.21          0.20         0.24 o
 -10   1   7         43.01         50.98         0.98 o
  -9   1   7          0.46          0.56         0.18 o
  -8   1   7         37.24         35.72         1.17 o
  -7   1   7         28.58         23.61         0.94 o
  -6   1   7        133.96        123.77         2.25 o
  -5   1   7         51.24         55.89         3.07 o
  -4   1   7        591.57        637.84        14.12 o
  -3   1   7       1075.62       1184.29        21.48 o
  -2   1   7        396.84        464.03         9.73 o
  -1   1   7        581.24        652.45        12.76 o
   0   1   7       1345.49       1587.77        32.26 o
   1   1   7          6.11         11.44         1.61 o
   2   1   7       1644.57       1801.09        35.96 o
   3   1   7        140.36        137.18         4.82 o
   4   1   7          6.92          7.74         1.71 o
   5   1   7        175.66        162.59         2.85 o
   6   1   7        156.58        136.90         2.33 o
   7   1   7        324.50        318.50         5.98 o
   8   1   7         64.26         65.85         1.92 o
   9   1   7         40.82         47.40         1.10 o
 -10   2   7         34.57         41.02         1.52 o
  -9   2   7         84.52         93.13         2.06 o
  -8   2   7        207.82        194.74         3.40 o
  -7   2   7         35.89         31.99         1.14 o
  -6   2   7         41.31         34.15         1.41 o
  -5   2   7        252.83        233.61         7.21 o
  -4   2   7         94.87         98.82         3.74 o
  -3   2   7        162.18        174.59         3.62 o
  -2   2   7        405.61        508.36        10.12 o
  -1   2   7       2140.44       2636.97        46.84 o
   0   2   7        261.03        254.18         6.96 o
   1   2   7         14.58         22.61         1.78 o
   2   2   7         27.11         27.11         2.60 o
   3   2   7        206.98        210.66         6.33 o
   4   2   7        231.66        200.70         7.11 o
   5   2   7        239.88        239.91         5.79 o
   6   2   7         78.49         69.15         1.86 o
   7   2   7         25.75         25.07         1.03 o
   8   2   7         39.02         39.23         1.04 o
   9   2   7          3.75          4.56         0.61 o
  -9   3   7         99.67        109.94         2.27 o
  -8   3   7         29.63         28.61         0.94 o
  -7   3   7        107.70        102.78         2.53 o
  -6   3   7          4.94          5.02         0.62 o
  -5   3   7         68.75         58.15         1.91 o
  -4   3   7         10.44         12.76         0.89 o
  -3   3   7        140.32        152.17         3.91 o
  -2   3   7        361.69        388.89        13.08 o
  -1   3   7       1692.42       2010.20        35.25 o
   0   3   7        255.72        280.00         7.52 o
   1   3   7         17.77         18.52         1.33 o
   2   3   7         21.45         22.05         2.05 o
   3   3   7         28.50         24.60         2.97 o
   4   3   7        194.24        161.22         4.16 o
   5   3   7        448.47        409.94         9.04 o
   6   3   7        167.68        157.43         4.01 o
   7   3   7         10.01         10.34         0.80 o
   8   3   7          2.80          2.73         0.61 o
  -9   4   7          2.63          2.13         0.21 o
  -8   4   7          3.61          4.52         0.76 o
  -7   4   7        127.61        120.03         2.72 o
  -6   4   7        140.24        129.36         3.60 o
  -5   4   7         43.52         42.13         1.51 o
  -4   4   7        116.25        108.22         2.45 o
  -3   4   7        136.11        136.65         2.83 o
  -2   4   7         71.14         60.78         2.26 o
  -1   4   7        188.82        184.83         4.46 o
   0   4   7         75.82         75.51         2.94 o
   1   4   7          0.77          0.41         0.64 o
   2   4   7        126.37        114.59         3.07 o
   3   4   7        108.30         89.57         2.37 o
   4   4   7        225.54        209.31         5.80 o
   5   4   7         71.03         65.90         2.36 o
   6   4   7         97.08         98.74         3.44 o
   7   4   7         10.30          8.90         0.91 o
   8   4   7         39.63         45.25         2.13 o
  -9   5   7          6.92          7.90         0.61 o
  -8   5   7          2.47          2.73         0.61 o
  -7   5   7         77.48         70.84         1.92 o
  -6   5   7          3.28          3.04         0.66 o
  -5   5   7         27.39         27.51         1.10 o
  -4   5   7        405.79        390.43         8.33 o
  -3   5   7        119.61        111.79         2.62 o
  -2   5   7        114.98        109.31         4.80 o
  -1   5   7         13.77         12.88         1.17 o
   0   5   7        671.04        638.82        12.68 o
   1   5   7        392.88        371.91         6.88 o
   2   5   7        111.78        100.46         2.77 o
   3   5   7         34.68         33.48         1.82 o
   4   5   7        192.56        181.20         5.04 o
   5   5   7         46.44         43.32         1.72 o
   6   5   7          9.51         10.27         1.37 o
   7   5   7          2.07          1.85         0.43 o
   8   5   7         11.85         10.63         0.91 o
  -8   6   7          2.94          3.97         0.43 o
  -7   6   7          4.38          5.16         0.43 o
  -6   6   7          0.30          0.18         0.51 o
  -5   6   7          2.13          2.76         0.44 o
  -4   6   7        210.83        195.64         4.20 o
  -3   6   7         18.09         17.21         0.96 o
  -2   6   7        220.33        208.76         5.06 o
  -1   6   7         32.03         25.64         1.59 o
   0   6   7        126.25        117.02         2.88 o
   1   6   7        287.18        259.59         5.89 o
   2   6   7          0.01         -0.40         0.48 o
   3   6   7         28.43         25.09         1.01 o
   4   6   7         38.13         35.53         2.13 o
   5   6   7         14.96         13.50         1.82 o
   6   6   7         26.00         30.54         1.29 o
   7   6   7          1.56          1.21         0.21 o
  -7   7   7         15.58         17.73         0.73 o
  -6   7   7         11.79         12.26         0.73 o
  -5   7   7        156.57        145.30         3.42 o
  -4   7   7         18.46         17.18         0.96 o
  -3   7   7        295.37        281.20         5.09 o
  -2   7   7        494.26        479.97         9.85 o
  -1   7   7        285.00        272.33         6.21 o
   0   7   7          0.89          1.20         0.44 o
   1   7   7         90.25         79.60         2.10 o
   2   7   7         81.70         71.44         4.40 o
   3   7   7         33.65         31.01         1.01 o
   4   7   7          3.82          4.25         0.91 o
   5   7   7          1.72          1.21         0.30 o
   6   7   7          0.17          0.00         0.30 o
  -6   8   7          0.54          0.30         0.30 o
  -5   8   7          0.42          0.00         0.30 o
  -4   8   7         24.12         21.67         0.97 o
  -3   8   7         37.65         33.60         1.16 o
  -2   8   7         14.49         14.48         0.85 o
  -1   8   7         60.02         60.28         2.04 o
   0   8   7        223.10        220.42         6.79 o
   1   8   7          1.31          0.84         0.46 o
   2   8   7         11.19         10.27         0.63 o
   3   8   7         30.17         30.46         1.01 o
   4   8   7         12.38         13.97         0.91 o
   5   8   7         10.13         10.93         0.91 o
  -4   9   7         19.42         20.04         0.91 o
  -3   9   7         14.04         16.10         0.91 o
  -2   9   7         25.34         28.24         1.21 o
  -1   9   7         18.10         16.80         1.06 o
   0   9   7          0.14          0.71         0.27 o
   1   9   7          0.30          0.00         0.30 o
   2   9   7         29.24         31.70         0.95 o
   3   9   7          1.49          1.52         0.30 o
  -4  -9   8         18.30         18.36         0.45 o
  -3  -9   8         40.00         45.43         0.72 o
  -2  -9   8          4.60          5.28         0.24 o
  -1  -9   8          5.16          4.96         0.27 o
   0  -9   8          6.39          6.86         0.41 o
   1  -9   8         10.12         10.57         0.39 o
   2  -9   8          2.09          1.48         0.22 o
   3  -9   8         18.54         21.56         1.21 o
  -6  -8   8          6.27          6.16         0.30 o
  -5  -8   8          6.27          6.37         0.26 o
  -4  -8   8          0.90          0.91         0.14 o
  -3  -8   8         23.90         22.73         0.50 o
  -2  -8   8         26.77         28.35         0.63 o
  -1  -8   8        241.20        253.05         2.96 o
   0  -8   8        152.21        153.90         2.40 o
   1  -8   8         40.15         39.45         0.81 o
   2  -8   8          2.03          2.05         0.25 o
   3  -8   8          1.16          0.76         0.30 o
   4  -8   8          8.77          9.15         0.64 o
   5  -8   8         17.15         17.92         0.91 o
  -7  -7   8          7.29          8.10         0.44 o
  -6  -7   8          0.41          0.30         0.20 o
  -5  -7   8         32.33         32.61         0.78 o
  -4  -7   8          0.18          0.12         0.18 o
  -3  -7   8         52.17         50.35         0.83 o
  -2  -7   8        232.18        228.15         2.79 o
  -1  -7   8        117.51        113.98         1.63 o
   0  -7   8         82.92         78.62         1.18 o
   1  -7   8         73.78         75.77         1.33 o
   2  -7   8          3.61          2.78         0.33 o
   3  -7   8          1.95          2.14         0.32 o
   4  -7   8         18.08         19.59         1.18 o
   5  -7   8          3.11          3.97         0.43 o
   6  -7   8          0.53          0.30         0.21 o
  -8  -6   8         15.69         14.79         0.46 o
  -7  -6   8          0.28          0.19         0.15 o
  -6  -6   8         45.57         45.34         1.00 o
  -5  -6   8         50.73         46.17         0.96 o
  -4  -6   8         19.15         17.33         0.72 o
  -3  -6   8        168.63        154.28         1.97 o
  -2  -6   8        169.15        169.08         2.16 o
  -1  -6   8        106.27         96.05         1.40 o
   0  -6   8        282.78        271.33         3.12 o
   1  -6   8        471.97        444.48         5.68 o
   2  -6   8         11.80         10.75         0.58 o
   3  -6   8        102.31        100.14         1.98 o
   4  -6   8          5.53          5.41         0.39 o
   5  -6   8          3.74          3.74         0.36 o
   6  -6   8         17.99         17.05         0.64 o
   7  -6   8          1.32          2.43         0.61 o
  -8  -5   8          1.75          1.30         0.18 o
  -7  -5   8         13.11         12.36         0.64 o
  -6  -5   8        140.55        133.01         2.04 o
  -5  -5   8          2.11          1.78         0.25 o
  -4  -5   8         45.66         42.92         0.97 o
  -3  -5   8        109.41        103.43         1.41 o
  -2  -5   8        133.05        106.68         1.48 o
  -1  -5   8          3.50          3.85         0.48 o
   0  -5   8        174.54        170.64         2.74 o
   1  -5   8        114.58        113.99         1.92 o
   2  -5   8         10.45         11.21         0.63 o
   3  -5   8         67.17         63.58         1.34 o
   4  -5   8         40.58         38.92         1.41 o
   5  -5   8         26.39         25.36         1.06 o
   6  -5   8         10.61          9.00         0.40 o
   7  -5   8         16.70         19.93         0.56 o
  -9  -4   8         22.56         24.31         0.56 o
  -8  -4   8         27.13         29.30         0.78 o
  -7  -4   8         62.21         62.57         1.17 o
  -6  -4   8         76.23         73.29         1.37 o
  -5  -4   8        141.39        129.53         1.98 o
  -4  -4   8         27.61         27.29         0.74 o
  -3  -4   8        210.08        177.35         8.82 o
  -2  -4   8        350.16        312.08        10.32 o
  -1  -4   8         35.64         38.81         3.83 o
   0  -4   8         12.49         16.43         3.36 o
   1  -4   8        427.96        414.98        16.40 o
   2  -4   8        591.51        509.14        19.08 o
   3  -4   8         48.37         45.97         1.23 o
   4  -4   8         28.60         30.80         0.90 o
   5  -4   8          6.46          5.79         0.42 o
   6  -4   8         81.54         81.45         1.40 o
   7  -4   8         25.85         23.30         0.64 o
   8  -4   8          3.27          2.85         0.26 o
  -9  -3   8         18.44         20.79         0.53 o
  -8  -3   8         70.38         70.94         1.30 o
  -7  -3   8         29.24         30.96         0.75 o
  -6  -3   8        139.78        122.28         2.01 o
  -5  -3   8         10.98         11.36         0.58 o
  -4  -3   8         16.96         15.21         2.46 o
  -3  -3   8        181.51        193.12         7.65 o
  -2  -3   8        774.01        781.93        21.04 o
  -1  -3   8        210.10        262.69        12.53 o
   0  -3   8        501.03        492.38        18.00 o
   1  -3   8         28.58         30.11         4.15 o
   2  -3   8        465.45        417.24        12.57 o
   3  -3   8         71.67         65.83         2.45 o
   4  -3   8         12.80         15.06         0.61 o
   5  -3   8         30.44         29.86         0.75 o
   6  -3   8         32.84         35.49         0.81 o
   7  -3   8         42.39         43.87         0.96 o
   8  -3   8          7.91          6.81         0.47 o
 -10  -2   8         18.55         20.57         0.57 o
  -9  -2   8          4.84          4.61         0.27 o
  -8  -2   8        159.57        160.61         2.55 o
  -7  -2   8        472.30        447.65         5.58 o
  -6  -2   8         19.68         18.95         0.66 o
  -5  -2   8        136.83        121.95         3.95 o
  -4  -2   8        302.96        280.41        12.45 o
  -3  -2   8        101.83         92.76         4.94 o
  -2  -2   8        898.12       1033.49        26.91 o
  -1  -2   8        185.63        199.20         7.51 o
   0  -2   8        921.61        967.59        30.49 o
   1  -2   8        636.54        635.68        16.83 o
   2  -2   8         94.64         93.30         3.84 o
   3  -2   8         63.52         62.37         2.06 o
   4  -2   8        178.22        178.36         3.02 o
   5  -2   8         12.58         11.09         0.55 o
   6  -2   8         13.61         13.44         0.62 o
   7  -2   8         41.63         39.81         0.89 o
   8  -2   8          0.93          0.78         0.15 o
 -10  -1   8         37.12         42.81         0.91 o
  -9  -1   8        146.97        159.21         3.38 o
  -8  -1   8        283.39        278.07         3.92 o
  -7  -1   8         42.46         39.50         0.95 o
  -6  -1   8        189.20        167.77         2.61 o
  -5  -1   8        186.47        191.32         4.71 o
  -4  -1   8        205.85        218.83         7.44 o
  -3  -1   8        104.13        114.20         7.59 o
  -2  -1   8         92.27        119.31         4.67 o
  -1  -1   8        118.60        121.94         5.44 o
   0  -1   8        372.70        426.30        14.94 o
   1  -1   8        546.07        590.24        13.31 o
   2  -1   8         36.32         37.72         2.21 o
   3  -1   8        145.14        122.52         3.94 o
   4  -1   8         46.03         45.25         2.97 o
   5  -1   8        232.65        211.45         3.24 o
   6  -1   8         17.46         17.85         0.65 o
   7  -1   8        144.80        142.12         2.16 o
   8  -1   8        127.38        137.35         2.24 o
   9  -1   8         23.38         24.18         0.95 o
 -10   0   8         15.62         18.53         0.73 o
  -9   0   8          0.39          0.20         0.22 o
  -8   0   8         31.81         33.05         0.89 o
  -7   0   8        151.55        137.32         2.36 o
  -6   0   8        318.21        289.48         4.60 o
  -5   0   8       1343.73       1299.06        21.89 o
  -4   0   8         56.00         65.23         3.04 o
  -3   0   8        270.35        315.80        13.63 o
  -2   0   8          2.93          2.86         0.97 o
  -1   0   8          3.86          2.19         0.96 o
   0   0   8        221.58        237.11         6.01 o
   1   0   8        698.66        708.74        12.71 o
   2   0   8         15.73         16.59         1.57 o
   3   0   8        341.17        301.96         7.10 o
   4   0   8          5.81          4.91         1.17 o
   5   0   8         46.74         43.40         0.95 o
   6   0   8        228.87        201.87         2.68 o
   7   0   8          9.77         10.96         0.56 o
   8   0   8         22.52         17.47         0.53 o
   9   0   8         27.76         27.75         0.75 o
 -10   1   8         37.24         44.95         1.29 o
  -9   1   8        146.92        155.28         2.79 o
  -8   1   8        283.76        275.06         4.90 o
  -7   1   8         42.04         38.42         1.99 o
  -6   1   8        189.25        170.96         2.90 o
  -5   1   8        186.17        175.37         6.09 o
  -4   1   8        206.27        210.97         6.10 o
  -3   1   8        103.95        122.22         3.15 o
  -2   1   8         92.27        125.44         2.91 o
  -1   1   8        118.73        123.91         3.92 o
   0   1   8        375.60        438.74        12.27 o
   1   1   8        544.80        602.68        14.30 o
   2   1   8         35.68         36.63         2.23 o
   3   1   8        144.61        122.66         3.86 o
   4   1   8         46.52         40.97         2.73 o
   5   1   8        232.41        201.51         4.61 o
   6   1   8         17.43         14.74         0.69 o
   7   1   8        145.40        138.95         3.14 o
   8   1   8        127.67        137.89         4.91 o
   9   1   8         23.54         23.08         1.21 o
 -10   2   8         18.72         19.91         0.57 o
  -9   2   8          4.89          4.80         0.51 o
  -8   2   8        159.57        153.65         2.78 o
  -7   2   8        473.09        445.53         7.11 o
  -6   2   8         19.79         19.58         0.91 o
  -5   2   8        136.61        126.39         4.74 o
  -4   2   8        303.29        322.90        11.88 o
  -3   2   8        101.14        108.64         2.92 o
  -2   2   8        898.84       1052.82        17.72 o
  -1   2   8        185.79        215.50         4.73 o
   0   2   8        921.49       1001.65        18.59 o
   1   2   8        635.66        674.70        18.27 o
   2   2   8         94.79         88.54         3.80 o
   3   2   8         63.13         57.55         3.25 o
   4   2   8        177.64        171.76         4.40 o
   5   2   8         12.78         11.84         0.90 o
   6   2   8         13.48         14.46         1.36 o
   7   2   8         41.45         40.87         1.19 o
   8   2   8          0.95          1.02         0.31 o
  -9   3   8         18.28         20.18         0.63 o
  -8   3   8         70.09         69.28         1.58 o
  -7   3   8         29.43         32.11         1.02 o
  -6   3   8        139.44        124.51         2.97 o
  -5   3   8         11.03          9.98         0.69 o
  -4   3   8         16.73         15.57         0.90 o
  -3   3   8        180.77        202.73         4.31 o
  -2   3   8        775.10        823.70        14.05 o
  -1   3   8        209.77        245.92         5.23 o
   0   3   8        499.05        540.48        10.14 o
   1   3   8         28.46         29.98         1.81 o
   2   3   8        465.67        439.95        12.90 o
   3   3   8         71.83         57.39         3.20 o
   4   3   8         12.82         13.60         1.09 o
   5   3   8         30.32         28.14         1.88 o
   6   3   8         32.71         35.22         1.50 o
   7   3   8         42.61         43.95         1.44 o
   8   3   8          7.94          7.29         0.91 o
  -9   4   8         22.47         22.75         1.52 o
  -8   4   8         27.25         28.26         1.15 o
  -7   4   8         62.51         59.84         2.04 o
  -6   4   8         76.07         70.23         1.96 o
  -5   4   8        141.76        129.52         2.89 o
  -4   4   8         27.48         25.88         1.13 o
  -3   4   8        210.04        194.53         3.84 o
  -2   4   8        350.11        343.09         6.74 o
  -1   4   8         34.84         41.04         1.89 o
   0   4   8         12.31         11.89         1.23 o
   1   4   8        427.49        423.78        13.22 o
   2   4   8        591.46        521.18        10.14 o
   3   4   8         48.43         41.59         1.52 o
   4   4   8         28.63         30.12         1.50 o
   5   4   8          6.54          4.69         0.61 o
   6   4   8         81.23         80.01         3.34 o
   7   4   8         26.07         24.39         1.52 o
   8   4   8          3.28          3.34         0.61 o
  -8   5   8          1.75          2.73         0.61 o
  -7   5   8         13.16         13.01         0.80 o
  -6   5   8        139.86        134.37         3.64 o
  -5   5   8          2.11          1.82         0.50 o
  -4   5   8         45.28         44.01         1.49 o
  -3   5   8        110.21        107.70         2.56 o
  -2   5   8        132.72        109.12         3.29 o
  -1   5   8          3.55          2.57         0.90 o
   0   5   8        174.88        166.48         3.58 o
   1   5   8        114.39        105.33         2.66 o
   2   5   8         10.39          9.57         0.75 o
   3   5   8         67.32         64.78         7.59 o
   4   5   8         40.80         33.10         2.13 o
   5   5   8         26.18         22.14         1.67 o
   6   5   8         10.62          9.98         1.06 o
   7   5   8         16.75         22.54         1.52 o
  -8   6   8         15.68         14.58         0.91 o
  -7   6   8          0.28          0.46         0.21 o
  -6   6   8         45.61         43.76         1.74 o
  -5   6   8         50.63         44.11         1.25 o
  -4   6   8         19.07         17.26         1.00 o
  -3   6   8        168.65        158.68         3.29 o
  -2   6   8        168.86        160.41         4.17 o
  -1   6   8        105.49         94.23         2.95 o
   0   6   8        281.54        264.22         5.45 o
   1   6   8        473.03        421.47         8.02 o
   2   6   8         11.94         11.23         1.07 o
   3   6   8        102.66         94.33         5.77 o
   4   6   8          5.53          4.56         0.91 o
   5   6   8          3.75          4.25         0.91 o
   6   6   8         17.93         18.91         1.21 o
  -7   7   8          7.19          8.50         0.43 o
  -6   7   8          0.40          0.00         0.30 o
  -5   7   8         32.26         35.34         1.60 o
  -4   7   8          0.16         -0.28         0.39 o
  -3   7   8         52.24         44.73         1.57 o
  -2   7   8        231.68        219.46         5.19 o
  -1   7   8        117.88        109.79         2.45 o
   0   7   8         82.92         79.94         2.12 o
   1   7   8         73.60         73.01         1.70 o
   2   7   8          3.62          4.17         0.98 o
   3   7   8          1.95          1.97         0.46 o
   4   7   8         17.99         18.22         1.21 o
   5   7   8          3.14          4.25         0.61 o
   6   7   8          0.54          0.61         0.30 o
  -6   8   8          6.33          5.16         0.61 o
  -5   8   8          6.36          7.77         0.46 o
  -4   8   8          0.94          0.72         0.31 o
  -3   8   8         24.01         23.39         0.99 o
  -2   8   8         26.78         26.89         1.97 o
  -1   8   8        241.28        240.13         5.22 o
   0   8   8        151.88        150.98         3.99 o
   1   8   8         40.02         38.81         1.13 o
   2   8   8          1.96          2.07         0.27 o
   3   8   8          1.21          1.38         0.21 o
   4   8   8          8.87         10.03         0.64 o
   5   8   8         17.22         20.04         1.21 o
  -3   9   8         40.08         46.47         1.82 o
  -2   9   8          4.50          4.32         0.27 o
  -1   9   8          5.25          4.86         0.61 o
   0   9   8          6.45          7.90         0.61 o
   1   9   8         10.14         11.24         0.61 o
   2   9   8          2.09          1.52         0.46 o
   3   9   8         18.59         22.78         1.21 o
  -4  -9   9         31.14         31.27         0.79 o
  -3  -9   9         34.04         35.24         0.58 o
  -2  -9   9          1.77          1.47         0.14 o
  -1  -9   9         36.02         39.95         0.68 o
   0  -9   9         39.14         41.08         0.84 o
   1  -9   9         14.05         15.57         0.47 o
   2  -9   9         53.62         61.85         1.46 o
  -5  -8   9          5.53          4.12         0.25 o
  -4  -8   9         27.28         27.44         0.55 o
  -3  -8   9         14.14         13.36         0.55 o
  -2  -8   9         91.55         92.37         1.33 o
  -1  -8   9         21.98         22.20         0.51 o
   0  -8   9         88.09         88.94         1.23 o
   1  -8   9         10.35         10.36         0.61 o
   2  -8   9          4.52          4.32         0.37 o
   3  -8   9         35.34         39.98         1.06 o
   4  -8   9         25.94         32.76         1.21 o
  -7  -7   9          6.51          5.94         0.56 o
  -6  -7   9          9.60          8.21         0.54 o
  -5  -7   9         37.59         35.92         0.72 o
  -4  -7   9          0.60          0.46         0.18 o
  -3  -7   9         13.79         13.12         0.47 o
  -2  -7   9         49.75         51.45         0.91 o
  -1  -7   9         14.51         13.15         0.50 o
   0  -7   9         63.86         67.74         1.03 o
   1  -7   9        286.97        286.14         3.75 o
   2  -7   9         84.49         89.71         1.55 o
   3  -7   9         45.78         47.65         1.03 o
   4  -7   9         50.54         54.69         1.40 o
   5  -7   9          4.72          5.42         0.76 o
  -8  -6   9          0.61          0.68         0.15 o
  -7  -6   9         25.49         25.30         0.68 o
  -6  -6   9         18.98         18.34         0.62 o
  -5  -6   9         63.90         59.02         1.26 o
  -4  -6   9         19.47         15.86         0.67 o
  -3  -6   9         22.80         21.23         0.66 o
  -2  -6   9        277.45        266.42         3.08 o
  -1  -6   9         14.89         13.73         0.49 o
   0  -6   9         57.76         52.82         0.95 o
   1  -6   9        530.71        509.98         6.38 o
   2  -6   9        310.21        334.98        12.77 o
   3  -6   9         88.60         89.53         1.59 o
   4  -6   9          7.65          9.46         0.53 o
   5  -6   9          4.15          4.65         0.39 o
   6  -6   9         17.52         18.03         0.58 o
  -8  -5   9          1.91          2.27         0.27 o
  -7  -5   9         19.92         20.45         0.55 o
  -6  -5   9         35.71         33.34         0.79 o
  -5  -5   9          8.12          9.02         0.51 o
  -4  -5   9        111.95        102.76         1.69 o
  -3  -5   9        130.24        119.97         1.93 o
  -2  -5   9        121.15        109.85         1.50 o
  -1  -5   9         18.39         19.82         0.60 o
   0  -5   9         68.19         68.55         1.26 o
   1  -5   9         31.02         33.26         0.80 o
   2  -5   9        196.35        180.11         2.64 o
   3  -5   9        552.25        529.19         6.98 o
   4  -5   9         29.41         30.74         0.83 o
   5  -5   9          7.22          6.81         0.40 o
   6  -5   9          0.09         -0.16         0.16 o
   7  -5   9         20.53         24.38         0.64 o
  -9  -4   9         13.76         15.17         0.41 o
  -8  -4   9         31.32         30.93         0.94 o
  -7  -4   9         74.57         71.61         1.27 o
  -6  -4   9         18.56         17.35         0.65 o
  -5  -4   9         50.00         43.60         0.95 o
  -4  -4   9         13.95         14.47         0.56 o
  -3  -4   9          7.94          7.98         0.59 o
  -2  -4   9        195.78        161.88         8.86 o
  -1  -4   9        180.19        168.69         7.15 o
   0  -4   9         24.11         29.06         4.29 o
   1  -4   9        144.77        132.71         8.37 o
   2  -4   9         22.82         24.30         1.28 o
   3  -4   9        239.71        223.16         3.14 o
   4  -4   9          5.23          5.45         0.47 o
   5  -4   9         30.01         30.95         0.89 o
   6  -4   9         36.22         36.62         0.86 o
   7  -4   9         41.10         45.43         0.97 o
  -9  -3   9         22.74         24.43         0.61 o
  -8  -3   9         46.42         46.73         1.01 o
  -7  -3   9         16.93         17.35         0.58 o
  -6  -3   9          2.42          2.06         0.32 o
  -5  -3   9        168.12        148.41         2.33 o
  -4  -3   9         12.29         11.86         0.90 o
  -3  -3   9        285.37        277.32         9.88 o
  -2  -3   9         20.92         19.05         2.62 o
  -1  -3   9        265.80        245.96        12.10 o
   0  -3   9        313.47        296.85        12.62 o
   1  -3   9        186.54        164.70         8.95 o
   2  -3   9        154.12        134.10         8.53 o
   3  -3   9         25.51         26.82         0.82 o
   4  -3   9        335.77        319.08         4.09 o
   5  -3   9         24.60         23.94         0.71 o
   6  -3   9         35.02         34.70         1.40 o
   7  -3   9         31.05         31.84         0.80 o
   8  -3   9         10.49          9.79         0.69 o
  -9  -2   9          4.94          4.83         0.40 o
  -8  -2   9         40.20         39.81         0.92 o
  -7  -2   9         47.34         47.73         1.10 o
  -6  -2   9         86.59         81.47         1.53 o
  -5  -2   9         51.81         48.60         1.40 o
  -4  -2   9         12.69          9.28         2.89 o
  -3  -2   9        113.55        105.19         7.22 o
  -2  -2   9        368.08        390.96        10.22 o
  -1  -2   9        468.64        468.32        17.26 o
   0  -2   9        690.05        696.59        34.93 o
   1  -2   9         68.33         75.87         4.50 o
   2  -2   9         45.46         40.02         1.68 o
   3  -2   9         40.73         40.51         3.06 o
   4  -2   9        260.95        238.14         3.18 o
   5  -2   9        137.12        125.00         1.91 o
   6  -2   9         15.58         16.27         0.63 o
   7  -2   9          9.85          8.71         0.38 o
   8  -2   9          3.71          3.99         0.29 o
 -10  -1   9         12.43         13.25         0.76 o
  -9  -1   9          7.36          7.59         0.53 o
  -8  -1   9         55.80         56.21         1.17 o
  -7  -1   9         34.26         32.64         1.13 o
  -6  -1   9        155.92        138.87         2.33 o
  -5  -1   9        251.16        218.06         8.76 o
  -4  -1   9        264.00        266.36         6.92 o
  -3  -1   9        415.23        417.69        16.10 o
  -2  -1   9        124.23        138.85         5.93 o
  -1  -1   9        175.78        199.80        18.07 o
   0  -1   9         59.01         65.01         2.64 o
   1  -1   9        273.00        262.63         6.30 o
   2  -1   9        339.56        351.22         7.99 o
   3  -1   9         34.27         29.00         1.44 o
   4  -1   9        252.43        238.11         3.16 o
   5  -1   9        161.31        144.43         2.08 o
   6  -1   9          6.56          6.93         0.40 o
   7  -1   9         31.28         32.89         0.81 o
   8  -1   9         74.72         78.36         1.27 o
 -10   0   9          2.58          3.04         0.27 o
  -9   0   9         40.86         45.93         1.05 o
  -8   0   9          3.70          2.97         0.44 o
  -7   0   9         94.94         86.94         1.68 o
  -6   0   9          0.37          0.14         0.23 o
  -5   0   9        135.62        125.73         3.23 o
  -4   0   9         73.35         71.71         2.82 o
  -3   0   9        668.61        731.70        18.46 o
  -2   0   9          0.24          0.33         1.02 o
  -1   0   9        217.06        242.43         6.59 o
   0   0   9         85.61         87.95         2.91 o
   1   0   9       1030.52       1160.25        38.30 o
   2   0   9        654.26        654.41        12.07 o
   3   0   9         61.46         56.98         2.83 o
   4   0   9        178.63        153.06         2.46 o
   5   0   9         87.13         80.03         1.49 o
   6   0   9        447.70        414.62         5.28 o
   7   0   9         67.15         61.28         1.19 o
   8   0   9          3.55          4.68         0.44 o
 -10   1   9         12.37         14.28         0.64 o
  -9   1   9          7.47          8.27         0.44 o
  -8   1   9         56.05         56.96         1.36 o
  -7   1   9         34.48         31.47         0.84 o
  -6   1   9        155.33        140.86         2.50 o
  -5   1   9        251.94        228.51         5.91 o
  -4   1   9        265.59        265.38         5.24 o
  -3   1   9        416.91        451.40        11.51 o
  -2   1   9        124.00        150.46         3.69 o
  -1   1   9        175.63        208.70         5.50 o
   0   1   9         58.39         68.40         3.04 o
   1   1   9        272.81        262.01         5.94 o
   2   1   9        339.32        352.27         7.94 o
   3   1   9         34.04         28.51         2.12 o
   4   1   9        252.17        236.66         4.52 o
   5   1   9        161.60        139.54         2.60 o
   6   1   9          6.69          6.67         0.68 o
   7   1   9         31.42         30.97         0.83 o
   8   1   9         74.72         77.84         1.74 o
  -9   2   9          5.04          4.99         0.35 o
  -8   2   9         40.22         40.40         1.13 o
  -7   2   9         47.27         45.96         1.41 o
  -6   2   9         86.02         81.75         1.85 o
  -5   2   9         51.46         48.62         2.02 o
  -4   2   9         12.90         11.74         1.05 o
  -3   2   9        113.82        128.32         3.39 o
  -2   2   9        368.28        410.41         7.81 o
  -1   2   9        468.94        516.81        13.85 o
   0   2   9        689.93        717.10        13.73 o
   1   2   9         68.52         73.81         3.43 o
   2   2   9         45.58         41.41         2.47 o
   3   2   9         40.97         38.86         2.45 o
   4   2   9        260.81        232.91         5.10 o
   5   2   9        138.00        116.45         2.98 o
   6   2   9         15.40         16.39         1.01 o
   7   2   9          9.93          9.82         0.69 o
   8   2   9          3.71          3.80         0.43 o
  -9   3   9         22.79         24.38         0.84 o
  -8   3   9         46.65         45.67         1.13 o
  -7   3   9         16.92         16.54         0.74 o
  -6   3   9          2.42          2.83         0.50 o
  -5   3   9        168.46        145.76         3.81 o
  -4   3   9         12.30         11.46         0.82 o
  -3   3   9        285.32        296.52         5.40 o
  -2   3   9         20.89         19.22         1.35 o
  -1   3   9        265.22        270.81         5.72 o
   0   3   9        313.75        317.49         6.35 o
   1   3   9        185.06        175.70         3.93 o
   2   3   9        154.50        151.78         3.83 o
   3   3   9         25.08         23.08         1.60 o
   4   3   9        334.22        304.19         7.05 o
   5   3   9         24.51         23.15         1.20 o
   6   3   9         35.09         37.16         1.32 o
   7   3   9         31.10         31.40         1.17 o
   8   3   9         10.56         11.24         0.91 o
  -9   4   9         13.82         14.58         0.91 o
  -8   4   9         31.34         32.00         1.00 o
  -7   4   9         74.26         71.18         1.53 o
  -6   4   9         18.48         17.68         1.01 o
  -5   4   9         49.94         43.45         1.53 o
  -4   4   9         13.81         14.35         1.09 o
  -3   4   9          7.89          6.53         0.66 o
  -2   4   9        197.38        183.26         4.58 o
  -1   4   9        181.27        183.12         3.53 o
   0   4   9         24.21         25.43         1.69 o
   1   4   9        144.52        149.92         6.25 o
   2   4   9         22.94         23.64         1.03 o
   3   4   9        240.09        216.36         6.71 o
   4   4   9          5.27          5.45         0.52 o
   5   4   9         30.11         29.02         1.29 o
   6   4   9         36.30         38.28         1.50 o
   7   4   9         40.97         47.38         1.50 o
  -8   5   9          1.94          2.43         0.27 o
  -7   5   9         19.92         18.92         1.09 o
  -6   5   9         35.81         36.92         1.76 o
  -5   5   9          8.22          8.61         0.76 o
  -4   5   9        112.52        103.66         2.67 o
  -3   5   9        130.11        121.77         2.82 o
  -2   5   9        121.27        112.02         3.36 o
  -1   5   9         18.52         17.89         1.00 o
   0   5   9         68.92         68.06         1.97 o
   1   5   9         31.31         30.54         1.14 o
   2   5   9        196.43        175.13         4.00 o
   3   5   9        551.74        505.26        11.58 o
   4   5   9         29.47         30.91         1.38 o
   5   5   9          7.14          6.23         0.64 o
   6   5   9          0.10          0.00         0.21 o
   7   5   9         20.43         25.83         0.86 o
  -8   6   9          0.62          0.91         0.30 o
  -7   6   9         25.54         25.85         0.95 o
  -6   6   9         18.96         18.41         1.05 o
  -5   6   9         63.97         57.92         1.46 o
  -4   6   9         19.39         16.39         0.91 o
  -3   6   9         22.67         22.94         1.07 o
  -2   6   9        278.08        264.11         6.13 o
  -1   6   9         14.65         11.47         0.86 o
   0   6   9         57.85         49.34         1.97 o
   1   6   9        532.01        487.63         9.29 o
   2   6   9        310.60        298.52         6.20 o
   3   6   9         88.34         87.32         2.41 o
   4   6   9          7.63          7.79         1.21 o
   5   6   9          4.10          3.64         0.61 o
   6   6   9         17.39         19.74         1.21 o
  -7   7   9          6.51          7.44         0.43 o
  -6   7   9          9.66         10.33         0.91 o
  -5   7   9         37.78         36.81         1.07 o
  -4   7   9          0.61          0.55         0.37 o
  -3   7   9         13.81         11.70         1.02 o
  -2   7   9         49.57         47.82         1.17 o
  -1   7   9         14.33         12.86         0.69 o
   0   7   9         64.24         61.60         1.76 o
   1   7   9        286.74        272.99         5.15 o
   2   7   9         84.28         83.70         2.33 o
   3   7   9         45.29         47.68         2.43 o
   4   7   9         50.76         56.38         3.34 o
   5   7   9          4.68          5.77         0.61 o
  -5   8   9          5.61          5.16         0.61 o
  -4   8   9         27.14         28.24         0.95 o
  -3   8   9         14.03         14.62         0.74 o
  -2   8   9         91.09         90.00         1.88 o
  -1   8   9         21.95         21.85         0.98 o
   0   8   9         88.36         86.69         2.97 o
   1   8   9         10.39          9.30         0.56 o
   2   8   9          4.60          5.89         0.61 o
   3   8   9         35.29         40.70         1.82 o
   4   8   9         26.02         34.83         1.37 o
  -3   9   9         34.21         35.84         1.21 o
  -2   9   9          1.78          2.29         0.21 o
  -1   9   9         36.09         38.57         1.52 o
   0   9   9         39.23         42.82         1.52 o
   1   9   9         14.04         17.01         0.61 o
  -3  -9  10         22.10         25.95         0.47 o
  -2  -9  10          2.45          2.56         0.20 o
  -1  -9  10         12.74         13.90         0.32 o
   0  -9  10         20.60         23.53         0.56 o
   1  -9  10          6.09          6.45         0.25 o
  -5  -8  10          1.14          1.49         0.15 o
  -4  -8  10          0.99          0.84         0.12 o
  -3  -8  10         22.05         21.49         0.50 o
  -2  -8  10         11.25         10.13         0.63 o
  -1  -8  10        160.00        164.78         2.08 o
   0  -8  10         96.10        102.08         1.61 o
   1  -8  10         20.01         20.08         0.62 o
   2  -8  10         55.39         60.19         1.25 o
   3  -8  10         80.17         91.04         1.81 o
  -6  -7  10         38.52         42.19         0.78 o
  -5  -7  10          9.36          9.65         0.37 o
  -4  -7  10         11.39         10.13         0.62 o
  -3  -7  10         36.77         34.46         0.69 o
  -2  -7  10         77.20         74.83         1.13 o
  -1  -7  10         49.37         47.79         0.88 o
   0  -7  10          4.85          5.01         0.34 o
   1  -7  10         57.78         58.75         1.15 o
   2  -7  10          4.88          4.89         0.37 o
   3  -7  10        135.81        140.68         2.24 o
   4  -7  10          4.52          4.83         0.31 o
   5  -7  10         18.70         20.35         1.21 o
  -7  -6  10         29.69         34.83         0.80 o
  -6  -6  10         10.49         10.46         0.42 o
  -5  -6  10         24.33         23.37         0.62 o
  -4  -6  10          0.02         -0.19         0.21 o
  -3  -6  10         11.11         12.01         0.66 o
  -2  -6  10        100.64         92.50         1.35 o
  -1  -6  10        182.18        175.56         2.06 o
   0  -6  10        227.62        220.09         2.91 o
   1  -6  10          5.15          5.15         0.42 o
   2  -6  10         39.48         41.39         0.97 o
   3  -6  10         56.28         53.51         1.09 o
   4  -6  10          4.42          4.00         0.45 o
   5  -6  10         17.37         18.54         0.64 o
   6  -6  10          3.18          3.40         0.34 o
  -8  -5  10          4.89          4.70         0.29 o
  -7  -5  10          0.24          0.25         0.13 o
  -6  -5  10          6.01          6.52         0.43 o
  -5  -5  10         39.49         39.36         0.83 o
  -4  -5  10         12.28         15.69         0.71 o
  -3  -5  10        206.47        172.57         2.25 o
  -2  -5  10         57.21         52.99         0.91 o
  -1  -5  10        210.24        195.11         2.42 o
   0  -5  10        128.97        120.49         1.76 o
   1  -5  10         40.41         38.84         0.91 o
   2  -5  10        529.62        504.28         6.28 o
   3  -5  10        292.49        289.94         4.43 o
   4  -5  10         47.90         48.15         1.11 o
   5  -5  10         55.02         53.18         1.11 o
   6  -5  10          7.06          6.58         0.38 o
   7  -5  10         10.85         11.11         0.39 o
  -9  -4  10         11.30         12.39         0.53 o
  -8  -4  10          7.10          7.82         0.57 o
  -7  -4  10         32.16         32.22         0.75 o
  -6  -4  10         54.79         49.92         1.04 o
  -5  -4  10         60.35         57.89         1.11 o
  -4  -4  10         38.42         35.35         0.78 o
  -3  -4  10          6.66          5.83         0.43 o
  -2  -4  10         11.48         13.02         0.65 o
  -1  -4  10        143.53        127.59         2.76 o
   0  -4  10        391.22        351.94         5.10 o
   1  -4  10         43.99         39.94         0.99 o
   2  -4  10          3.89          3.84         0.37 o
   3  -4  10        238.34        224.38         3.13 o
   4  -4  10          7.90          8.62         0.50 o
   5  -4  10        218.69        222.12         3.19 o
   6  -4  10          3.41          3.78         0.41 o
   7  -4  10         12.50         14.25         0.45 o
  -9  -3  10         15.61         18.46         0.61 o
  -8  -3  10         11.18         11.30         0.55 o
  -7  -3  10        153.71        149.51         2.43 o
  -6  -3  10          3.67          3.02         0.32 o
  -5  -3  10         32.59         28.31         0.83 o
  -4  -3  10         44.85         40.11         0.87 o
  -3  -3  10        122.12        104.78        11.84 o
  -2  -3  10         27.92         25.45         3.02 o
  -1  -3  10         36.28         36.52         5.16 o
   0  -3  10        268.99        235.89        11.11 o
   1  -3  10        212.45        172.82         9.25 o
   2  -3  10         48.54         42.53         1.29 o
   3  -3  10        133.10        126.26         2.20 o
   4  -3  10         40.19         38.17         0.87 o
   5  -3  10        104.49        103.32         1.75 o
   6  -3  10          3.34          2.93         0.33 o
   7  -3  10         26.61         25.78         0.85 o
  -9  -2  10         23.61         28.15         0.88 o
  -8  -2  10         23.71         22.85         0.65 o
  -7  -2  10         10.94         10.57         0.50 o
  -6  -2  10         10.97          9.51         0.47 o
  -5  -2  10         76.53         75.27         1.67 o
  -4  -2  10        104.56         70.96         6.65 o
  -3  -2  10        143.99        126.90         7.78 o
  -2  -2  10        189.29        201.02         9.41 o
  -1  -2  10        257.46        239.66        10.90 o
   0  -2  10        248.57        231.67        10.80 o
   1  -2  10        151.63        150.12         8.79 o
   2  -2  10         55.55         56.11         3.02 o
   3  -2  10         10.87         10.15         0.65 o
   4  -2  10         69.63         68.56         1.23 o
   5  -2  10        160.77        157.28         2.26 o
   6  -2  10         24.65         24.23         0.64 o
   7  -2  10         26.61         25.14         0.61 o
   8  -2  10         18.48         18.72         0.47 o
  -9  -1  10         88.59         95.94         2.10 o
  -8  -1  10         26.28         27.42         1.18 o
  -7  -1  10         14.48         14.33         1.00 o
  -6  -1  10        178.26        167.27         3.07 o
  -5  -1  10         73.30         64.86         1.30 o
  -4  -1  10        258.48        232.14         6.06 o
  -3  -1  10        437.41        370.61        15.49 o
  -2  -1  10          1.71          3.78         1.68 o
  -1  -1  10        341.91        358.41        14.13 o
   0  -1  10         17.64         22.18         2.29 o
   1  -1  10        145.82        150.85         5.45 o
   2  -1  10        173.28        175.33         3.91 o
   3  -1  10        330.14        324.31         7.85 o
   4  -1  10         72.21         65.99         1.25 o
   5  -1  10         37.01         30.39         0.86 o
   6  -1  10         61.08         60.39         1.19 o
   7  -1  10         54.38         50.88         1.01 o
   8  -1  10         50.75         50.35         0.97 o
  -9   0  10        127.18        144.24         2.97 o
  -8   0  10         41.89         41.27         1.11 o
  -7   0  10          2.41          2.41         0.40 o
  -6   0  10         43.62         37.20         1.32 o
  -5   0  10        108.45        106.56         2.40 o
  -4   0  10        860.75        799.29        20.07 o
  -3   0  10         27.44         27.98         6.07 o
  -2   0  10        468.40        480.38        15.47 o
  -1   0  10          7.10          6.08         1.24 o
   0   0  10         94.09        113.36         4.40 o
   1   0  10          8.54          9.50         1.26 o
   2   0  10          9.30         12.73         2.02 o
   3   0  10         74.57         63.48         2.16 o
   4   0  10         30.92         29.65         0.99 o
   5   0  10         14.53         13.23         0.60 o
   6   0  10          0.52          0.56         0.24 o
   7   0  10          4.03          5.19         0.32 o
   8   0  10         19.41         19.61         0.52 o
  -9   1  10         88.47         95.71         2.43 o
  -8   1  10         25.89         27.82         0.84 o
  -7   1  10         14.62         14.55         0.81 o
  -6   1  10        177.67        168.65         2.84 o
  -5   1  10         72.97         64.42         1.99 o
  -4   1  10        258.59        248.55         8.85 o
  -3   1  10        436.62        410.98        10.87 o
  -2   1  10          1.54          2.32         0.79 o
  -1   1  10        341.47        377.52         8.59 o
   0   1  10         17.62         17.40         1.85 o
   1   1  10        145.98        148.86         5.73 o
   2   1  10        172.90        171.36         4.85 o
   3   1  10        330.25        298.96         8.70 o
   4   1  10         72.44         65.49         1.80 o
   5   1  10         36.87         29.26         1.00 o
   6   1  10         60.91         58.43         1.21 o
   7   1  10         54.11         48.85         1.08 o
   8   1  10         50.74         51.22         1.14 o
  -9   2  10         23.67         27.25         0.77 o
  -8   2  10         23.69         21.76         0.65 o
  -7   2  10         10.80         10.96         0.65 o
  -6   2  10         11.16         10.22         0.61 o
  -5   2  10         76.09         74.76         2.05 o
  -4   2  10        104.68         92.10         2.10 o
  -3   2  10        143.91        135.24         2.53 o
  -2   2  10        189.45        224.68         4.93 o
  -1   2  10        256.87        250.73         5.38 o
   0   2  10        248.35        239.89         5.75 o
   1   2  10        152.07        147.99         4.98 o
   2   2  10         55.61         51.77         2.73 o
   3   2  10         10.60          9.57         0.96 o
   4   2  10         69.48         65.89         2.07 o
   5   2  10        161.49        153.04         3.64 o
   6   2  10         24.50         22.36         1.36 o
   7   2  10         26.64         25.70         0.83 o
   8   2  10         18.42         21.87         1.21 o
  -9   3  10         15.72         18.71         0.57 o
  -8   3  10         11.02         11.32         0.57 o
  -7   3  10        153.73        146.49         2.71 o
  -6   3  10          3.68          3.00         0.45 o
  -5   3  10         32.58         26.60         1.54 o
  -4   3  10         44.94         41.31         1.14 o
  -3   3  10        121.87        124.31         2.38 o
  -2   3  10         27.69         22.83         1.35 o
  -1   3  10         36.29         35.94         1.28 o
   0   3  10        268.84        261.01         4.95 o
   1   3  10        213.22        201.79         8.77 o
   2   3  10         48.68         42.53         2.42 o
   3   3  10        133.00        124.24         3.39 o
   4   3  10         40.38         37.28         1.61 o
   5   3  10        105.03         99.43         2.56 o
   6   3  10          3.44          2.86         0.47 o
   7   3  10         26.69         28.27         1.07 o
  -9   4  10         11.24         12.15         0.61 o
  -8   4  10          6.99          8.67         0.44 o
  -7   4  10         32.12         31.85         1.23 o
  -6   4  10         54.54         52.14         1.29 o
  -5   4  10         60.49         57.54         1.72 o
  -4   4  10         38.77         33.29         0.99 o
  -3   4  10          6.77          6.00         0.52 o
  -2   4  10         11.61         10.85         0.62 o
  -1   4  10        142.90        135.12         2.98 o
   0   4  10        389.95        349.94         6.35 o
   1   4  10         44.68         39.67         1.27 o
   2   4  10          3.94          4.07         0.49 o
   3   4  10        238.35        218.96         5.26 o
   4   4  10          7.99          8.39         0.81 o
   5   4  10        218.45        221.83         6.69 o
   6   4  10          3.42          3.20         0.43 o
   7   4  10         12.42         15.22         0.73 o
  -8   5  10          4.98          5.32         0.43 o
  -7   5  10          0.24          0.36         0.30 o
  -6   5  10          6.01          6.07         0.97 o
  -5   5  10         39.66         38.82         1.47 o
  -4   5  10         12.15         14.17         1.45 o
  -3   5  10        206.16        176.20         3.30 o
  -2   5  10         57.32         51.44         1.30 o
  -1   5  10        211.06        192.98         3.91 o
   0   5  10        128.30        118.68         2.69 o
   1   5  10         40.77         39.88         1.27 o
   2   5  10        528.43        472.20        10.94 o
   3   5  10        292.69        281.70         9.11 o
   4   5  10         47.83         48.23         1.92 o
   5   5  10         55.10         55.27         2.73 o
   6   5  10          7.07          6.32         0.76 o
  -7   6  10         29.67         33.77         0.95 o
  -6   6  10         10.44         12.81         0.68 o
  -5   6  10         24.50         22.45         0.90 o
  -4   6  10          0.02         -0.61         0.61 o
  -3   6  10         11.30         11.09         0.61 o
  -2   6  10        100.61         89.50         1.86 o
  -1   6  10        181.86        174.56         3.51 o
   0   6  10        227.72        215.71         4.20 o
   1   6  10          5.22          4.57         0.45 o
   2   6  10         39.35         39.23         1.19 o
   3   6  10         56.41         53.57         3.19 o
   4   6  10          4.46          4.92         0.51 o
   5   6  10         17.36         20.04         1.21 o
   6   6  10          3.19          3.34         0.61 o
  -6   7  10         38.70         44.60         1.67 o
  -5   7  10          9.43         10.36         0.85 o
  -4   7  10         11.18         11.21         0.88 o
  -3   7  10         37.03         35.62         1.08 o
  -2   7  10         77.47         71.36         1.48 o
  -1   7  10         49.42         45.20         1.40 o
   0   7  10          4.97          4.30         0.49 o
   1   7  10         57.67         55.39         1.69 o
   2   7  10          5.03          4.45         0.46 o
   3   7  10        136.33        149.12         5.77 o
   4   7  10          4.47          4.53         0.76 o
   5   7  10         18.70         22.47         1.21 o
  -5   8  10          1.19          1.21         0.30 o
  -4   8  10          1.00          0.94         0.18 o
  -3   8  10         22.06         21.55         0.96 o
  -2   8  10         11.32         11.79         0.96 o
  -1   8  10        160.52        166.72         3.87 o
   0   8  10         96.22        100.33         3.39 o
   1   8  10         19.68         21.26         0.91 o
   2   8  10         55.52         58.27         2.73 o
   3   8  10         80.48         97.87         2.73 o
   4   8  10         21.49         25.51         1.21 o
  -2   9  10          2.42          3.64         0.30 o
  -1   9  10         12.69         13.06         0.61 o
   0   9  10         20.49         25.51         0.91 o
   1   9  10          5.99          6.68         0.61 o
  -2  -9  11         26.81         26.78         0.56 o
  -1  -9  11          1.17          1.21         0.18 o
   0  -9  11         12.38         15.19         0.41 o
  -5  -8  11         13.00         14.49         0.40 o
  -4  -8  11         15.50         16.81         0.47 o
  -3  -8  11          0.87          0.79         0.13 o
  -2  -8  11         67.46         69.91         1.07 o
  -1  -8  11          4.91          5.47         0.24 o
   0  -8  11         34.02         34.82         0.80 o
   1  -8  11         32.65         34.14         0.74 o
   2  -8  11         44.37         48.88         1.00 o
   3  -8  11         30.61         32.20         0.93 o
  -6  -7  11          3.46          3.71         0.39 o
  -5  -7  11          2.05          1.77         0.18 o
  -4  -7  11         11.88         11.04         0.48 o
  -3  -7  11         13.14         12.83         0.43 o
  -2  -7  11         78.08         71.09         1.07 o
  -1  -7  11         30.43         31.92         0.67 o
   0  -7  11        206.08        201.35         2.93 o
   1  -7  11        145.24        148.52         2.26 o
   2  -7  11        110.26        121.80         2.02 o
   3  -7  11         16.34         17.26         0.51 o
   4  -7  11         10.55         12.58         0.75 o
  -7  -6  11          0.42          0.24         0.14 o
  -6  -6  11          4.89          4.34         0.30 o
  -5  -6  11          2.95          2.44         0.24 o
  -4  -6  11        105.42        101.66         1.68 o
  -3  -6  11          6.68          7.39         0.38 o
  -2  -6  11         78.21         69.39         1.13 o
  -1  -6  11        158.96        154.35         2.14 o
   0  -6  11        218.40        205.38         2.88 o
   1  -6  11        192.78        192.84         2.53 o
   2  -6  11         12.61         11.66         0.54 o
   3  -6  11         92.54         97.08         1.58 o
   4  -6  11          3.80          3.05         0.34 o
   5  -6  11         19.70         18.77         0.66 o
  -8  -5  11          0.12          0.06         0.14 o
  -7  -5  11          9.96          9.50         0.37 o
  -6  -5  11          8.51          9.08         0.41 o
  -5  -5  11         51.05         47.07         0.90 o
  -4  -5  11         15.10         11.94         0.52 o
  -3  -5  11          1.13          2.10         0.27 o
  -2  -5  11         17.70         17.58         0.56 o
  -1  -5  11         37.18         31.91         0.78 o
   0  -5  11         49.52         47.94         0.98 o
   1  -5  11         55.63         54.05         1.14 o
   2  -5  11          8.71          8.09         0.74 o
   3  -5  11         13.96         14.66         0.62 o
   4  -5  11        113.50        120.28         1.91 o
   5  -5  11         13.71         15.13         0.87 o
   6  -5  11         19.77         22.66         0.56 o
  -8  -4  11         32.71         35.22         0.74 o
  -7  -4  11         24.25         24.15         0.58 o
  -6  -4  11         21.73         15.74         0.62 o
  -5  -4  11         11.33         10.25         0.72 o
  -4  -4  11         75.03         63.77         1.21 o
  -3  -4  11         40.80         37.50         0.87 o
  -2  -4  11         63.44         63.56         1.31 o
  -1  -4  11        146.89        132.86         2.47 o
   0  -4  11        106.55        103.97         1.76 o
   1  -4  11        185.68        182.56         2.69 o
   2  -4  11        697.71        661.24         8.07 o
   3  -4  11         10.08          9.68         0.50 o
   4  -4  11        146.47        146.66         2.29 o
   5  -4  11         32.81         31.51         0.77 o
   6  -4  11          4.41          4.50         0.30 o
   7  -4  11         17.85         17.89         0.43 o
  -9  -3  11         62.64         68.48         1.97 o
  -8  -3  11          1.98          1.94         0.20 o
  -7  -3  11         59.91         62.27         1.23 o
  -6  -3  11         17.15         15.65         0.81 o
  -5  -3  11         24.07         20.59         1.05 o
  -4  -3  11         78.20         70.86         1.54 o
  -3  -3  11          1.32          1.15         0.41 o
  -2  -3  11          9.78          8.96         1.07 o
  -1  -3  11         58.32         51.17         5.47 o
   0  -3  11         50.54         39.31         5.01 o
   1  -3  11        159.13        157.69         2.53 o
   2  -3  11         19.38         20.27         0.77 o
   3  -3  11         68.23         63.13         1.36 o
   4  -3  11         76.38         71.28         1.50 o
   5  -3  11        114.31        115.04         2.04 o
   6  -3  11         16.58         17.84         0.61 o
   7  -3  11          0.63          0.85         0.14 o
  -9  -2  11         19.51         21.15         0.83 o
  -8  -2  11         60.67         59.65         1.13 o
  -7  -2  11        252.19        239.97         3.57 o
  -6  -2  11         41.05         37.09         0.86 o
  -5  -2  11        248.49        229.51         3.48 o
  -4  -2  11         29.19         26.76         0.96 o
  -3  -2  11        119.36         88.38        11.24 o
  -2  -2  11        165.00        107.54        25.21 o
  -1  -2  11        123.08        113.48         7.51 o
   0  -2  11        138.80        125.16         8.08 o
   1  -2  11         34.27         34.96         3.52 o
   2  -2  11         47.26         47.06         1.04 o
   3  -2  11         12.88         12.93         0.58 o
   4  -2  11         96.70         90.11         1.59 o
   5  -2  11         17.28         18.45         0.66 o
   6  -2  11         38.57         37.65         0.76 o
   7  -2  11         16.01         16.77         0.56 o
  -9  -1  11         14.25         15.40         0.63 o
  -8  -1  11         97.14         99.51         2.05 o
  -7  -1  11        350.93        345.00         7.12 o
  -6  -1  11         69.31         66.69         1.56 o
  -5  -1  11        124.88        113.87         2.18 o
  -4  -1  11         36.67         28.49         1.72 o
  -3  -1  11         73.40         50.72         8.50 o
  -1  -1  11         59.30         54.51         5.45 o
   0  -1  11        192.91        178.09         5.65 o
   1  -1  11         56.24         49.68         2.59 o
   2  -1  11         92.50         88.69         2.74 o
   3  -1  11         13.25         14.38         0.69 o
   4  -1  11          1.10          1.25         0.29 o
   5  -1  11         20.41         20.57         0.90 o
   6  -1  11         54.39         56.79         1.03 o
   7  -1  11         54.56         55.67         1.01 o
   8  -1  11         11.88         12.05         0.76 o
  -9   0  11         26.85         26.84         0.88 o
  -8   0  11         14.50         15.52         0.63 o
  -7   0  11         36.57         35.97         1.05 o
  -6   0  11        331.02        306.90         5.43 o
  -5   0  11         53.08         44.98         1.47 o
  -4   0  11         23.24         27.93         1.48 o
  -3   0  11        142.20        124.44        11.54 o
  -2   0  11          0.79         -0.27         1.74 o
  -1   0  11        291.57        293.07         8.96 o
   0   0  11         59.98         63.65         3.15 o
   1   0  11         64.86         72.15         2.26 o
   2   0  11          7.09          5.89         0.89 o
   3   0  11         63.28         56.29         1.35 o
   4   0  11         33.87         34.59         0.90 o
   5   0  11        123.05        115.20         1.84 o
   6   0  11          8.90          7.87         0.40 o
   7   0  11         23.91         20.66         0.57 o
   8   0  11         53.95         50.41         2.13 o
  -9   1  11         14.37         14.46         0.54 o
  -8   1  11         96.94         99.44         2.23 o
  -7   1  11        351.32        340.26         5.41 o
  -6   1  11         69.68         67.46         1.75 o
  -5   1  11        124.20        118.54         2.67 o
  -4   1  11         36.69         31.07         2.05 o
  -3   1  11         73.82         61.88         1.67 o
  -2   1  11        248.75        242.49         5.03 o
  -1   1  11         59.27         58.32         3.12 o
   0   1  11        193.52        190.75         6.43 o
   1   1  11         56.39         49.52         1.93 o
   2   1  11         92.38         89.75         3.47 o
   3   1  11         13.11         12.46         1.25 o
   4   1  11          1.17          0.88         0.36 o
   5   1  11         19.99         19.59         0.91 o
   6   1  11         54.27         55.57         1.29 o
   7   1  11         54.85         58.05         1.43 o
   8   1  11         11.77         13.67         0.91 o
  -9   2  11         19.39         20.53         0.57 o
  -8   2  11         60.59         59.54         1.17 o
  -7   2  11        252.73        243.58         4.36 o
  -6   2  11         41.54         38.82         1.12 o
  -5   2  11        248.24        231.20         5.52 o
  -4   2  11         29.36         27.86         1.21 o
  -3   2  11        118.99        113.90         2.58 o
  -2   2  11        164.66        147.56         3.79 o
  -1   2  11        123.80        125.23         3.02 o
   0   2  11        139.60        135.28         3.29 o
   1   2  11         34.24         33.27         2.30 o
   2   2  11         47.27         41.93         2.76 o
   3   2  11         12.76         11.84         0.92 o
   4   2  11         96.64         92.21         2.50 o
   5   2  11         17.28         15.51         0.95 o
   6   2  11         38.46         39.36         1.13 o
   7   2  11         16.16         17.09         0.63 o
  -9   3  11         62.65         66.07         1.72 o
  -8   3  11          1.92          1.69         0.22 o
  -7   3  11         59.92         63.81         1.46 o
  -6   3  11         17.35         15.86         0.80 o
  -5   3  11         23.79         20.81         1.14 o
  -4   3  11         78.22         70.45         1.47 o
  -3   3  11          1.25          0.81         0.36 o
  -2   3  11          9.43          8.71         0.62 o
  -1   3  11         58.13         60.92         1.66 o
   0   3  11         50.30         45.29         1.63 o
   1   3  11        158.94        143.25         5.23 o
   2   3  11         19.47         19.10         1.32 o
   3   3  11         68.40         64.63         2.00 o
   4   3  11         76.55         71.20         1.79 o
   5   3  11        114.21        113.53         2.78 o
   6   3  11         16.66         18.36         0.88 o
   7   3  11          0.66          0.91         0.21 o
  -8   4  11         32.50         33.83         0.79 o
  -7   4  11         24.33         23.76         0.76 o
  -6   4  11         21.90         17.37         1.58 o
  -5   4  11         11.43         10.31         0.55 o
  -4   4  11         74.77         63.57         1.74 o
  -3   4  11         40.73         35.66         1.60 o
  -2   4  11         63.71         64.71         1.83 o
  -1   4  11        147.04        127.51         2.92 o
   0   4  11        106.33        102.86         3.08 o
   1   4  11        185.78        178.25         3.86 o
   2   4  11        697.83        639.10        15.99 o
   3   4  11         10.27          9.74         0.81 o
   4   4  11        146.18        146.44         3.73 o
   5   4  11         32.89         30.84         1.20 o
   6   4  11          4.31          3.64         0.43 o
   7   4  11         17.91         19.33         0.73 o
  -8   5  11          0.13          0.30         0.30 o
  -7   5  11          9.98         10.29         1.21 o
  -6   5  11          8.45          7.03         0.48 o
  -5   5  11         50.97         47.24         1.10 o
  -4   5  11         15.16         13.18         0.65 o
  -3   5  11          1.07          0.84         0.36 o
  -2   5  11         17.76         14.83         1.06 o
  -1   5  11         37.38         30.93         2.01 o
   0   5  11         49.37         47.97         1.58 o
   1   5  11         54.97         53.25         1.50 o
   2   5  11          8.64          7.75         0.53 o
   3   5  11         14.24         13.02         0.94 o
   4   5  11        113.79        120.73         3.44 o
   5   5  11         13.66         14.88         1.21 o
   6   5  11         19.72         25.21         1.52 o
  -7   6  11          0.40          0.46         0.21 o
  -6   6  11          4.93          4.79         0.40 o
  -5   6  11          2.97          2.54         0.45 o
  -4   6  11        105.42        100.11         2.33 o
  -3   6  11          6.72          6.91         0.50 o
  -2   6  11         77.90         68.42         1.50 o
  -1   6  11        158.75        152.33         3.19 o
   0   6  11        218.72        200.01         4.20 o
   1   6  11        193.05        188.65         7.90 o
   2   6  11         12.68         13.10         0.92 o
   3   6  11         93.07         97.20         3.80 o
   4   6  11          3.79          3.34         0.43 o
   5   6  11         19.61         19.74         1.21 o
  -6   7  11          3.48          4.74         0.91 o
  -5   7  11          2.06          1.74         0.20 o
  -4   7  11         11.97         10.51         0.53 o
  -3   7  11         13.15         13.25         0.58 o
  -2   7  11         77.97         71.87         1.64 o
  -1   7  11         30.65         31.93         1.94 o
   0   7  11        205.13        196.53         4.45 o
   1   7  11        145.68        142.44         4.56 o
   2   7  11        110.64        116.92         4.56 o
   3   7  11         16.23         16.55         0.86 o
   4   7  11         10.54         14.63         0.91 o
  -4   8  11         15.54         17.52         0.53 o
  -3   8  11          0.90          0.76         0.21 o
  -2   8  11         67.35         69.99         1.45 o
  -1   8  11          4.96          6.38         0.61 o
   0   8  11         33.77         34.93         1.21 o
   1   8  11         32.43         34.32         1.21 o
   2   8  11         44.54         51.02         2.13 o
   3   8  11         30.68         35.57         1.21 o
   0   9  11         12.33         16.70         0.91 o
  -4  -8  12          2.06          1.71         0.14 o
  -3  -8  12          0.95          0.61         0.11 o
  -2  -8  12         19.71         22.07         0.46 o
  -1  -8  12         13.35         16.51         0.50 o
   0  -8  12         13.81         13.91         0.47 o
   1  -8  12         16.22         16.34         0.47 o
   2  -8  12         55.11         58.75         1.25 o
  -6  -7  12         29.96         36.86         0.72 o
  -5  -7  12         25.79         30.46         0.68 o
  -4  -7  12         39.85         44.16         0.89 o
  -3  -7  12         32.46         30.29         0.66 o
  -2  -7  12         44.28         45.23         0.74 o
  -1  -7  12          6.93          6.74         0.34 o
   0  -7  12         29.38         33.11         0.77 o
   1  -7  12         77.74         80.75         1.36 o
   2  -7  12         19.71         19.63         0.55 o
   3  -7  12         28.47         30.18         0.72 o
   4  -7  12         21.43         24.59         0.75 o
  -7  -6  12         21.38         25.34         0.66 o
  -6  -6  12          7.71          7.66         0.55 o
  -5  -6  12          1.61          1.90         0.25 o
  -4  -6  12         27.56         24.99         0.65 o
  -3  -6  12         61.99         53.34         0.90 o
  -2  -6  12         45.94         43.56         0.87 o
  -1  -6  12         19.32         18.20         0.63 o
   0  -6  12        100.85        100.84         1.63 o
   1  -6  12         11.28         11.10         0.53 o
   2  -6  12        137.37        145.53         2.22 o
   3  -6  12        129.39        130.60         2.15 o
   4  -6  12         26.03         26.82         0.70 o
   5  -6  12          7.53          7.16         0.33 o
  -8  -5  12         12.73         16.40         0.91 o
  -7  -5  12         15.97         18.33         0.50 o
  -6  -5  12         16.76         17.34         0.50 o
  -5  -5  12         82.53         75.42         1.32 o
  -4  -5  12         81.91         66.91         1.24 o
  -3  -5  12        148.64        131.61         1.88 o
  -2  -5  12         75.83         71.76         1.19 o
  -1  -5  12         32.53         31.05         0.82 o
   0  -5  12        184.32        175.36         2.76 o
   1  -5  12        237.70        241.65         3.47 o
   2  -5  12          9.38          9.32         0.50 o
   3  -5  12        179.60        183.87         2.71 o
   4  -5  12         11.29         10.67         0.62 o
   5  -5  12          7.29          8.53         0.49 o
   6  -5  12          5.85          4.93         0.42 o
  -8  -4  12          0.89          0.85         0.20 o
  -7  -4  12         39.64         41.13         0.86 o
  -6  -4  12         11.47         10.56         0.50 o
  -5  -4  12          0.30          0.30         0.23 o
  -4  -4  12          4.02          3.56         0.44 o
  -3  -4  12         86.41         72.89         1.37 o
  -2  -4  12         48.28         44.80         1.13 o
  -1  -4  12         44.46         38.91         1.03 o
   0  -4  12         94.92         88.83         1.62 o
   1  -4  12          7.45          6.48         0.47 o
   2  -4  12          6.13          5.98         0.42 o
   3  -4  12         40.91         42.20         0.93 o
   4  -4  12        117.20        119.28         1.89 o
   5  -4  12          2.85          2.78         0.28 o
   6  -4  12          7.83          6.66         0.59 o
  -9  -3  12          2.34          2.08         0.46 o
  -8  -3  12          8.35          9.69         0.61 o
  -7  -3  12         60.96         56.24         1.25 o
  -6  -3  12        351.23        318.79         4.20 o
  -5  -3  12         66.58         51.53         1.09 o
  -4  -3  12         21.85         21.18         0.85 o
  -3  -3  12          9.12          9.36         0.70 o
  -2  -3  12         25.59         21.72         0.80 o
  -1  -3  12        182.01        160.46         2.60 o
   0  -3  12        203.48        187.69         2.93 o
   1  -3  12          1.76          1.40         0.32 o
   2  -3  12         57.39         55.39         1.18 o
   3  -3  12         10.14          9.15         0.50 o
   4  -3  12        273.98        268.86         3.80 o
   5  -3  12         66.98         67.64         1.26 o
   6  -3  12         10.29         10.99         0.54 o
   7  -3  12         12.49         12.76         0.46 o
  -9  -2  12          5.59          6.97         0.50 o
  -8  -2  12         27.91         28.87         0.72 o
  -7  -2  12         12.94         10.46         0.59 o
  -6  -2  12        112.74        103.35         2.06 o
  -5  -2  12        172.35        165.44         2.69 o
  -4  -2  12        142.18        132.06         2.55 o
  -3  -2  12          8.51          9.64         0.79 o
  -2  -2  12         20.44         19.01         1.32 o
  -1  -2  12         97.80         84.68         6.56 o
   0  -2  12         26.43         26.91         1.83 o
   1  -2  12        191.52        183.41         2.74 o
   2  -2  12         14.50         12.72         0.59 o
   3  -2  12        149.35        145.97         2.14 o
   4  -2  12          0.34          0.46         0.24 o
   5  -2  12         12.02         12.05         0.57 o
   6  -2  12         27.46         27.11         0.77 o
   7  -2  12          7.25          6.19         0.27 o
  -9  -1  12         37.74         43.64         1.05 o
  -8  -1  12          4.52          4.55         0.44 o
  -7  -1  12         32.46         34.43         1.06 o
  -6  -1  12         19.28         19.98         2.06 o
  -5  -1  12        379.82        347.98         5.70 o
  -4  -1  12         22.06         21.81         0.95 o
  -3  -1  12         44.06         35.22         2.06 o
  -2  -1  12        124.23         67.56        17.31 o
  -1  -1  12        263.73        240.74         6.27 o
   0  -1  12        154.00        149.01         4.47 o
   1  -1  12         27.22         31.52         2.99 o
   2  -1  12         21.78         21.37         0.81 o
   3  -1  12          5.55          5.72         0.44 o
   4  -1  12         72.99         69.84         1.36 o
   5  -1  12         15.69         14.73         0.57 o
   6  -1  12         25.34         26.14         0.60 o
   7  -1  12         15.25         13.53         0.45 o
  -9   0  12         19.85         21.59         0.70 o
  -8   0  12         37.43         39.80         1.23 o
  -7   0  12         46.69         48.61         1.19 o
  -6   0  12          3.29          3.85         0.40 o
  -5   0  12        194.08        170.08         5.52 o
  -4   0  12        204.82        182.74         3.52 o
  -3   0  12         20.57         18.61         2.73 o
  -2   0  12          1.94          2.98         0.59 o
  -1   0  12          2.66          3.56         0.77 o
   0   0  12         32.02         32.70         1.47 o
   1   0  12         53.06         56.72         2.07 o
   2   0  12         11.65         10.11         0.68 o
   3   0  12          0.52          0.70         0.28 o
   4   0  12         44.47         46.85         1.03 o
   5   0  12         11.32         11.73         0.51 o
   6   0  12         11.11         11.25         0.49 o
   7   0  12          4.99          4.36         0.42 o
  -9   1  12         37.92         44.35         1.38 o
  -8   1  12          4.46          4.13         0.39 o
  -7   1  12         31.73         32.34         0.95 o
  -6   1  12         19.49         19.63         0.87 o
  -5   1  12        381.82        349.12         5.65 o
  -4   1  12         22.09         18.51         1.00 o
  -3   1  12         44.08         37.94         1.05 o
  -2   1  12        123.97        108.06         2.37 o
  -1   1  12        263.36        260.55         5.77 o
   0   1  12        154.13        158.04         4.05 o
   1   1  12         27.38         26.65         1.46 o
   2   1  12         21.82         20.79         1.00 o
   3   1  12          5.45          4.82         0.77 o
   4   1  12         73.13         70.28         1.45 o
   5   1  12         15.74         14.74         0.78 o
   6   1  12         25.47         26.59         0.93 o
   7   1  12         15.27         14.29         0.57 o
  -9   2  12          5.69          7.29         0.61 o
  -8   2  12         27.69         29.16         0.76 o
  -7   2  12         12.90          8.64         0.54 o
  -6   2  12        113.04        101.91         2.14 o
  -5   2  12        173.22        164.82         3.53 o
  -4   2  12        141.32        132.02         2.38 o
  -3   2  12          8.52          9.95         0.62 o
  -2   2  12         20.32         18.94         0.91 o
  -1   2  12         98.29         88.67         2.73 o
   0   2  12         25.92         24.42         1.22 o
   1   2  12        191.59        183.64         4.21 o
   2   2  12         14.44         11.64         0.91 o
   3   2  12        149.16        136.80         3.27 o
   4   2  12          0.31          0.71         0.34 o
   5   2  12         11.93         12.13         1.00 o
   6   2  12         27.38         27.16         1.05 o
   7   2  12          7.25          7.51         0.35 o
  -8   3  12          8.29          9.23         0.44 o
  -7   3  12         60.79         59.03         1.40 o
  -6   3  12        351.23        318.75         5.20 o
  -5   3  12         66.56         52.46         1.43 o
  -4   3  12         21.92         20.53         1.08 o
  -3   3  12          9.11          7.46         0.59 o
  -2   3  12         25.57         21.00         1.20 o
  -1   3  12        182.23        161.43         3.15 o
   0   3  12        203.04        189.20         3.97 o
   1   3  12          1.81          1.16         0.61 o
   2   3  12         57.41         55.45         1.82 o
   3   3  12         10.13          9.04         0.77 o
   4   3  12        273.90        266.45         5.74 o
   5   3  12         67.11         63.74         1.94 o
   6   3  12         10.31         11.27         0.64 o
   7   3  12         12.52         12.69         1.06 o
  -8   4  12          0.89          0.86         0.15 o
  -7   4  12         39.68         41.92         1.04 o
  -6   4  12         11.59         10.26         0.53 o
  -5   4  12          0.32          0.09         0.25 o
  -4   4  12          4.03          3.15         0.35 o
  -3   4  12         86.53         78.52         1.69 o
  -2   4  12         48.35         44.63         1.12 o
  -1   4  12         44.18         38.98         1.08 o
   0   4  12         94.32         91.67         2.27 o
   1   4  12          7.27          7.90         1.12 o
   2   4  12          6.12          7.46         0.76 o
   3   4  12         40.91         38.90         1.40 o
   4   4  12        117.00        118.66         2.75 o
   5   4  12          2.84          2.13         1.21 o
   6   4  12          7.84          6.07         0.61 o
  -8   5  12         12.75         16.40         0.91 o
  -7   5  12         16.11         18.92         0.73 o
  -6   5  12         16.71         18.40         0.63 o
  -5   5  12         82.74         74.30         2.59 o
  -4   5  12         81.60         67.30         1.41 o
  -3   5  12        148.84        137.92         2.49 o
  -2   5  12         75.94         72.03         1.45 o
  -1   5  12         32.95         30.03         1.40 o
   0   5  12        184.64        176.14         3.87 o
   1   5  12        237.20        221.93         4.38 o
   2   5  12          9.32          8.41         0.82 o
   3   5  12        179.97        183.73         4.40 o
   4   5  12         11.32         11.84         0.86 o
   5   5  12          7.31          6.07         0.61 o
   6   5  12          5.88          5.16         0.61 o
  -7   6  12         21.39         27.33         1.21 o
  -6   6  12          7.69          9.23         0.91 o
  -5   6  12          1.57          1.69         0.20 o
  -4   6  12         27.45         24.15         1.05 o
  -3   6  12         62.50         55.73         1.25 o
  -2   6  12         45.55         41.65         0.98 o
  -1   6  12         19.25         17.93         1.35 o
   0   6  12        101.04        100.84         2.35 o
   1   6  12         11.16         10.49         1.11 o
   2   6  12        136.35        140.62         3.87 o
   3   6  12        129.01        136.70         3.75 o
   4   6  12         25.87         28.25         1.07 o
   5   6  12          7.58          9.41         0.91 o
  -6   7  12         29.75         38.57         1.52 o
  -5   7  12         25.82         29.46         0.95 o
  -4   7  12         40.06         42.41         1.37 o
  -3   7  12         32.19         30.84         0.83 o
  -2   7  12         44.25         46.60         1.29 o
  -1   7  12          7.07          7.40         0.52 o
   0   7  12         29.38         32.86         3.04 o
   1   7  12         78.05         78.74         1.80 o
   2   7  12         19.55         21.56         0.86 o
   3   7  12         28.47         32.26         1.52 o
   4   7  12         21.35         25.81         1.21 o
  -4   8  12          2.06          2.13         0.30 o
  -3   8  12          0.90          0.30         0.30 o
  -2   8  12         19.57         20.81         0.64 o
  -1   8  12         13.36         15.76         0.51 o
   0   8  12         13.69         14.16         0.51 o
   1   8  12         16.20         19.13         1.21 o
   2   8  12         55.00         64.08         2.43 o
  -3  -8  13          1.33          2.00         0.22 o
  -2  -8  13         28.23         29.17         0.64 o
  -1  -8  13          1.73          1.57         0.16 o
   0  -8  13         33.72         35.74         0.81 o
   1  -8  13          8.46          7.60         0.40 o
  -5  -7  13         20.96         24.12         0.54 o
  -4  -7  13         30.16         28.12         0.62 o
  -3  -7  13         12.28         13.71         0.40 o
  -2  -7  13          4.45          4.27         0.35 o
  -1  -7  13          7.42          7.83         0.56 o
   0  -7  13         30.89         32.84         0.86 o
   1  -7  13         11.30         12.88         0.50 o
   2  -7  13         11.96         11.56         0.48 o
   3  -7  13         11.62         12.78         0.46 o
  -6  -6  13          2.42          1.98         0.20 o
  -5  -6  13          3.58          2.82         0.25 o
  -4  -6  13          8.78          9.22         0.42 o
  -3  -6  13         43.78         43.13         0.78 o
  -2  -6  13        145.18        133.19         1.83 o
  -1  -6  13         49.02         50.79         1.06 o
   0  -6  13         28.49         32.69         0.80 o
   1  -6  13         33.11         33.74         0.80 o
   2  -6  13        141.11        143.85         2.28 o
   3  -6  13         64.74         67.28         1.21 o
   4  -6  13         25.73         27.01         0.67 o
  -7  -5  13          7.19          6.92         0.26 o
  -6  -5  13         12.74         15.24         0.47 o
  -5  -5  13         23.06         21.96         0.63 o
  -4  -5  13          7.42          6.19         0.42 o
  -3  -5  13          2.34          1.21         0.25 o
  -2  -5  13         74.64         71.65         1.31 o
  -1  -5  13         13.16         11.82         0.59 o
   0  -5  13         54.20         57.25         1.23 o
   1  -5  13          5.44          4.98         0.34 o
   2  -5  13         97.97         93.40         1.60 o
   3  -5  13         36.36         38.36         0.85 o
   4  -5  13         21.75         20.57         0.57 o
   5  -5  13         53.52         59.77         1.11 o
  -8  -4  13         10.07         12.46         0.46 o
  -7  -4  13          7.53          7.42         0.50 o
  -6  -4  13          5.98          5.16         0.35 o
  -5  -4  13         11.68          9.11         0.66 o
  -4  -4  13        110.91         92.04         1.74 o
  -3  -4  13        204.40        168.50         2.89 o
  -2  -4  13          1.55          1.72         0.27 o
  -1  -4  13         24.82         23.94         0.88 o
   0  -4  13        149.03        135.13         2.10 o
   1  -4  13        205.84        194.84         2.80 o
   2  -4  13        175.33        165.44         2.57 o
   3  -4  13         45.00         45.47         1.11 o
   4  -4  13         20.20         21.25         0.67 o
   5  -4  13          2.41          2.71         0.25 o
   6  -4  13          3.56          2.58         0.23 o
  -8  -3  13          1.88          2.15         0.30 o
  -7  -3  13         53.62         55.78         1.32 o
  -6  -3  13        101.87         92.26         2.04 o
  -5  -3  13        311.39        274.22         4.45 o
  -4  -3  13        112.73        105.52         2.50 o
  -3  -3  13          2.39          2.75         0.48 o
  -2  -3  13         66.98         60.78         1.40 o
  -1  -3  13         57.77         52.64         1.14 o
   0  -3  13         35.22         32.82         0.83 o
   1  -3  13         44.89         43.05         1.00 o
   2  -3  13         58.56         58.54         1.26 o
   3  -3  13         15.23         15.31         0.61 o
   4  -3  13          6.80          6.43         0.42 o
   5  -3  13         10.57         10.72         0.70 o
   6  -3  13         21.79         23.10         0.57 o
  -9  -2  13          8.25          8.85         0.61 o
  -8  -2  13          5.38          5.27         0.33 o
  -7  -2  13         89.53         84.02         1.62 o
  -6  -2  13         85.75         85.37         1.73 o
  -5  -2  13        375.63        340.77         6.26 o
  -4  -2  13        151.34        139.45         3.04 o
  -3  -2  13         21.95         18.65         1.05 o
  -2  -2  13         51.92         46.44         1.19 o
  -1  -2  13        404.30        352.13         5.75 o
   0  -2  13        152.22        134.72         2.43 o
   1  -2  13        227.50        210.11         3.05 o
   2  -2  13         42.33         39.16         0.92 o
   3  -2  13         38.78         34.01         0.89 o
   4  -2  13         18.71         16.50         1.09 o
   5  -2  13         14.32         14.81         0.62 o
   6  -2  13         20.23         21.17         0.57 o
   7  -2  13         35.92         39.25         0.98 o
  -9  -1  13          2.40          2.60         0.46 o
  -8  -1  13         32.15         33.68         0.91 o
  -7  -1  13         54.10         52.67         1.32 o
  -6  -1  13         65.31         61.30         1.86 o
  -5  -1  13        227.52        212.15         4.17 o
  -4  -1  13        337.10        296.47         4.97 o
  -3  -1  13        147.26        137.85         3.07 o
  -2  -1  13          0.45         -0.29         0.29 o
  -1  -1  13        103.55         88.06         2.01 o
   0  -1  13         94.20         86.58         1.67 o
   1  -1  13         33.78         29.08         1.43 o
   2  -1  13         24.83         21.99         0.74 o
   3  -1  13         69.96         61.59         1.34 o
   4  -1  13          0.18         -0.02         0.20 o
   5  -1  13         32.23         31.73         0.88 o
   6  -1  13         16.21         17.78         0.52 o
   7  -1  13         47.53         55.08         1.48 o
  -9   0  13         22.49         24.77         0.86 o
  -8   0  13         18.73         20.61         0.67 o
  -7   0  13          2.06          2.20         0.56 o
  -6   0  13          0.65          0.95         0.35 o
  -5   0  13        149.99        143.34         2.53 o
  -4   0  13        262.89        244.17         5.49 o
  -3   0  13       1522.20       1374.96        32.29 o
  -2   0  13         77.29         67.29         1.67 o
  -1   0  13        556.13        496.58        13.28 o
   0   0  13         17.18         21.50         1.54 o
   1   0  13         20.39         18.24         0.78 o
   2   0  13         96.12         93.55         1.94 o
   3   0  13         24.40         20.09         0.83 o
   4   0  13          1.86          0.83         0.32 o
   5   0  13          0.07         -0.19         0.20 o
   6   0  13          3.52          3.18         0.35 o
   7   0  13          0.56          1.52         0.30 o
  -9   1  13          2.38          2.50         0.27 o
  -8   1  13         32.00         32.96         1.29 o
  -7   1  13         53.99         52.43         1.41 o
  -6   1  13         65.11         60.27         1.48 o
  -5   1  13        227.13        211.54         3.86 o
  -4   1  13        337.10        295.09         5.22 o
  -3   1  13        147.28        139.13         2.58 o
  -2   1  13          0.44          0.44         0.26 o
  -1   1  13        103.39         93.11         2.10 o
   0   1  13         93.66         83.31         2.32 o
   1   1  13         33.99         30.27         1.08 o
   2   1  13         24.75         20.59         1.28 o
   3   1  13         70.15         62.80         1.67 o
   4   1  13          0.21          0.27         0.29 o
   5   1  13         32.32         32.56         1.10 o
   6   1  13         16.39         18.99         0.75 o
   7   1  13         47.60         54.86         1.60 o
  -9   2  13          8.34          8.82         0.43 o
  -8   2  13          5.37          5.62         0.39 o
  -7   2  13         89.61         84.05         1.65 o
  -6   2  13         85.32         84.70         1.81 o
  -5   2  13        373.21        346.17         6.18 o
  -4   2  13        152.21        137.55         2.26 o
  -3   2  13         22.27         22.58         1.02 o
  -2   2  13         52.07         45.49         1.24 o
  -1   2  13        405.18        364.41         7.68 o
   0   2  13        151.64        133.94         3.14 o
   1   2  13        226.79        205.89         3.90 o
   2   2  13         42.37         38.66         1.62 o
   3   2  13         38.78         34.16         1.26 o
   4   2  13         18.75         17.70         0.76 o
   5   2  13         14.24         15.52         0.76 o
   6   2  13         20.30         21.11         0.75 o
   7   2  13         36.05         36.44         1.82 o
  -8   3  13          1.87          1.90         0.19 o
  -7   3  13         53.80         55.64         1.29 o
  -6   3  13        101.87         88.66         1.94 o
  -5   3  13        310.06        275.23         5.02 o
  -4   3  13        113.77        107.03         2.19 o
  -3   3  13          2.35          1.29         0.26 o
  -2   3  13         67.21         60.82         1.35 o
  -1   3  13         57.59         52.28         1.28 o
   0   3  13         34.63         32.02         1.26 o
   1   3  13         45.75         41.29         2.02 o
   2   3  13         58.38         57.62         1.84 o
   3   3  13         15.20         14.44         0.93 o
   4   3  13          6.89          6.56         0.96 o
   5   3  13         10.49         11.49         2.13 o
   6   3  13         21.61         23.44         0.75 o
  -8   4  13         10.14         13.67         0.64 o
  -7   4  13          7.48          8.16         0.44 o
  -6   4  13          6.07          5.44         0.42 o
  -5   4  13         11.59          9.44         0.71 o
  -4   4  13        110.83         92.80         1.85 o
  -3   4  13        204.34        174.53         3.38 o
  -2   4  13          1.56          1.23         0.32 o
  -1   4  13         24.75         22.22         0.98 o
   0   4  13        149.02        131.68         2.87 o
   1   4  13        206.16        190.21         4.65 o
   2   4  13        174.83        161.45         3.67 o
   3   4  13         44.71         40.51         2.15 o
   4   4  13         20.15         22.02         1.33 o
   5   4  13          2.38          3.64         0.61 o
   6   4  13          3.55          3.04         0.61 o
  -7   5  13          7.20          7.75         0.43 o
  -6   5  13         12.69         14.90         0.58 o
  -5   5  13         23.08         22.58         0.88 o
  -4   5  13          7.37          5.63         0.68 o
  -3   5  13          2.25          2.04         0.32 o
  -2   5  13         74.96         69.78         1.47 o
  -1   5  13         13.05         11.09         0.68 o
   0   5  13         54.13         55.62         1.48 o
   1   5  13          5.69          5.22         1.49 o
   2   5  13         98.19         90.22         2.30 o
   3   5  13         36.32         39.64         1.37 o
   4   5  13         21.46         20.05         0.86 o
   5   5  13         53.39         67.73         2.73 o
  -6   6  13          2.41          2.17         0.30 o
  -5   6  13          3.64          3.75         0.61 o
  -4   6  13          8.59          8.52         0.86 o
  -3   6  13         43.93         45.74         1.13 o
  -2   6  13        144.50        133.84         2.31 o
  -1   6  13         49.22         48.37         1.05 o
   0   6  13         28.60         30.71         0.96 o
   1   6  13         33.25         32.46         1.97 o
   2   6  13        141.15        143.84         3.96 o
   3   6  13         64.60         66.44         3.95 o
   4   6  13         25.66         28.40         1.07 o
  -5   7  13         21.10         24.99         0.76 o
  -4   7  13         29.95         28.26         0.86 o
  -3   7  13         12.17         15.03         0.64 o
  -2   7  13          4.36          4.64         0.34 o
  -1   7  13          7.61          7.67         0.61 o
   0   7  13         30.99         32.71         0.95 o
   1   7  13         11.24         13.97         0.91 o
   2   7  13         12.03         12.45         0.91 o
   3   7  13         11.69         12.61         0.64 o
  -3   8  13          1.28          2.13         0.30 o
  -2   8  13         28.24         29.61         0.86 o
  -1   8  13          1.75          1.82         0.30 o
   0   8  13         33.59         39.48         1.82 o
   1   8  13          8.44         10.33         0.61 o
  -1  -8  14          0.84          0.68         0.15 o
  -4  -7  14          1.19          0.93         0.15 o
  -3  -7  14          6.22          8.32         0.41 o
  -2  -7  14         13.16         13.48         0.47 o
  -1  -7  14          4.11          4.05         0.27 o
   0  -7  14         19.93         21.78         0.59 o
   1  -7  14         53.97         59.02         1.16 o
   2  -7  14          2.82          2.99         0.24 o
  -6  -6  14         27.82         29.79         0.88 o
  -5  -6  14          3.99          4.00         0.37 o
  -4  -6  14          8.62          9.80         0.66 o
  -3  -6  14        113.00        102.14         1.77 o
  -2  -6  14         37.93         31.87         0.75 o
  -1  -6  14         80.86         83.43         1.57 o
   0  -6  14          8.70          8.88         0.45 o
   1  -6  14          4.16          4.05         0.28 o
   2  -6  14         25.79         27.96         0.67 o
   3  -6  14         13.49         15.63         0.51 o
   4  -6  14         53.75         55.95         1.17 o
  -7  -5  14          5.75          7.59         0.43 o
  -6  -5  14         36.65         42.87         1.02 o
  -5  -5  14          9.43          8.31         0.51 o
  -4  -5  14         24.13         22.67         0.86 o
  -3  -5  14          0.22         -0.20         0.25 o
  -2  -5  14          7.40          5.62         0.40 o
  -1  -5  14         40.86         41.02         0.97 o
   0  -5  14         12.37         11.42         0.52 o
   1  -5  14         35.97         37.09         0.90 o
   2  -5  14         26.56         25.07         0.67 o
   3  -5  14         94.18        103.55         2.23 o
   4  -5  14          6.01          6.10         0.31 o
   5  -5  14         13.76         13.01         0.46 o
  -7  -4  14         24.64         29.38         1.05 o
  -6  -4  14         24.54         24.68         0.93 o
  -5  -4  14         45.66         43.19         0.97 o
  -4  -4  14        156.77        133.00         2.52 o
  -3  -4  14         20.02         17.33         0.72 o
  -2  -4  14         10.77         11.77         0.55 o
  -1  -4  14        150.22        126.94         2.11 o
   0  -4  14         81.06         78.50         1.49 o
   1  -4  14         13.90         13.34         0.56 o
   2  -4  14         32.91         32.98         0.85 o
   3  -4  14         32.44         33.56         0.80 o
   4  -4  14         23.84         26.18         0.67 o
   5  -4  14          2.55          2.35         0.25 o
  -8  -3  14         16.15         16.51         0.52 o
  -7  -3  14         18.55         21.95         0.92 o
  -6  -3  14         26.30         22.97         0.98 o
  -5  -3  14         87.01         73.83         2.54 o
  -4  -3  14         14.73         17.18         0.96 o
  -3  -3  14        113.98        117.44         2.62 o
  -2  -3  14         71.13         67.14         1.74 o
  -1  -3  14         78.35         74.49         1.57 o
   0  -3  14          1.59          1.91         0.28 o
   1  -3  14        247.67        231.14         3.17 o
   2  -3  14        105.06        101.16         1.78 o
   3  -3  14         37.41         38.02         0.91 o
   4  -3  14          2.06          1.52         0.26 o
   5  -3  14         50.55         53.32         1.01 o
   6  -3  14          7.84          8.19         0.55 o
  -8  -2  14          0.44          0.20         0.19 o
  -7  -2  14         17.28         17.40         0.67 o
  -6  -2  14         61.96         62.26         1.86 o
  -5  -2  14        409.79        393.38         7.02 o
  -4  -2  14        248.50        223.88         4.36 o
  -3  -2  14        209.87        183.57         3.79 o
  -2  -2  14        117.40        104.79         2.24 o
  -1  -2  14         42.42         39.96         1.23 o
   0  -2  14         81.55         70.35         1.43 o
   1  -2  14         77.62         71.00         1.50 o
   2  -2  14          3.69          3.03         0.39 o
   3  -2  14          3.13          3.14         0.28 o
   4  -2  14          5.52          4.65         0.41 o
   5  -2  14         22.02         23.18         0.64 o
   6  -2  14         46.95         55.20         1.05 o
  -8  -1  14         44.31         43.65         1.02 o
  -7  -1  14          8.33          7.99         0.63 o
  -6  -1  14         33.65         34.33         1.05 o
  -5  -1  14         15.70         17.22         0.86 o
  -4  -1  14         29.70         29.17         1.03 o
  -3  -1  14        731.36        670.93        10.35 o
  -2  -1  14        506.77        455.80        12.18 o
  -1  -1  14        203.60        185.93         3.83 o
   0  -1  14         42.14         35.58         0.96 o
   1  -1  14         75.14         70.68         1.56 o
   2  -1  14          6.00          5.40         0.45 o
   3  -1  14          7.30          7.00         0.64 o
   4  -1  14         20.28         19.88         0.62 o
   5  -1  14         28.79         27.17         0.68 o
   6  -1  14          1.85          1.39         0.18 o
  -8   0  14         15.82         19.11         0.61 o
  -7   0  14         17.89         17.46         0.88 o
  -6   0  14         40.42         36.13         2.01 o
  -5   0  14         63.59         61.44         1.67 o
  -4   0  14        339.55        318.21         5.92 o
  -3   0  14        470.61        428.83         7.70 o
  -2   0  14        196.53        190.68         4.08 o
  -1   0  14        537.70        500.35         9.68 o
   0   0  14          0.03         -0.16         0.32 o
   1   0  14         39.60         34.89         1.00 o
   2   0  14          9.96          8.85         0.79 o
   3   0  14          4.19          3.98         0.36 o
   4   0  14          1.69          2.32         0.35 o
   5   0  14         61.10         60.78         1.49 o
   6   0  14         23.91         28.67         0.80 o
  -8   1  14         44.31         43.00         1.50 o
  -7   1  14          8.33          8.25         0.57 o
  -6   1  14         33.50         34.15         0.95 o
  -5   1  14         15.52         16.14         1.32 o
  -4   1  14         29.82         28.21         1.67 o
  -3   1  14        731.28        649.21        12.29 o
  -2   1  14        506.69        439.62         7.50 o
  -1   1  14        204.15        192.53         3.99 o
   0   1  14         41.98         36.67         1.89 o
   1   1  14         75.40         71.80         1.77 o
   2   1  14          6.01          5.11         0.49 o
   3   1  14          7.19          5.78         0.53 o
   4   1  14         20.18         20.54         0.74 o
   5   1  14         28.60         26.19         0.88 o
   6   1  14          1.85          1.52         0.25 o
  -8   2  14          0.45          0.46         0.21 o
  -7   2  14         17.41         14.99         1.34 o
  -6   2  14         61.62         60.23         1.90 o
  -5   2  14        411.34        396.68         6.60 o
  -4   2  14        249.03        223.46         4.08 o
  -3   2  14        209.15        185.11         3.33 o
  -2   2  14        116.45        107.00         1.92 o
  -1   2  14         42.39         40.23         1.41 o
   0   2  14         80.83         69.78         1.75 o
   1   2  14         77.63         71.02         1.76 o
   2   2  14          3.63          3.24         0.56 o
   3   2  14          3.08          3.16         0.42 o
   4   2  14          5.59          4.29         0.42 o
   5   2  14         22.04         23.56         0.76 o
   6   2  14         47.22         56.08         1.34 o
  -8   3  14         16.29         16.71         1.52 o
  -7   3  14         18.56         22.15         0.60 o
  -6   3  14         26.00         22.48         0.80 o
  -5   3  14         87.27         74.98         1.73 o
  -4   3  14         14.40         15.83         0.59 o
  -3   3  14        114.24        114.09         2.63 o
  -2   3  14         70.45         66.66         1.52 o
  -1   3  14         78.96         74.61         1.62 o
   0   3  14          1.62          1.89         0.40 o
   1   3  14        247.69        231.51         3.80 o
   2   3  14        104.71        100.20         2.15 o
   3   3  14         37.49         35.85         1.22 o
   4   3  14          2.07          2.67         0.34 o
   5   3  14         50.61         52.93         2.43 o
   6   3  14          7.88          6.68         0.61 o
  -7   4  14         24.47         28.74         0.90 o
  -6   4  14         24.42         25.75         0.76 o
  -5   4  14         45.96         40.71         1.12 o
  -4   4  14        156.51        132.48         3.57 o
  -3   4  14         19.91         17.36         0.76 o
  -2   4  14         10.63         10.93         0.64 o
  -1   4  14        150.46        123.60         2.76 o
   0   4  14         81.17         76.85         2.07 o
   1   4  14         14.11         12.95         1.16 o
   2   4  14         33.08         33.70         1.30 o
   3   4  14         32.52         33.54         1.20 o
   4   4  14         24.00         28.31         1.07 o
   5   4  14          2.60          2.43         0.61 o
  -7   5  14          5.71          6.07         0.61 o
  -6   5  14         36.88         41.73         0.98 o
  -5   5  14          9.43          9.47         0.43 o
  -4   5  14         24.13         20.30         1.32 o
  -3   5  14          0.19          0.20         0.20 o
  -2   5  14          7.39          6.52         0.65 o
  -1   5  14         40.84         39.77         0.96 o
   0   5  14         12.47         10.79         0.47 o
   1   5  14         35.96         36.90         1.84 o
   2   5  14         26.48         27.88         1.19 o
   3   5  14         93.87        102.99         2.56 o
   4   5  14          5.99          7.59         0.51 o
   5   5  14         13.74         13.36         0.91 o
  -6   6  14         27.80         29.16         1.21 o
  -5   6  14          4.01          4.66         0.60 o
  -4   6  14          8.62         10.64         0.43 o
  -3   6  14        113.26        102.04         1.78 o
  -2   6  14         37.99         32.08         0.88 o
  -1   6  14         80.33         85.66         1.67 o
   0   6  14          8.99          9.08         0.59 o
   1   6  14          4.09          4.46         0.61 o
   2   6  14         25.79         28.12         1.17 o
   3   6  14         13.60         15.82         0.64 o
   4   6  14         53.95         60.74         2.43 o
  -4   7  14          1.18          1.21         0.21 o
  -3   7  14          6.30          8.24         0.61 o
  -2   7  14         12.99         12.95         0.51 o
  -1   7  14          4.13          4.51         0.51 o
   0   7  14         19.71         22.65         0.86 o
   1   7  14         54.02         61.95         2.43 o
   2   7  14          2.86          2.73         0.30 o
  -3  -7  15          4.05          3.96         0.35 o
  -2  -7  15          4.72          5.31         0.48 o
  -1  -7  15          7.33          7.86         0.39 o
   0  -7  15         16.52         16.72         0.54 o
   1  -7  15         32.24         40.13         0.91 o
  -5  -6  15          2.20          2.51         0.30 o
  -4  -6  15         10.75         10.84         0.46 o
  -3  -6  15         12.54         14.22         0.54 o
  -2  -6  15         25.50         24.64         0.64 o
  -1  -6  15         18.77         20.32         0.62 o
   0  -6  15         17.63         17.19         0.49 o
   1  -6  15          8.70          9.54         0.46 o
   2  -6  15         16.84         19.46         0.50 o
   3  -6  15          5.41          5.58         0.30 o
  -6  -5  15         28.73         25.99         0.80 o
  -5  -5  15          5.04          5.11         0.43 o
  -4  -5  15         14.22         13.85         1.04 o
  -3  -5  15          9.40          6.16         0.59 o
  -2  -5  15        129.12        119.34         2.25 o
  -1  -5  15        278.40        277.81         4.19 o
   0  -5  15         27.30         27.23         0.70 o
   1  -5  15         19.10         20.01         0.60 o
   2  -5  15         29.94         33.13         0.80 o
   3  -5  15         17.44         18.43         0.51 o
   4  -5  15          3.25          2.71         0.23 o
  -7  -4  15         35.02         34.52         0.93 o
  -6  -4  15         26.54         26.04         0.88 o
  -5  -4  15          3.35          2.93         0.31 o
  -4  -4  15        204.15        186.77         3.60 o
  -3  -4  15         92.48         82.82         3.81 o
  -2  -4  15         26.11         26.08         0.89 o
  -1  -4  15         18.96         17.75         0.68 o
   0  -4  15        147.33        152.80         2.39 o
   1  -4  15         51.72         53.44         1.13 o
   2  -4  15          0.23          0.69         0.23 o
   3  -4  15         11.30         10.94         0.42 o
   4  -4  15         18.54         17.65         0.50 o
   5  -4  15         30.07         31.97         0.64 o
  -7  -3  15          7.47          8.04         0.53 o
  -6  -3  15          5.33          6.19         0.53 o
  -5  -3  15         12.07         10.93         0.88 o
  -4  -3  15         21.42         21.82         1.18 o
  -3  -3  15         90.51         80.61         2.01 o
  -2  -3  15        292.89        272.94         5.16 o
  -1  -3  15          7.56          6.73         0.50 o
   0  -3  15        342.03        317.32         4.35 o
   1  -3  15        150.82        147.34         2.29 o
   2  -3  15         10.14          9.55         0.51 o
   3  -3  15         69.09         70.59         1.60 o
   4  -3  15          3.59          4.08         0.39 o
   5  -3  15          6.10          7.25         0.34 o
  -8  -2  15          9.42         11.31         0.91 o
  -7  -2  15         19.34         22.94         1.07 o
  -6  -2  15         20.84         23.38         0.98 o
  -5  -2  15         18.52         21.32         0.91 o
  -4  -2  15         46.63         42.94         2.28 o
  -3  -2  15        124.23        111.22         2.50 o
  -2  -2  15         29.74         28.02         1.10 o
  -1  -2  15        696.80        634.97         9.62 o
   0  -2  15         49.90         48.12         1.45 o
   1  -2  15        140.81        131.34         2.85 o
   2  -2  15        132.82        125.56         2.16 o
   3  -2  15         18.64         19.20         0.71 o
   4  -2  15          9.82          8.78         0.51 o
   5  -2  15         50.32         52.09         1.14 o
   6  -2  15         25.39         28.09         1.07 o
  -8  -1  15          0.25          0.23         0.15 o
  -7  -1  15          4.60          4.99         0.44 o
  -6  -1  15         81.82         79.16         2.04 o
  -5  -1  15         30.27         29.50         1.02 o
  -4  -1  15         47.99         48.41         1.44 o
  -3  -1  15       1071.14        976.93        16.43 o
  -2  -1  15        199.35        186.98         3.83 o
  -1  -1  15        474.92        439.42         7.82 o
   0  -1  15         15.91         14.68         0.63 o
   1  -1  15        142.20        131.56         2.44 o
   2  -1  15         58.97         52.12         1.56 o
   3  -1  15         75.79         71.10         1.49 o
   4  -1  15          3.93          3.91         0.32 o
   5  -1  15          9.20         10.84         0.43 o
   6  -1  15          2.47          3.10         0.35 o
  -8   0  15         14.23         14.05         0.48 o
  -7   0  15          2.17          2.02         0.53 o
  -6   0  15        129.12        121.90         2.92 o
  -5   0  15          0.18          0.00         0.35 o
  -4   0  15         20.91         22.46         0.94 o
  -3   0  15          0.00         -0.08         0.30 o
  -2   0  15        607.24        570.96        11.45 o
  -1   0  15        865.79        809.89        13.25 o
   0   0  15          9.31          9.33         0.60 o
   1   0  15        106.70         92.34         2.52 o
   2   0  15         19.01         15.61         0.66 o
   3   0  15          1.76          0.81         0.47 o
   4   0  15          0.05         -0.19         0.23 o
   5   0  15          4.86          5.89         0.40 o
   6   0  15          0.75          0.81         0.18 o
  -8   1  15          0.25          0.20         0.19 o
  -7   1  15          4.60          5.16         0.44 o
  -6   1  15         82.19         76.02         1.98 o
  -5   1  15         30.12         29.20         1.06 o
  -4   1  15         47.68         44.84         1.82 o
  -3   1  15       1070.73        942.58        43.13 o
  -2   1  15        200.38        190.35         3.64 o
  -1   1  15        473.38        411.44         8.94 o
   0   1  15         15.63         14.01         0.88 o
   1   1  15        142.54        129.75         3.16 o
   2   1  15         58.76         49.10         1.55 o
   3   1  15         75.11         72.61         1.79 o
   4   1  15          4.02          4.20         0.44 o
   5   1  15          9.20         11.51         0.57 o
   6   1  15          2.46          3.06         0.35 o
  -8   2  15          9.33         10.78         0.64 o
  -7   2  15         19.36         21.28         1.07 o
  -6   2  15         20.80         22.66         0.69 o
  -5   2  15         18.65         20.61         0.74 o
  -4   2  15         47.20         45.68         1.19 o
  -3   2  15        123.48        107.02         2.50 o
  -2   2  15         30.19         27.73         1.33 o
  -1   2  15        696.86        669.43        11.44 o
   0   2  15         50.24         49.10         1.38 o
   1   2  15        140.63        130.62         2.65 o
   2   2  15        132.78        130.58         2.64 o
   3   2  15         18.61         18.50         0.77 o
   4   2  15          9.87          9.39         0.51 o
   5   2  15         50.35         52.55         1.79 o
   6   2  15         25.55         25.51         1.21 o
  -7   3  15          7.43          9.18         0.70 o
  -6   3  15          5.35          5.64         0.39 o
  -5   3  15         12.17         10.22         0.76 o
  -4   3  15         21.61         19.45         2.07 o
  -3   3  15         90.68         83.16         1.89 o
  -2   3  15        292.70        268.38         4.23 o
  -1   3  15          7.67          6.50         0.61 o
   0   3  15        342.08        323.70         5.50 o
   1   3  15        150.68        148.66         3.27 o
   2   3  15         10.12         10.92         0.73 o
   3   3  15         68.84         74.33         1.74 o
   4   3  15          3.62          4.06         0.43 o
   5   3  15          6.04          7.14         0.43 o
  -7   4  15         35.05         35.55         0.93 o
  -6   4  15         26.91         27.07         0.80 o
  -5   4  15          3.41          2.81         0.23 o
  -4   4  15        204.10        183.39         3.15 o
  -3   4  15         92.91         88.65         2.89 o
  -2   4  15         26.29         22.86         0.78 o
  -1   4  15         19.14         18.50         0.86 o
   0   4  15        147.51        148.19         3.18 o
   1   4  15         51.53         50.64         1.55 o
   2   4  15          0.25          0.00         0.24 o
   3   4  15         11.32         11.96         0.60 o
   4   4  15         18.65         18.94         0.70 o
   5   4  15         29.98         34.62         1.52 o
  -6   5  15         28.80         26.88         0.63 o
  -5   5  15          5.07          5.48         0.33 o
  -4   5  15         14.19         13.12         0.57 o
  -3   5  15          9.43          8.01         0.39 o
  -2   5  15        128.56        116.70         2.16 o
  -1   5  15        278.45        280.45         6.27 o
   0   5  15         27.01         26.50         1.81 o
   1   5  15         19.08         20.25         1.12 o
   2   5  15         30.27         33.41         0.98 o
   3   5  15         17.52         20.12         1.21 o
   4   5  15          3.27          2.43         0.30 o
  -5   6  15          2.22          2.57         0.30 o
  -4   6  15         10.72         11.68         0.40 o
  -3   6  15         12.60         12.86         0.47 o
  -2   6  15         25.67         24.74         0.58 o
  -1   6  15         18.66         20.04         0.80 o
   0   6  15         17.66         17.57         0.69 o
   1   6  15          8.65          8.84         0.91 o
   2   6  15         16.77         20.65         1.21 o
   3   6  15          5.47          6.68         0.61 o
  -3   7  15          3.99          4.86         0.61 o
  -2   7  15          4.69          6.38         0.61 o
  -1   7  15          7.38          8.35         0.43 o
   0   7  15         16.47         17.46         0.64 o
   1   7  15         32.40         42.21         1.82 o
  -1  -7  16         14.48         15.80         0.65 o
  -4  -6  16          1.56          1.81         0.17 o
  -3  -6  16          4.60          6.10         0.44 o
  -2  -6  16          9.74          9.12         0.43 o
  -1  -6  16          2.43          2.51         0.25 o
   0  -6  16         29.61         32.17         0.74 o
   1  -6  16         34.40         37.45         0.74 o
   2  -6  16          7.24          8.57         0.57 o
  -6  -5  16          2.78          3.06         0.61 o
  -5  -5  16         11.50         12.60         0.53 o
  -4  -5  16         22.30         22.68         0.88 o
  -3  -5  16          2.21          1.54         0.27 o
  -2  -5  16         16.50         15.47         0.83 o
  -1  -5  16         48.03         45.23         1.18 o
   0  -5  16         63.20         61.70         1.13 o
   1  -5  16         41.62         43.38         0.90 o
   2  -5  16         31.09         33.59         0.72 o
   3  -5  16         21.41         23.58         0.51 o
  -6  -4  16          6.27          7.34         0.63 o
  -5  -4  16         22.74         21.31         0.76 o
  -4  -4  16         59.97         60.31         1.44 o
  -3  -4  16         46.50         38.95         0.97 o
  -2  -4  16          2.70          2.09         0.36 o
  -1  -4  16          5.47          4.30         0.41 o
   0  -4  16         16.52         15.69         0.57 o
   1  -4  16        146.62        150.28         2.41 o
   2  -4  16         29.43         29.57         0.72 o
   3  -4  16         28.53         32.49         0.72 o
   4  -4  16          6.71          7.96         0.40 o
  -7  -3  16         17.23         18.23         0.65 o
  -6  -3  16          6.52          5.98         0.84 o
  -5  -3  16         43.52         46.65         1.21 o
  -4  -3  16         23.38         23.71         0.91 o
  -3  -3  16          7.17          7.31         0.61 o
  -2  -3  16          7.02          6.69         0.88 o
  -1  -3  16         15.14         13.73         0.72 o
   0  -3  16          9.76          7.76         0.50 o
   1  -3  16        131.69        129.93         2.16 o
   2  -3  16         30.67         30.02         0.80 o
   3  -3  16         40.38         39.11         0.84 o
   4  -3  16         28.95         30.42         0.75 o
   5  -3  16         20.06         20.14         0.57 o
  -7  -2  16          1.52          0.91         0.27 o
  -6  -2  16         16.52         20.21         1.07 o
  -5  -2  16         86.92         81.68         1.86 o
  -4  -2  16          4.29          3.67         0.46 o
  -3  -2  16         32.06         35.33         1.17 o
  -2  -2  16        168.98        161.20         3.34 o
  -1  -2  16         62.90         58.84         2.06 o
   0  -2  16         40.78         38.80         1.09 o
   1  -2  16         59.23         57.98         1.35 o
   2  -2  16         21.15         16.62         1.05 o
   3  -2  16         73.08         73.16         1.34 o
   4  -2  16          7.42          8.74         0.41 o
   5  -2  16          3.41          3.00         0.26 o
  -8  -1  16          1.25          1.99         0.21 o
  -7  -1  16          7.41          6.83         0.44 o
  -6  -1  16          9.80          9.37         0.63 o
  -5  -1  16          8.78          9.37         0.91 o
  -4  -1  16        127.66        122.06         3.28 o
  -3  -1  16        114.53        112.94         2.55 o
  -2  -1  16        132.85        120.20         2.62 o
  -1  -1  16         81.75         70.77         1.82 o
   0  -1  16        279.18        267.94         4.53 o
   1  -1  16         45.76         44.76         1.58 o
   2  -1  16         39.59         33.97         0.89 o
   3  -1  16        104.46        100.60         1.69 o
   4  -1  16         77.47         78.65         1.74 o
   5  -1  16          2.40          3.07         0.37 o
  -8   0  16         43.54         47.11         1.38 o
  -7   0  16          1.18          1.79         0.35 o
  -6   0  16          1.74          1.52         0.35 o
  -5   0  16          1.50          2.87         0.36 o
  -4   0  16        166.83        168.42         3.38 o
  -3   0  16         12.26         12.00         1.10 o
  -2   0  16        180.72        161.75         3.85 o
  -1   0  16        416.48        390.98         6.70 o
   0   0  16          1.29          1.95         0.44 o
   1   0  16          6.99          7.09         0.56 o
   2   0  16          0.21         -0.06         0.35 o
   3   0  16          3.34          3.11         0.42 o
   4   0  16         40.19         35.79         0.85 o
   5   0  16         10.97         11.31         0.42 o
  -8   1  16          1.27          1.38         0.21 o
  -7   1  16          7.46          6.32         0.76 o
  -6   1  16          9.81          8.64         1.46 o
  -5   1  16          8.91         10.22         0.61 o
  -4   1  16        126.87        118.10         2.58 o
  -3   1  16        114.50        114.40         2.50 o
  -2   1  16        133.39        123.91         2.50 o
  -1   1  16         81.16         71.72         1.67 o
   0   1  16        279.14        268.33         4.95 o
   1   1  16         45.89         43.38         1.42 o
   2   1  16         39.51         34.29         0.97 o
   3   1  16        104.84        101.22         1.91 o
   4   1  16         77.40         83.46         1.69 o
   5   1  16          2.45          2.44         0.28 o
  -7   2  16          1.52          1.38         0.21 o
  -6   2  16         16.53         19.92         1.07 o
  -5   2  16         86.98         86.95         2.41 o
  -4   2  16          4.35          3.96         0.53 o
  -3   2  16         31.77         33.07         1.07 o
  -2   2  16        169.33        160.15         3.16 o
  -1   2  16         63.09         58.83         1.37 o
   0   2  16         41.01         36.83         1.71 o
   1   2  16         59.09         57.64         1.52 o
   2   2  16         21.00         17.77         0.76 o
   3   2  16         73.54         74.40         1.66 o
   4   2  16          7.54          8.58         0.44 o
   5   2  16          3.40          3.34         0.27 o
  -7   3  16         17.16         19.44         0.86 o
  -6   3  16          6.46          5.25         0.91 o
  -5   3  16         43.46         45.50         1.52 o
  -4   3  16         23.35         23.69         1.29 o
  -3   3  16          7.18          5.10         0.76 o
  -2   3  16          7.00          7.09         0.50 o
  -1   3  16         14.97         14.43         1.29 o
   0   3  16          9.74          9.43         0.57 o
   1   3  16        131.28        136.72         3.25 o
   2   3  16         30.57         31.95         0.94 o
   3   3  16         40.38         41.12         1.08 o
   4   3  16         29.11         31.71         0.88 o
   5   3  16         19.97         22.78         1.21 o
  -6   4  16          6.38          7.64         0.61 o
  -5   4  16         22.54         21.25         0.70 o
  -4   4  16         60.11         61.72         1.88 o
  -3   4  16         46.65         39.35         1.18 o
  -2   4  16          2.68          1.98         0.24 o
  -1   4  16          5.64          4.64         0.42 o
   0   4  16         16.29         16.33         0.71 o
   1   4  16        146.76        151.40         3.43 o
   2   4  16         29.86         31.72         0.93 o
   3   4  16         28.59         32.33         1.18 o
   4   4  16          6.76          8.81         0.61 o
  -6   5  16          2.82          3.95         0.61 o
  -5   5  16         11.35         12.61         0.54 o
  -4   5  16         22.31         22.18         1.00 o
  -3   5  16          2.26          2.47         0.23 o
  -2   5  16         16.69         17.78         0.61 o
  -1   5  16         48.24         47.13         1.13 o
   0   5  16         63.37         63.17         2.63 o
   1   5  16         41.36         45.07         1.26 o
   2   5  16         30.88         33.94         1.67 o
   3   5  16         21.50         24.46         0.86 o
  -4   6  16          1.58          1.52         0.21 o
  -3   6  16          4.64          6.86         0.39 o
  -2   6  16          9.70          9.04         0.44 o
  -1   6  16          2.47          2.90         0.25 o
   0   6  16         29.61         32.40         0.88 o
   1   6  16         34.51         39.49         2.43 o
   2   6  16          7.26         10.02         0.61 o
  -1   7  16         14.38         16.40         0.91 o
  -3  -6  17          0.98          1.68         0.21 o
  -2  -6  17         12.60         12.50         0.46 o
  -1  -6  17          4.51          4.61         0.37 o
   0  -6  17          4.36          5.01         0.27 o
  -5  -5  17          8.47          6.84         0.43 o
  -4  -5  17         11.60         15.18         1.08 o
  -3  -5  17          5.79          7.44         0.64 o
  -2  -5  17         20.75         20.09         0.80 o
  -1  -5  17         23.79         21.82         0.68 o
   0  -5  17          6.53          6.67         0.41 o
   1  -5  17          2.86          3.03         0.25 o
   2  -5  17         11.84         13.42         0.37 o
  -6  -4  17          2.00          1.48         0.20 o
  -5  -4  17         20.03         23.40         0.70 o
  -4  -4  17          2.70          3.73         0.39 o
  -3  -4  17         15.28         17.09         0.80 o
  -2  -4  17          0.34          0.10         0.28 o
  -1  -4  17         10.98         11.05         0.70 o
   0  -4  17         21.43         20.74         0.59 o
   1  -4  17         25.39         23.64         0.68 o
   2  -4  17          3.30          3.19         0.35 o
   3  -4  17         18.04         18.97         0.53 o
  -6  -3  17          6.18          6.17         0.41 o
  -5  -3  17        110.82        110.21         2.20 o
  -4  -3  17          1.02          0.46         0.30 o
  -3  -3  17         10.06         12.27         0.75 o
  -2  -3  17         39.18         40.25         1.17 o
  -1  -3  17         24.92         21.37         0.86 o
   0  -3  17         38.87         41.12         0.94 o
   1  -3  17         28.93         28.83         0.78 o
   2  -3  17         46.79         47.88         1.05 o
   3  -3  17         25.37         27.42         0.68 o
   4  -3  17          1.38          1.55         0.22 o
  -7  -2  17          2.01          3.20         0.43 o
  -6  -2  17         30.66         33.01         1.37 o
  -5  -2  17         46.13         44.67         1.17 o
  -4  -2  17         27.93         23.70         0.86 o
  -3  -2  17         46.61         43.52         1.25 o
  -2  -2  17         89.27         84.93         2.01 o
  -1  -2  17         37.90         35.98         1.13 o
   0  -2  17         95.62         96.36         1.90 o
   1  -2  17         15.45         13.33         0.64 o
   2  -2  17          0.05          0.00         0.35 o
   3  -2  17         12.11         14.04         0.54 o
   4  -2  17         10.24         10.97         0.53 o
  -7  -1  17          7.40          8.50         0.64 o
  -6  -1  17          2.61          2.56         0.40 o
  -5  -1  17          3.84          3.02         0.35 o
  -4  -1  17         14.95         14.35         1.41 o
  -3  -1  17         99.78        104.54         2.68 o
  -2  -1  17        159.82        157.95         3.24 o
  -1  -1  17          5.21          6.59         0.56 o
   0  -1  17         32.30         32.21         1.06 o
   1  -1  17        363.57        367.77         6.53 o
   2  -1  17          4.64          4.46         0.53 o
   3  -1  17         11.71         12.87         0.83 o
   4  -1  17          2.81          3.88         0.35 o
  -7   0  17          2.52          3.75         0.35 o
  -6   0  17         18.67         22.34         0.88 o
  -5   0  17         11.13          9.40         0.56 o
  -4   0  17         54.98         49.93         1.32 o
  -3   0  17          2.55          2.15         0.36 o
  -2   0  17         13.70         15.72         1.38 o
  -1   0  17        393.00        386.31         7.95 o
   0   0  17         90.71         79.97         1.54 o
   1   0  17          0.71          0.67         0.23 o
   2   0  17        178.27        181.52         3.27 o
   3   0  17         90.66         85.95         1.73 o
   4   0  17         34.80         38.35         2.43 o
   5   0  17         30.55         32.50         1.52 o
  -7   1  17          7.39          7.94         0.91 o
  -6   1  17          2.60          2.56         0.35 o
  -5   1  17          3.85          3.52         0.36 o
  -4   1  17         14.93         15.81         0.76 o
  -3   1  17         99.91        100.59         2.39 o
  -2   1  17        160.11        162.43         3.74 o
  -1   1  17          5.07          5.68         0.42 o
   0   1  17         32.24         31.57         1.07 o
   1   1  17        363.90        356.92         7.71 o
   2   1  17          4.74          3.90         0.51 o
   3   1  17         11.84         12.73         0.56 o
   4   1  17          2.81          3.26         0.26 o
  -7   2  17          2.04          2.19         0.27 o
  -6   2  17         30.57         31.58         1.29 o
  -5   2  17         46.25         44.34         1.40 o
  -4   2  17         27.84         25.01         0.91 o
  -3   2  17         46.97         43.80         1.40 o
  -2   2  17         89.26         84.35         1.79 o
  -1   2  17         37.94         37.51         1.14 o
   0   2  17         95.63         95.01         1.91 o
   1   2  17         15.32         16.29         0.87 o
   2   2  17          0.04          0.17         0.39 o
   3   2  17         12.11         14.81         0.70 o
   4   2  17         10.20         10.62         0.51 o
  -6   3  17          6.27          5.72         0.76 o
  -5   3  17        110.87        114.94         2.63 o
  -4   3  17          1.09          1.21         0.43 o
  -3   3  17         10.15         10.94         0.86 o
  -2   3  17         39.09         38.10         0.95 o
  -1   3  17         24.75         22.24         0.86 o
   0   3  17         38.92         41.55         1.03 o
   1   3  17         29.10         30.07         1.09 o
   2   3  17         46.68         49.26         1.24 o
   3   3  17         25.37         29.44         1.00 o
   4   3  17          1.36          1.52         0.30 o
  -6   4  17          2.03          1.82         0.21 o
  -5   4  17         19.88         24.04         0.80 o
  -4   4  17          2.64          3.50         0.43 o
  -3   4  17         15.41         17.50         0.63 o
  -2   4  17          0.32          0.51         0.18 o
  -1   4  17         11.10         10.92         0.75 o
   0   4  17         21.27         21.23         0.76 o
   1   4  17         25.54         26.09         1.28 o
   2   4  17          3.40          4.04         0.61 o
   3   4  17         17.77         18.85         0.63 o
  -5   5  17          8.46          7.60         0.43 o
  -4   5  17         11.51         14.60         1.52 o
  -3   5  17          5.81          7.14         0.44 o
  -2   5  17         20.65         20.51         0.58 o
  -1   5  17         23.88         23.39         0.75 o
   0   5  17          6.60          6.89         0.39 o
   1   5  17          2.95          3.97         0.43 o
   2   5  17         11.87         14.58         0.91 o
  -3   6  17          0.95          2.13         0.30 o
  -2   6  17         12.52         12.45         0.64 o
  -1   6  17          4.51          4.33         0.24 o
   0   6  17          4.37          5.77         0.61 o
  -4  -5  18          6.03          6.70         1.06 o
  -3  -5  18         17.31         20.66         0.86 o
  -2  -5  18          3.19          2.96         0.35 o
  -1  -5  18          2.15          2.00         0.25 o
   0  -5  18          4.50          4.31         0.35 o
   1  -5  18         16.02         18.26         0.78 o
  -5  -4  18         14.68         14.97         0.46 o
  -4  -4  18          8.39          9.49         0.46 o
  -3  -4  18         24.24         25.34         0.88 o
  -2  -4  18         30.08         32.84         1.05 o
  -1  -4  18         17.85         19.96         0.88 o
   0  -4  18         30.55         31.97         0.91 o
   1  -4  18         16.07         16.59         0.51 o
   2  -4  18         11.76         13.52         0.41 o
  -6  -3  18          1.30          1.58         0.30 o
  -5  -3  18         27.22         31.84         0.82 o
  -4  -3  18         24.73         29.72         0.86 o
  -3  -3  18        103.37         98.98         2.33 o
  -2  -3  18         13.94         15.46         0.70 o
  -1  -3  18         40.15         37.30         1.06 o
   0  -3  18         34.00         37.50         0.84 o
   1  -3  18          8.32          9.53         0.56 o
   2  -3  18          5.50          5.32         0.35 o
   3  -3  18         23.17         25.21         0.70 o
  -6  -2  18          8.35         10.78         0.64 o
  -5  -2  18         23.86         31.10         1.05 o
  -4  -2  18          5.43          4.55         0.83 o
  -3  -2  18         53.92         54.19         3.05 o
  -2  -2  18         10.45          8.54         0.56 o
  -1  -2  18          8.66          8.51         0.61 o
   0  -2  18          5.06          5.58         0.46 o
   1  -2  18         10.77         11.14         0.63 o
   2  -2  18         14.51         14.66         0.64 o
   3  -2  18         27.02         32.04         0.98 o
  -6  -1  18          5.28          6.84         0.64 o
  -5  -1  18          1.44          1.55         0.35 o
  -4  -1  18          8.28         10.64         1.86 o
  -3  -1  18         33.71         31.13         1.50 o
  -2  -1  18          7.95          7.99         0.61 o
  -1  -1  18        129.01        129.34         2.62 o
   0  -1  18         64.57         62.95         1.52 o
   1  -1  18         22.27         20.87         0.76 o
   2  -1  18         46.12         45.52         1.17 o
   3  -1  18          7.02          7.23         0.46 o
   4  -1  18          5.00          5.35         0.46 o
  -6   0  18          8.80         11.23         0.65 o
  -5   0  18          0.04         -0.15         0.18 o
  -4   0  18         12.58         13.43         1.32 o
  -3   0  18         58.59         61.57         1.69 o
  -2   0  18         24.34         24.65         0.91 o
  -1   0  18        118.64        120.41         2.86 o
   0   0  18          9.76         11.83         0.70 o
   1   0  18         14.89         18.12         0.76 o
   2   0  18          0.00          0.24         0.30 o
   3   0  18          3.64          4.61         0.35 o
   4   0  18          0.05          0.15         0.21 o
  -6   1  18          5.26          5.78         0.35 o
  -5   1  18          1.41          1.80         0.44 o
  -4   1  18          8.34          9.17         0.52 o
  -3   1  18         33.58         30.27         1.16 o
  -2   1  18          7.84          8.40         0.70 o
  -1   1  18        128.63        133.84         3.16 o
   0   1  18         64.95         66.43         1.45 o
   1   1  18         22.06         21.93         0.95 o
   2   1  18         46.01         46.43         1.20 o
   3   1  18          7.12          8.04         0.44 o
   4   1  18          5.03          6.07         0.61 o
  -6   2  18          8.36         10.18         0.64 o
  -5   2  18         23.84         32.22         1.05 o
  -4   2  18          5.48          4.10         0.33 o
  -3   2  18         53.72         52.89         1.58 o
  -2   2  18         10.43          9.74         1.15 o
  -1   2  18          8.63          7.41         0.42 o
   0   2  18          5.11          5.42         0.40 o
   1   2  18         10.65          9.93         0.76 o
   2   2  18         14.61         14.31         0.63 o
   3   2  18         26.80         31.16         0.80 o
  -6   3  18          1.25          1.87         0.30 o
  -5   3  18         27.24         34.33         1.05 o
  -4   3  18         24.98         31.79         1.05 o
  -3   3  18        103.21        100.61         2.89 o
  -2   3  18         13.89         14.70         0.58 o
  -1   3  18         40.28         40.65         0.95 o
   0   3  18         34.00         38.28         0.95 o
   1   3  18          8.44          9.46         0.58 o
   2   3  18          5.49          5.83         0.61 o
   3   3  18         23.21         24.60         1.21 o
  -5   4  18         14.51         15.50         0.53 o
  -4   4  18          8.37          8.11         0.36 o
  -3   4  18         24.19         25.66         1.07 o
  -2   4  18         30.07         32.55         0.76 o
  -1   4  18         17.98         20.13         0.63 o
   0   4  18         30.41         32.08         0.93 o
   1   4  18         16.06         16.89         0.73 o
   2   4  18         11.80         14.27         0.91 o
  -4   5  18          6.03          5.77         0.61 o
  -3   5  18         17.29         21.87         0.86 o
  -2   5  18          3.23          4.04         0.61 o
  -1   5  18          2.15          2.60         0.32 o
   0   5  18          4.42          3.86         0.46 o
   1   5  18         16.08         18.53         0.91 o
  -4  -4  19         25.02         28.84         1.97 o
  -3  -4  19          2.36          3.55         0.46 o
  -2  -4  19          1.84          3.12         0.35 o
  -1  -4  19          2.34          1.56         0.28 o
   0  -4  19          2.67          4.04         0.61 o
   1  -4  19          4.34          5.10         1.37 o
  -5  -3  19         11.72         12.62         0.64 o
  -4  -3  19          0.89          0.71         0.18 o
  -3  -3  19         37.88         54.28         1.40 o
  -2  -3  19         16.64         18.23         0.61 o
  -1  -3  19          5.46          5.08         0.37 o
   0  -3  19          1.48          1.26         0.19 o
   1  -3  19         38.33         46.73         1.23 o
   2  -3  19         12.21         12.66         0.53 o
  -5  -2  19         44.05         59.78         1.45 o
  -4  -2  19         11.36         13.52         0.86 o
  -3  -2  19          3.31          4.24         0.50 o
  -2  -2  19         26.26         25.89         0.85 o
  -1  -2  19         28.41         30.69         0.91 o
   0  -2  19         16.38         20.11         0.75 o
   1  -2  19         35.64         35.14         0.91 o
   2  -2  19         10.02          9.33         0.46 o
  -6  -1  19          1.06          1.08         0.21 o
  -5  -1  19          3.14          4.06         0.40 o
  -4  -1  19          6.49          7.40         0.55 o
  -3  -1  19          2.62          2.17         0.43 o
  -2  -1  19          1.62          2.13         0.57 o
  -1  -1  19          0.79          0.84         0.30 o
   0  -1  19         59.80         63.72         1.48 o
   1  -1  19         74.30         83.65         1.67 o
   2  -1  19          0.48          0.95         0.18 o
   3  -1  19          6.51          6.38         0.43 o
  -6   0  19         15.99         22.63         0.86 o
  -5   0  19          0.60          0.38         0.15 o
  -4   0  19          3.37          4.05         0.60 o
  -3   0  19          4.92          5.04         0.44 o
  -2   0  19         57.48         62.93         2.42 o
  -1   0  19         10.75         13.26         0.74 o
   0   0  19         45.71         51.75         1.40 o
   1   0  19          6.29          6.81         0.91 o
   2   0  19          9.57          8.93         0.53 o
   3   0  19         35.93         34.71         1.17 o
  -6   1  19          1.04          1.29         0.30 o
  -5   1  19          3.11          4.35         0.30 o
  -4   1  19          6.42          6.83         0.46 o
  -3   1  19          2.63          2.56         0.75 o
  -2   1  19          1.67          1.76         0.30 o
  -1   1  19          0.82          0.71         0.35 o
   0   1  19         59.69         65.67         2.70 o
   1   1  19         74.51         86.88         2.58 o
   2   1  19          0.50          0.51         0.18 o
   3   1  19          6.39          6.69         0.71 o
  -5   2  19         44.06         60.31         1.40 o
  -4   2  19         11.35         13.98         0.61 o
  -3   2  19          3.34          3.93         0.36 o
  -2   2  19         26.33         26.69         0.76 o
  -1   2  19         28.32         30.28         1.05 o
   0   2  19         16.45         20.49         0.58 o
   1   2  19         35.83         36.93         0.98 o
   2   2  19         10.09          9.29         0.64 o
  -5   3  19         11.80         13.69         0.64 o
  -4   3  19          0.84          0.61         0.21 o
  -3   3  19         37.77         55.71         2.73 o
  -2   3  19         16.53         18.05         0.70 o
  -1   3  19          5.47          5.67         0.42 o
   0   3  19          1.46          1.39         0.19 o
   1   3  19         38.30         46.78         1.36 o
   2   3  19         12.22         13.98         0.64 o
  -4   4  19         25.15         29.54         1.52 o
  -3   4  19          2.32          3.25         0.46 o
  -2   4  19          1.86          3.37         0.43 o
  -1   4  19          2.36          1.52         0.21 o
   0   4  19          2.69          3.64         0.61 o
   1   4  19          4.33          6.07         0.61 o
  -3  -3  20         23.03         29.77         1.07 o
  -2  -3  20          3.61          2.75         0.19 o
  -1  -3  20          7.66          7.35         0.56 o
   0  -3  20          6.05          5.77         0.43 o
  -4  -2  20          0.80          0.76         0.21 o
  -3  -2  20          4.54          5.18         0.43 o
  -2  -2  20          4.29          5.23         0.30 o
  -1  -2  20          6.47          6.62         0.48 o
   0  -2  20         13.06         14.81         0.73 o
   1  -2  20          6.43          5.18         0.43 o
  -4  -1  20         16.13         20.50         0.86 o
  -3  -1  20          0.55          0.61         0.21 o
  -2  -1  20          7.13          7.43         0.53 o
  -1  -1  20          6.00          6.00         0.44 o
   0  -1  20         63.42         70.97         1.75 o
   1  -1  20         33.60         38.89         1.05 o
  -5   0  20          3.71          4.64         0.61 o
  -4   0  20          0.14          0.15         0.21 o
  -3   0  20          0.02          0.00         0.30 o
  -2   0  20          2.22          1.72         0.35 o
  -1   0  20          1.30          0.49         0.31 o
   0   0  20          6.32          6.99         0.64 o
   1   0  20         57.31         65.36         2.13 o
   2   0  20         15.16         16.87         0.64 o
  -4   1  20         16.12         19.76         0.70 o
  -3   1  20          0.55          0.40         0.18 o
  -2   1  20          7.05          7.32         0.46 o
  -1   1  20          5.98          7.41         0.46 o
   0   1  20         63.46         70.02         2.15 o
   1   1  20         33.68         41.47         1.29 o
  -4   2  20          0.79          0.82         0.46 o
  -3   2  20          4.52          4.51         0.35 o
  -2   2  20          4.30          5.17         0.35 o
  -1   2  20          6.43          6.64         0.36 o
   0   2  20         13.03         14.28         0.64 o
   1   2  20          6.45          5.96         0.46 o
  -3   3  20         23.14         29.31         1.07 o
  -2   3  20          3.59          2.89         0.43 o
  -1   3  20          7.70          8.21         0.35 o
   0   3  20          6.03          6.38         0.61 o
  -3  -1  21          2.25          2.47         0.43 o
  -2  -1  21          4.05          4.41         0.43 o
  -1  -1  21          9.23         11.09         0.64 o
  -3   0  21          0.00         -0.15         0.21 o
  -2   0  21          0.80          1.38         0.21 o
  -1   0  21         20.61         23.24         1.68 o
   0   0  21          2.57          2.29         0.21 o
  -3   1  21          2.35          2.73         0.61 o
  -2   1  21          4.00          3.67         0.43 o
  -1   1  21          9.20         10.84         0.51 o
                                                
